# Supplementary material for: High-density DArTSeq SNP markers revealed wide genetic diversity and structured population in common bean (Phaseolus vulgaris L.) germplasm in Ethiopia
Source: Mol Biol Rep. 2023 Jun 30;50(8):6739–51. doi: 10.1007/s11033-023-08498-y (PMC10374692; doi:10.1007/s11033-023-08498-y)
Supplement: Supplementary file 2 — Supplementary file2 (TXT 10418 KB) [file 11033_2023_8498_MOESM2_ESM.txt]

Table S2. SNP data used after data filtering
rs	alleles	chrom	pos	strand	assembly	center	protLSID	assayLSID	panelLSID	QCcode	Gen1	Gen73	Gen81	Gen90	Gen9	Gen17	Gen25	Gen33	Gen41	Gen49	Gen57	Gen65	Gen2	Gen74	Gen82	Gen91	Gen10	Gen18	Gen26	Gen34	Gen42	Gen50	Gen58	Gen66	Gen3	Gen75	Gen83	Gen92	Gen11	Gen19	Gen27	Gen35	Gen43	Gen51	Gen59	Gen4	Gen76	Gen84	Gen93
3379777|F|0-49:T>C-49:T>C	T/C	1	151981	+	NA	NA	NA	NA	NA	NA	TT	TT	TT	TT	TT	CC	CC	TT	TT	CC	CC	TT	TT	TT	TT	TT	CC	TT	TT	TT	TT	TT	TT	TT	TT	TT	TT	CC	TT	CC	CC	TT	TT	TT	CC	TT	TT	TT	TT
3384062|F|0-45:A>G-45:A>G	A/G	1	152047	+	NA	NA	NA	NA	NA	NA	GG	AA	GG	GG	AA	AA	AA	GG	GG	AA	AA	AA	GG	GG	GG	GG	AA	AA	GG	GG	GG	GG	GG	GG	GG	GG	AA	AA	GG	AA	AA	GG	GG	GG	AA	GG	AA	GG	AA
8214095|F|0-51:G>A-51:G>A	A/G	1	158953	+	NA	NA	NA	NA	NA	NA	AA	AA	AA	AA	AA	AA	AA	AA	AA	AA	AA	AA	AA	AA	AA	AA	AA	AA	AA	AA	AA	AA	AA	AA	AA	AA	AA	AA	AA	AA	AA	AA	AA	AA	AA	AA	GG	AA	AA
3378114|F|0-19:G>C-19:G>C	G/C	1	212648	+	NA	NA	NA	NA	NA	NA	CC	CC	CC	CC	GG	GG	GG	CC	CC	GG	GG	GG	CC	CC	CC	CC	GG	GG	CC	CC	CC	CC	CC	CC	CC	CC	CC	CC	CC	CC	CC	CC	CC	CC	GG	CC	GG	CC	GG
3378173|F|0-18:A>G-18:A>G	A/G	1	232973	+	NA	NA	NA	NA	NA	NA	GG	GG	GG	GG	AA	AA	AA	GG	GG	AA	AA	AA	GG	GG	GG	GG	AA	AA	GG	GG	GG	GG	GG	GG	GG	GG	GG	GG	GG	GG	GG	GG	GG	GG	AA	GG	AA	GG	AA
8215515|F|0-52:T>C-52:T>C	C/T	1	280627	+	NA	NA	NA	NA	NA	NA	CC	CC	CC	CC	CC	CC	CC	CC	CC	CC	CC	CC	CC	CC	CC	CC	CC	CC	CC	CC	CC	CC	CC	CC	CC	CC	CC	CC	CC	CC	CC	CC	CC	CC	CC	CC	TT	CC	CC
3379035|F|0-23:C>A-23:C>A	G/A	1	280693	+	NA	NA	NA	NA	NA	NA	GG	GG	GG	GG	GG	GG	GG	GG	GG	GG	GG	GG	GG	GG	GG	GG	GG	GG	GG	GG	GG	GG	GG	GG	GG	GG	GG	GG	GG	GG	GG	GG	GG	GG	GG	GG	AA	GG	GG
3379035|F|0-50:C>T-50:C>T	C/T	1	280693	+	NA	NA	NA	NA	NA	NA	CC	CC	CC	CC	CC	CC	CC	CC	CC	CC	CC	CC	CC	CC	CC	CC	CC	CC	CC	CC	CC	CC	CC	CC	CC	CC	CC	CC	CC	CC	CC	CC	CC	CC	CC	CC	TT	CC	CC
8215137|F|0-56:G>A-56:G>A	C/A	1	280693	+	NA	NA	NA	NA	NA	NA	CC	CC	CC	CC	CC	CC	CC	CC	CC	CC	CC	CC	CC	CC	CC	CC	CC	CC	CC	CC	CC	CC	CC	CC	CC	CC	CC	CC	CC	CC	CC	CC	CC	CC	CC	CC	AA	CC	CC
8215513|F|0-15:G>A-15:G>A	A/G	1	291561	+	NA	NA	NA	NA	NA	NA	AA	AA	AA	AA	AA	AA	AA	AA	AA	AA	AA	AA	AA	AA	AA	AA	AA	AA	AA	AA	AA	AA	AA	AA	AA	AA	AA	AA	AA	AA	AA	AA	AA	AA	AA	AA	GG	AA	AA
8215514|F|0-31:A>G-31:A>G	A/G	1	291561	+	NA	NA	NA	NA	NA	NA	AA	AA	AA	AA	AA	AA	AA	AA	AA	AA	AA	AA	AA	AA	AA	AA	AA	AA	AA	AA	AA	AA	AA	AA	AA	AA	AA	AA	AA	AA	AA	AA	AA	AA	AA	AA	GG	AA	AA
3379604|F|0-68:G>A-68:G>A	G/A	1	297767	+	NA	NA	NA	NA	NA	NA	AA	AA	AA	AA	AA	AA	AA	AG	AA	AA	AA	AA	AA	GG	AA	AA	AA	AA	AA	AA	AA	AA	GG	AA	AA	GG	AA	GG	AA	GG	GG	AA	GG	AA	AA	AA	GG	AA	AA
3382685|F|0-43:C>T-43:C>T	C/T	1	297833	+	NA	NA	NA	NA	NA	NA	CC	CC	CC	CC	CC	CC	CC	CC	CC	CC	CC	CC	CC	CC	CC	CC	CC	CC	CC	CC	CC	CC	CC	CC	CC	CC	CC	TT	CC	TT	TT	CC	CC	CC	CC	CC	CC	CC	CC
3380592|F|0-36:C>A-36:C>A	C/A	1	313783	+	NA	NA	NA	NA	NA	NA	CC	CC	CC	CC	CC	CC	CC	CC	CC	CC	CC	CC	CC	CC	CC	CC	CC	CC	CC	CC	CC	CC	CC	CC	CC	CC	CC	CC	CC	CC	CC	CC	CC	CC	CC	CC	AA	CC	CC
3383561|F|0-47:A>G-47:A>G	G/A	1	342624	+	NA	NA	NA	NA	NA	NA	GG	GG	GG	GG	GG	GG	GG	GG	GG	GG	GG	GG	GG	GG	GG	GG	GG	GG	GG	GG	GG	GG	GG	GG	GG	GG	GG	GG	GG	GG	GG	GG	GG	GG	GG	GG	AA	GG	GG
3377332|F|0-27:C>A-27:C>A	C/A	1	386608	+	NA	NA	NA	NA	NA	NA	CC	CC	CC	CC	CC	CC	CC	CC	CC	CC	CC	CC	CC	CC	CC	CC	CC	CC	CC	CC	CC	CC	CC	CC	CC	CC	CC	CC	CC	CC	CC	CC	CC	CC	CC	CC	AA	CC	CC
8201490|F|0-40:T>C-40:T>C	T/C	1	386674	+	NA	NA	NA	NA	NA	NA	TT	TT	TT	TT	TT	TT	TT	TT	TT	TT	TT	TT	TT	TT	TT	TT	TT	TT	TT	TT	TT	TT	TT	TT	TT	TT	TT	TT	TT	TT	TT	TT	TT	TT	TT	TT	CC	TT	TT
3377828|F|0-51:A>G-51:A>G	A/G	1	391824	+	NA	NA	NA	NA	NA	NA	AA	AA	AA	AA	AA	AA	AA	AA	AA	AA	AA	AA	AA	AA	AA	AA	AA	AA	AA	AA	AA	AA	AA	AA	AA	AA	AA	AA	AA	AA	AA	AA	AA	AA	AA	AA	GG	AA	AA
3383423|F|0-33:T>C-33:T>C	T/C	1	411097	+	NA	NA	NA	NA	NA	NA	CC	TT	CC	CC	TT	TT	TT	CC	CC	TT	TT	TT	CC	CC	CC	CC	TT	CC	CC	CC	CC	CC	CT	CC	CC	CC	TT	TT	CC	TT	CT	CC	TT	CC	TT	CC	TT	TT	TT
3378353|F|0-10:T>A-10:T>A	T/A	1	434181	+	NA	NA	NA	NA	NA	NA	TT	TT	TT	TT	TT	TT	TT	TT	TT	TT	TT	TT	TT	TT	TT	TT	TT	TT	TT	TT	TT	TT	TT	TT	TT	TT	TT	TT	TT	TT	TT	TT	TT	TT	TT	TT	AA	TT	TT
8200122|F|0-10:C>A-10:C>A	A/C	1	436180	+	NA	NA	NA	NA	NA	NA	AA	AA	AA	AA	AA	AA	AA	AC	AA	AA	AA	AA	AA	CC	AA	AA	AA	CC	AC	AA	AA	AA	AA	AA	AA	CC	AA	AA	AA	AA	AA	AA	AA	AA	AA	AA	CC	AA	AA
3382266|F|0-9:G>A-9:G>A	G/A	1	436246	+	NA	NA	NA	NA	NA	NA	GG	GG	GG	GG	GG	GG	GG	AG	GG	GG	GG	GG	GG	AA	GG	GG	GG	AA	GG	GG	GG	GG	GG	GG	GG	AA	GG	GG	GG	GG	GG	GG	GG	GG	GG	GG	AA	GG	GG
8207818|F|0-38:A>C-38:A>C	A/C	1	439639	+	NA	NA	NA	NA	NA	NA	AA	AA	AA	AA	AA	AA	AA	AA	AA	AA	AA	AA	AA	AA	AA	AA	AA	AA	AA	AA	AA	AA	AA	AA	AA	AA	AA	AA	AA	AA	AA	AA	AA	AA	AA	AA	CC	AA	AA
16646725|F|0-35:G>A-35:G>A	G/A	1	440984	+	NA	NA	NA	NA	NA	NA	GG	GG	GG	GG	GG	GG	GG	GG	GG	GG	GG	GG	GG	GG	GG	GG	GG	AA	GG	GG	GG	GG	GG	GG	GG	GG	GG	AA	GG	AA	AA	GG	GG	GG	GG	GG	GG	GG	GG
3384576|F|0-28:C>T-28:C>T	T/C	1	459283	+	NA	NA	NA	NA	NA	NA	TT	TT	TT	TT	TT	TT	TT	TC	TT	TT	TT	TT	TT	CC	TT	TT	TT	CC	TC	TT	TT	TT	TT	TT	TT	CC	TT	CC	TT	CC	CC	TT	TT	TT	TT	TT	CC	TT	TT
3382346|F|0-10:G>A-10:G>A	A/G	1	555860	+	NA	NA	NA	NA	NA	NA	AA	AG	AA	AA	AA	GG	AA	AA	AA	GG	GG	AA	AA	AA	AA	AA	AA	AA	AA	AA	AA	AA	GG	AA	AA	AA	AA	AA	AA	AA	AA	AA	AA	AA	AA	AA	GG	GG	AA
3383672|F|0-66:T>C-66:T>C	T/C	1	560693	+	NA	NA	NA	NA	NA	NA	TT	TT	TT	TT	TT	TT	TT	TT	TT	TT	TT	TT	TT	TT	TT	TT	TT	TT	TT	TT	TT	TT	TT	TT	TT	TT	TT	TT	TT	TT	TT	TT	TT	TT	TT	TT	CC	TT	TT
3382097|F|0-67:A>G-67:A>G	A/G	1	605138	+	NA	NA	NA	NA	NA	NA	AA	AA	AA	AA	AA	AA	AA	AA	AA	AA	AA	AA	AA	AA	AA	AA	AA	AA	AA	AA	AA	AA	AA	AA	AA	AA	AA	AA	AA	AA	AA	AA	AA	AA	AA	AA	GG	AA	AA
8212222|F|0-8:A>C-8:A>C	A/C	1	605204	+	NA	NA	NA	NA	NA	NA	AA	AA	AA	AA	AA	AA	AA	AA	AA	AA	AA	AA	AA	AA	AA	AA	AA	AA	AA	AA	AA	AA	AA	AA	AA	AA	AA	CC	AA	CC	CC	AA	AA	AA	AA	AA	AA	AA	CC
3380949|F|0-39:C>T-39:C>T	C/T	1	612692	+	NA	NA	NA	NA	NA	NA	CC	CC	CC	CC	CC	CC	CC	CC	CC	CC	CC	CC	CC	CC	CC	CC	CC	CC	CC	CC	CC	CC	CC	CC	CC	CC	CC	TT	CC	TT	CC	CC	CC	CC	CC	CC	TT	CC	CC
3380869|F|0-19:C>A-19:C>A	C/A	1	631537	+	NA	NA	NA	NA	NA	NA	CC	AA	CC	CC	CC	AA	CC	AC	CC	AA	AA	CC	CC	CC	CC	AA	CC	AA	AA	CC	CC	CC	AA	CC	CC	CC	AA	AA	AA	AA	AA	CC	AA	CC	CC	CC	CC	AA	CC
8668721|F|0-57:A>G-57:A>G	G/A	1	671185	+	NA	NA	NA	NA	NA	NA	AA	GG	AA	AA	GG	GG	GG	GA	AA	GG	GG	GG	AA	GG	AA	GG	GG	GG	GG	AA	AA	AA	GG	AA	AA	GG	GG	GG	GG	GG	GG	AA	GG	AA	GG	AA	GG	GG	GG
3381378|F|0-20:C>T-20:C>T	C/T	1	802481	+	NA	NA	NA	NA	NA	NA	CC	TT	CC	CC	CC	CC	CC	TC	CC	CC	CC	CC	CC	TT	CC	TT	CC	CC	TC	CC	CC	CC	CC	CC	CC	TT	TT	TT	CC	TT	TT	CC	CC	CC	CC	CC	CC	CC	CC
8215506|F|0-49:T>C-49:T>C	C/T	1	804955	+	NA	NA	NA	NA	NA	NA	CC	CC	CC	CC	CC	CC	CC	CC	CC	CC	CC	CC	CC	CC	CC	CC	CC	CC	CC	CC	CC	CC	CC	CC	CC	CC	CC	CC	CC	CC	CC	CC	CC	CC	CC	CC	TT	CC	CC
8198518|F|0-30:G>C-30:G>C	C/G	1	811886	+	NA	NA	NA	NA	NA	NA	CC	CC	CC	CC	CC	CC	CC	CC	CC	CC	CC	CC	CC	CC	CC	CC	CC	CC	CC	CC	CC	CC	CC	CC	CC	CC	CC	CC	CC	CC	CC	CC	CC	CC	CC	CC	GG	CC	CC
3384204|F|0-17:T>C-17:T>C	T/C	1	827668	+	NA	NA	NA	NA	NA	NA	CC	TT	CC	CC	TT	CC	TT	TT	CC	CC	CC	TT	CC	TT	CC	TT	TT	TT	TT	CC	CC	CC	TT	CC	CC	TT	TT	TT	CC	TT	TT	CC	TT	CC	TT	CC	TT	TT	CC
3380847|F|0-42:G>C-42:G>C	G/C	1	837084	+	NA	NA	NA	NA	NA	NA	GG	GG	GG	GG	CC	GG	CC	GG	GG	GG	GG	CC	GG	GG	GG	CC	CC	GG	GG	GG	GG	GG	CC	GG	GG	GG	GG	CC	GG	CC	CC	GG	CC	GG	CC	GG	GG	CC	GG
3381239|F|0-27:A>G-27:A>G	A/G	1	972725	+	NA	NA	NA	NA	NA	NA	AA	AA	AA	AA	AA	GG	GG	GG	AA	GG	GG	GG	AA	GG	AA	GG	GG	GG	GG	AA	AA	AA	AA	AA	AA	GG	AA	GG	GG	GG	GG	AA	AA	AA	GG	AA	AA	AA	GG
3380491|F|0-65:A>T-65:A>T	A/T	1	983687	+	NA	NA	NA	NA	NA	NA	AA	AA	AA	AA	AA	AA	AA	AA	AA	AA	AA	AA	AA	AA	AA	AA	AA	AA	AA	AA	AA	AA	AA	AA	AA	AA	AA	AA	AA	AA	AA	AA	AA	AA	AA	AA	TT	AA	AA
3384513|F|0-53:G>A-53:G>A	G/A	1	1012725	+	NA	NA	NA	NA	NA	NA	GG	GG	GG	GG	GG	AA	AA	AG	GG	AA	AA	GG	GG	AA	GG	GG	AA	AA	AG	GG	GG	GG	AA	GG	GG	AA	GG	AA	GG	AA	AA	GG	AA	GG	AA	GG	GG	AA	AA
3380691|F|0-61:T>C-61:T>C	T/C	1	1021973	+	NA	NA	NA	NA	NA	NA	TT	TT	TT	TT	TT	TT	TT	TT	TT	TT	TT	TT	TT	TT	TT	TT	TT	TT	TT	TT	TT	TT	TT	TT	TT	TT	TT	TT	TT	TT	TT	TT	TT	TT	TT	TT	CC	TT	TT
8211607|F|0-57:A>T-57:A>T	T/A	1	1043905	+	NA	NA	NA	NA	NA	NA	TT	TT	TT	TT	TT	TT	TT	TT	TT	TT	TT	TT	TT	TT	TT	TT	TT	TT	TT	TT	TT	TT	TT	TT	TT	TT	TT	TT	TT	TT	TT	TT	TT	TT	TT	TT	AA	TT	TT
3380919|F|0-29:T>G-29:T>G	T/G	1	1069688	+	NA	NA	NA	NA	NA	NA	TT	GG	TT	TT	TT	GG	GG	TT	TT	GG	GG	TT	TT	TT	TT	TT	GG	GG	TT	TT	TT	TT	GG	TT	TT	TT	GG	GG	TT	GG	GG	TT	GG	TT	GG	TT	TT	GG	GG
3372568|F|0-42:C>T-42:C>T	C/T	1	1090254	+	NA	NA	NA	NA	NA	NA	TT	CC	TT	TT	CC	TT	TT	CC	TT	TT	TT	TT	TT	CC	TT	CC	TT	CC	CC	TT	TT	TC	CC	TT	TT	CC	CC	TT	CC	TT	TT	TT	CC	TT	TT	TT	CC	CC	TT
3381496|F|0-45:T>A-45:T>A	T/A	1	1095156	+	NA	NA	NA	NA	NA	NA	AA	AA	AA	AA	AA	AA	AA	TT	AA	AA	AA	AA	AA	TT	AA	TT	AA	TT	TT	AA	AA	AT	TT	AA	AA	TT	AA	AA	TT	AA	AA	AA	TT	AA	AA	AA	TT	TT	AA
8201284|F|0-12:C>T-12:C>T	C/T	1	1095637	+	NA	NA	NA	NA	NA	NA	CC	CC	CC	CC	CC	CC	CC	TT	CC	CC	CC	CC	CC	TT	CC	TT	CC	TT	TT	CC	CC	CC	TT	CC	CC	TT	CC	CC	TT	CC	CC	CC	TT	CC	CC	CC	CC	TT	CC
3367157|F|0-36:T>C-36:T>C	T/C	1	1112266	+	NA	NA	NA	NA	NA	NA	CC	TT	CC	CC	CC	TT	TT	TT	CC	TT	TT	CC	CC	TT	CC	TT	TT	TT	TT	CC	CC	CC	TT	CC	CC	TT	TT	TT	TT	TT	TT	CC	TT	CC	TT	CC	TT	TT	TT
8207029|F|0-11:G>A-11:G>A	G/A	1	1119329	+	NA	NA	NA	NA	NA	NA	GG	AA	GG	GG	GG	GG	GG	GG	GG	GG	GG	GG	GG	GG	GG	GG	GG	GG	GG	GG	GG	GG	GG	GG	GG	GG	AA	GG	GG	GG	GG	GG	GG	GG	GG	GG	GG	GG	GG
3383779|F|0-13:C>G-13:C>G	C/G	1	1139951	+	NA	NA	NA	NA	NA	NA	CC	CC	CC	CC	CC	CC	CC	GG	CC	CC	CC	CC	CC	GG	CC	GG	CC	CC	GG	CC	CC	GC	GG	CC	CC	GG	CC	CC	GG	CC	CC	CC	GG	CC	CC	CC	CC	GG	CC
3379010|F|0-53:T>C-53:T>C	T/C	1	1162623	+	NA	NA	NA	NA	NA	NA	TT	TT	TT	TT	CC	CC	CC	TT	TT	CC	CC	TT	TT	TT	TT	TT	CC	TT	TT	TT	TT	TT	TT	TT	TT	TT	TT	TT	TT	TT	TT	TT	TT	TT	CC	TT	TT	TT	CC
3378535|F|0-48:T>C-48:T>C	T/C	1	1212131	+	NA	NA	NA	NA	NA	NA	TT	TT	TT	TT	TT	TT	TT	TT	TT	TT	TT	TT	TT	TT	TT	TT	TT	TT	TT	TT	TT	TT	TT	TT	TT	TT	TT	TT	TT	TT	TT	TT	TT	TT	TT	TT	CC	TT	TT
3378182|F|0-45:A>G-45:A>G	A/G	1	1258555	+	NA	NA	NA	NA	NA	NA	AA	AA	AA	AA	AA	AA	GG	AA	AA	AA	AA	GG	AA	AA	AA	AA	GG	AA	AA	AA	AA	AA	AA	AA	AA	AA	AA	AA	AA	AA	AA	AA	AA	AA	GG	AA	AA	AA	AA
3366456|F|0-20:A>C-20:A>C	A/C	1	1296966	+	NA	NA	NA	NA	NA	NA	AA	AA	AA	AA	AA	AA	AA	AA	AA	AA	AA	AA	AA	AA	AA	AA	AA	AA	AA	AA	AA	AA	AA	AA	AA	AA	AA	AA	AA	AA	AA	AA	AA	AA	AA	AA	CC	AA	AA
3372952|F|0-19:C>T-19:C>T	C/T	1	1297032	+	NA	NA	NA	NA	NA	NA	CC	CC	CC	CC	CC	CC	CC	CC	CC	CC	CC	CC	CC	CC	CC	CC	CC	CC	CC	CC	CC	CC	CC	CC	CC	CC	CC	TT	CC	TT	TT	CC	CC	CC	CC	CC	TT	CC	CC
100027994|F|0-50:A>C-50:A>C	A/C	1	1302363	+	NA	NA	NA	NA	NA	NA	AA	AA	AA	AA	AA	AA	AA	AA	AA	AA	AA	AA	AA	AA	AA	AA	AA	AA	AA	AA	AA	AA	AA	AA	AA	AA	AA	AA	AA	AA	AA	AA	AA	AA	AA	AA	AA	AA	AA
3378044|F|0-23:G>A-23:G>A	G/A	1	1311237	+	NA	NA	NA	NA	NA	NA	GG	AA	GG	GG	AA	AA	AA	GG	GG	AA	AA	AA	GG	GG	GG	GG	AA	AA	AG	GG	GG	GG	GG	GG	GG	AG	AA	AA	GG	AA	AA	GG	GG	GG	AA	GG	GG	GG	AA
8211699|F|0-18:A>C-18:A>C	A/C	1	1315434	+	NA	NA	NA	NA	NA	NA	AA	AA	AA	AA	AA	AA	AA	AA	AA	AA	AA	AA	AA	AA	AA	AA	AA	AA	AA	AA	AA	AA	AA	AA	AA	AA	AA	AA	AA	AA	AA	AA	AA	AA	AA	AA	CC	AA	AA
8216167|F|0-34:A>T-34:A>T	A/T	1	1318308	+	NA	NA	NA	NA	NA	NA	AA	AA	AA	AA	AA	AA	AA	AA	AA	AA	AA	AA	AA	AA	AA	AA	AA	AA	AA	AA	AA	AA	AA	AA	AA	AA	AA	AA	AA	AA	AA	AA	AA	AA	AA	AA	TT	AA	AA
8201539|F|0-66:G>A-66:G>A	A/G	1	1396529	+	NA	NA	NA	NA	NA	NA	AA	AA	AA	AA	AA	AA	AA	AA	AA	AA	AA	AA	AA	AA	AA	AA	AA	AA	AA	AA	AA	AA	AA	AA	AA	AA	AA	AA	AA	AA	AA	AA	AA	AA	AA	AA	GG	AA	AA
3381368|F|0-13:A>T-13:A>T	A/T	1	1433230	+	NA	NA	NA	NA	NA	NA	AA	TT	AA	AA	AA	AA	AA	TT	AA	AA	AA	AA	AA	TT	AA	TT	AA	TT	TT	AA	AA	TA	AA	AA	AA	TT	TT	TT	TT	TT	TT	AA	AA	AA	AA	AA	AA	AA	AA
3382054|F|0-58:T>A-58:T>A	T/A	1	1433296	+	NA	NA	NA	NA	NA	NA	TT	AA	TT	TT	AA	AA	AA	AA	TT	TT	AA	AA	TT	AA	TT	AA	AA	AA	AA	TT	AT	AT	TT	TT	TT	AA	AA	AA	AA	AA	AA	TT	TT	TT	AA	TT	TT	TT	AA
3367603|F|0-8:G>A-8:G>A	G/A	1	1441753	+	NA	NA	NA	NA	NA	NA	GG	GG	GG	GG	GG	GG	GG	GG	GG	GG	GG	GG	GG	GG	GG	GG	GG	GG	GG	GG	GG	GG	GG	GG	GG	GG	GG	GG	GG	GG	GG	GG	GG	GG	GG	GG	AA	GG	GG
8212130|F|0-15:C>T-15:C>T	C/T	1	1458390	+	NA	NA	NA	NA	NA	NA	CC	CC	CC	CC	CC	CC	CC	CC	CC	CC	CC	CC	CC	CC	CC	CC	CC	CC	CC	CC	CC	CC	CC	CC	CC	CC	CC	CC	CC	CC	CC	CC	CC	CC	CC	CC	TT	CC	CC
3381544|F|0-12:T>C-12:T>C	T/C	1	1460809	+	NA	NA	NA	NA	NA	NA	TT	TT	TT	TT	TT	TT	TT	TT	TT	TT	TT	TT	TT	CT	TT	TT	TT	TT	TT	TT	TT	TT	TT	TT	TT	TT	TT	TT	TT	TT	TT	TT	TT	TT	TT	TT	TT	TT	TT
8214631|F|0-15:C>G-15:C>G	G/C	1	1476736	+	NA	NA	NA	NA	NA	NA	GG	GG	GG	GG	GG	GG	GG	GG	GG	GG	GG	GG	GG	GG	GG	GG	GG	GG	GG	GG	GG	GG	GG	GG	GG	GG	GG	GG	GG	GG	GG	GG	GG	GG	GG	GG	CC	GG	GG
3381065|F|0-66:G>C-66:G>C	G/C	1	1476793	+	NA	NA	NA	NA	NA	NA	GG	GG	GG	GG	GG	CC	CC	GG	GG	GG	CC	CC	GG	GG	GG	GG	CC	GG	GG	GG	GG	GG	GG	GG	GG	GG	GG	GG	GG	GG	GG	GG	GG	GG	CC	GG	GG	GG	CC
3379811|F|0-31:G>A-31:G>A	A/G	1	1483371	+	NA	NA	NA	NA	NA	NA	AA	AA	AA	AA	AA	GG	GG	AA	AA	AA	GG	GG	AA	AA	AA	AA	GG	AA	AA	AA	AA	AA	AA	AA	AA	AA	AA	AA	AA	AA	AA	AA	AA	AA	GG	AA	GG	AA	GG
3378705|F|0-21:G>T-21:G>T	G/T	1	1483429	+	NA	NA	NA	NA	NA	NA	GG	GG	GG	GG	GG	TT	TT	GG	GG	GG	TT	TT	GG	GG	GG	GG	TT	GG	GG	GG	GG	GG	GG	GG	GG	GG	GG	GG	GG	GG	GG	GG	GG	GG	TT	GG	GG	GG	TT
3365415|F|0-9:T>C-9:T>C	T/C	1	1484061	+	NA	NA	NA	NA	NA	NA	TT	TT	TT	TT	TT	CC	TT	TT	TT	TT	CC	TT	TT	TT	TT	TT	TT	TT	TT	TT	TT	TT	TT	TT	TT	TT	TT	TT	TT	TT	TT	TT	TT	TT	TT	TT	TT	TT	CC
3367751|F|0-22:G>A-22:G>A	G/A	1	1566276	+	NA	NA	NA	NA	NA	NA	GG	GG	GG	GG	AA	AA	AA	GG	GG	GG	AA	AA	GG	GG	GG	GG	AA	GG	GG	GG	GG	GG	GG	GG	GG	GG	GG	GG	GG	GG	GG	GG	GG	GG	AG	GG	GG	GG	AA
3366740|F|0-65:A>T-65:A>T	A/T	1	1593670	+	NA	NA	NA	NA	NA	NA	TT	TT	TT	TT	TT	TT	TT	AA	TT	TT	TT	TT	TT	AA	TT	AA	TT	TT	TA	TT	TT	TT	AA	TT	TT	AA	TT	TT	AA	TT	TT	TT	AA	TT	TA	TT	AA	AA	TT
3372617|F|0-49:C>T-49:C>T	T/C	1	1596579	+	NA	NA	NA	NA	NA	NA	TT	TT	TT	TT	TT	TT	TT	TT	TT	TT	TT	TT	TT	TT	TT	TT	TT	TT	TT	TT	TT	TT	TT	TT	TT	TT	TT	TT	TT	TT	TT	TT	TT	TT	TT	TT	CC	TT	TT
8198000|F|0-57:T>C-57:T>C	C/T	1	1609538	+	NA	NA	NA	NA	NA	NA	CC	CC	CC	CT	CC	CC	CC	CC	CC	CC	CC	CC	CC	CC	CC	CC	CC	CC	CC	CC	CC	CC	CC	CC	CC	CC	CC	CC	CC	CC	CC	CC	CC	CC	CC	CC	TT	CC	CC
3378568|F|0-18:T>C-18:T>C	T/C	1	1610431	+	NA	NA	NA	NA	NA	NA	TT	CC	TT	TT	CC	CC	CC	TT	TT	TT	CC	CC	TT	TT	TT	TT	CC	CC	CT	TT	TT	CT	TT	TT	TT	TT	CC	CC	TT	CC	CC	TT	TT	TT	CC	TT	TT	TT	CC
8215444|F|0-24:T>G-24:T>G	G/T	1	1616883	+	NA	NA	NA	NA	NA	NA	GG	GG	GG	GG	GG	GG	GG	GG	GG	GG	GG	GG	GG	GG	GG	GG	GG	GG	GG	GG	GG	GG	GG	GG	GG	GG	GG	GG	GG	GG	GG	GG	GG	GG	GG	GG	TT	GG	GG
3379493|F|0-41:C>T-41:C>T	C/T	1	1630461	+	NA	NA	NA	NA	NA	NA	CC	CC	CC	CC	CC	CC	CC	CC	CC	CC	CC	CC	CC	CC	CC	CC	CC	CC	CC	CC	CC	CC	CC	CC	CC	CC	CC	CC	CC	CC	CC	CC	CC	CC	CC	CC	TT	CC	CC
3381697|F|0-67:T>G-67:T>G	T/G	1	1636149	+	NA	NA	NA	NA	NA	NA	TT	TT	TT	TT	TT	TT	TT	TT	TT	TT	TT	TT	TT	TT	TT	TT	TT	TT	TT	TT	TT	TT	TT	TT	TT	TT	TT	TT	TT	TT	TT	TT	TT	TT	TT	TT	GG	TT	TT
8208493|F|0-67:G>A-67:G>A	G/A	1	1730318	+	NA	NA	NA	NA	NA	NA	GG	GG	GG	GG	GG	GG	GG	GG	GG	GG	GG	GG	GG	GG	GG	GG	GG	GG	AG	GG	GG	AG	GG	GG	GG	GG	GG	GG	GG	GG	GG	GG	GG	GG	GG	GG	GG	GG	GG
8215000|F|0-28:C>T-28:C>T	T/C	1	1752082	+	NA	NA	NA	NA	NA	NA	TT	TT	TT	TT	TT	TT	TT	TT	TT	TT	TT	TT	TT	TT	TT	TT	TT	TT	TT	TT	TT	TT	TT	TT	TT	TT	TT	TT	TT	TT	TT	TT	TT	TT	TT	TT	CC	TT	TT
8215000|F|0-12:G>C-12:G>C	C/G	1	1752082	+	NA	NA	NA	NA	NA	NA	CC	CC	CC	CC	CC	CC	CC	CC	CC	CC	CC	CC	CC	CC	CC	CC	CC	CC	CC	CC	CC	CC	CC	CC	CC	CC	CC	CC	CC	CC	CC	CC	CC	CC	CC	CC	GG	CC	CC
3384369|F|0-46:G>A-46:G>A	G/A	1	1764018	+	NA	NA	NA	NA	NA	NA	GG	GG	GG	GG	GG	GG	GG	GG	GG	GG	GG	GG	GG	GG	GG	GG	GG	AA	GG	GG	GG	GG	GG	GG	GG	GG	GG	GG	GG	GG	GG	GG	GG	GG	GG	GG	GG	GG	AA
8214115|F|0-49:A>G-49:A>G	A/G	1	1830925	+	NA	NA	NA	NA	NA	NA	AA	AA	AA	AA	AA	AA	AA	AA	AA	AA	AA	AA	AA	AA	AA	AA	AA	GG	AA	GA	AA	AA	AA	AA	AA	AA	AA	AA	AA	AA	AA	AA	AA	AA	AA	AA	AA	AA	GG
8213219|F|0-33:C>T-33:C>T	T/C	1	1830991	+	NA	NA	NA	NA	NA	NA	TT	TT	TT	TT	TT	TT	TT	TT	TT	TT	TT	TT	TT	TT	TT	TT	TT	CC	TT	TT	TT	TT	TT	TT	TT	TT	TT	TT	TT	TT	TT	TT	TT	TT	TT	TT	TT	TT	CC
100085744|F|0-42:G>A-42:G>A	A/G	1	1850336	+	NA	NA	NA	NA	NA	NA	AA	AA	AA	AA	AA	AA	AA	AA	AA	AA	AA	AA	AA	AA	AA	AA	AA	GG	AA	AA	AA	AA	AA	AA	AA	AA	AA	AA	AA	AA	AA	AA	AA	AA	AA	AA	GG	AA	GG
3381468|F|0-42:T>A-42:T>A	T/A	1	1949607	+	NA	NA	NA	NA	NA	NA	TT	TT	TT	TT	TT	TT	TT	TT	TT	TT	TT	TT	TT	TT	TT	TT	TT	AA	TT	TT	TT	TT	TT	TT	TT	TT	TT	TT	TT	TT	TT	TT	TT	TT	TT	TT	AA	TT	AA
3370181|F|0-30:G>A-30:G>A	G/A	1	1961750	+	NA	NA	NA	NA	NA	NA	GG	GG	GG	GG	GG	GG	GG	GG	GG	GG	GG	GG	GG	GG	GG	GG	GG	GG	GG	GG	GG	GG	GG	GG	GG	GG	GG	GG	GG	GG	GG	GG	GG	GG	GG	GG	AA	GG	GG
3379332|F|0-34:C>A-34:C>A	C/A	1	1968930	+	NA	NA	NA	NA	NA	NA	CC	CC	CC	CC	CC	CC	CC	CC	CC	CC	CC	CC	CC	CC	CC	CC	CC	CC	CC	CC	CC	CC	CC	CC	CC	CC	CC	CC	CC	CC	CC	CC	CC	CC	CC	CC	AA	CC	CC
3383306|F|0-34:C>A-34:C>A	C/A	1	1968931	+	NA	NA	NA	NA	NA	NA	CC	CC	CC	CC	CC	CC	CC	CC	CC	CC	CC	CC	CC	CC	CC	CC	CC	CC	CC	CC	CC	CC	CC	CC	CC	CC	CC	CC	CC	CC	CC	CC	CC	CC	CC	CC	AA	CC	CC
3384318|F|0-53:G>T-53:G>T	G/T	1	1979903	+	NA	NA	NA	NA	NA	NA	GG	GG	GG	GG	GG	GG	GG	GG	GG	GG	GG	GG	GG	GG	GG	GG	GG	TT	GG	GG	GG	GG	GG	GG	GG	GG	GG	TT	GG	TT	TT	GG	GG	GG	GG	GG	GG	GG	TT
3365621|F|0-13:A>C-13:A>C	A/C	1	1987728	+	NA	NA	NA	NA	NA	NA	AA	AA	AA	AA	AA	AA	AA	AA	AA	AA	AA	AA	AA	AA	AA	AA	AA	CC	AA	AA	AA	AA	AA	AA	AA	AA	AA	CC	AA	CC	CC	AA	AA	AA	AA	AA	CC	AA	CC
8213609|F|0-8:A>T-8:A>T	A/T	1	1996564	+	NA	NA	NA	NA	NA	NA	TT	TT	TT	TT	TT	TT	TT	TA	TT	TT	TT	TT	TT	TT	TT	AA	TT	AA	TT	TT	TT	TT	TT	TT	AA	AA	TT	AA	AA	AA	AA	TT	TT	TT	TT	TT	AA	TT	AA
3379671|F|0-56:A>T-56:A>T	A/T	1	2038313	+	NA	NA	NA	NA	NA	NA	AA	TT	AA	AA	AA	AA	TT	TA	AA	AA	AA	TT	AA	AA	AA	TT	TT	TT	TA	AA	AA	AA	AA	AA	AA	TT	TT	AA	TT	AA	AA	AA	AA	AA	TA	AA	AA	AA	TT
3371517|F|0-19:G>C-19:G>C	C/G	1	2117732	+	NA	NA	NA	NA	NA	NA	CC	CC	CC	CC	CC	CC	CC	CC	CC	CC	CC	CC	CC	CC	CC	CC	CC	CC	CC	CC	CC	CC	CC	CC	CC	CC	CC	CC	CC	CC	CC	CC	CC	CC	CC	CC	GG	CC	CC
3383635|F|0-48:C>A-48:C>A	C/A	1	2126536	+	NA	NA	NA	NA	NA	NA	CC	CC	CC	CC	CC	CC	CC	CC	CC	CC	CC	CC	CC	CC	CC	CC	CC	CC	CC	CC	CC	CC	CC	CC	CC	CC	CC	CC	CC	CC	CC	CC	CC	CC	CC	CC	AA	CC	CC
3379690|F|0-48:A>G-48:A>G	A/G	1	2131009	+	NA	NA	NA	NA	NA	NA	AA	AA	AA	AA	AA	AA	AA	AA	AA	AA	AA	AA	AA	AA	AA	AA	AA	AA	AA	AA	AA	AA	AA	AA	AA	AA	AA	AA	AA	AA	AA	AA	AA	AA	AA	AA	GG	AA	AA
8670322|F|0-45:T>C-45:T>C	T/C	1	2165729	+	NA	NA	NA	NA	NA	NA	TT	TT	TT	TT	TT	TT	TT	TT	TT	TT	TT	TT	TT	TT	TT	TT	TT	TT	TT	TT	TT	TT	TT	TT	TT	TT	TT	TT	TT	TT	TT	TT	TT	TT	TT	TT	CC	TT	TT
8207511|F|0-15:C>G-15:C>G	C/G	1	2295667	+	NA	NA	NA	NA	NA	NA	CC	CC	CC	CC	GG	CC	GG	CC	CC	CC	GG	GG	CC	CC	CC	CC	GG	CC	CC	CC	CC	CC	GG	CC	CC	CC	CC	CC	CC	CC	CC	CC	CC	CC	GG	CC	CC	CC	GG
3372199|F|0-23:T>C-23:T>C	T/C	1	2320173	+	NA	NA	NA	NA	NA	NA	TT	TT	TT	TT	TT	TT	TT	TT	TT	TT	TT	TT	TT	TT	TT	TT	TT	TT	TT	TT	TT	TT	TT	TT	TT	TT	TT	TT	TT	TT	TT	TT	TT	TT	TT	TT	CC	TT	TT
3375027|F|0-66:C>A-66:C>A	A/C	1	2350899	+	NA	NA	NA	NA	NA	NA	AA	AA	AA	AA	AA	CC	AA	AC	AA	AA	AA	AA	AA	AA	AA	CC	AA	AA	AA	AA	AA	AA	AA	AA	AA	CC	AA	AA	CC	AA	AA	AA	CC	AA	AC	AA	AA	AA	AA
3381606|F|0-62:T>C-62:T>C	T/C	1	2356769	+	NA	NA	NA	NA	NA	NA	TT	TT	TT	TT	TT	TT	TT	TT	TT	TT	TT	TT	TT	TT	TT	TT	TT	TT	TT	TT	TT	TT	TT	TT	TT	TT	TT	TT	TT	TT	TT	TT	TT	TT	TT	TT	CC	TT	TT
3371228|F|0-31:A>T-31:A>T	A/T	1	2382952	+	NA	NA	NA	NA	NA	NA	AA	AA	AA	AA	AA	AA	AA	AA	AA	AA	AA	AA	AA	AA	AA	AA	AA	AA	AA	AA	AA	AA	AA	AA	AA	AA	AA	AA	AA	AA	AA	AA	AA	AA	AA	AA	TT	AA	AA
3382741|F|0-39:T>C-39:T>C	T/C	1	2405517	+	NA	NA	NA	NA	NA	NA	TT	TT	TT	TT	TT	TT	TT	CC	TT	TT	TT	TT	TT	CC	TT	CC	TT	TT	TT	TT	TT	TT	TT	TT	TT	TT	TT	TT	CC	TT	TT	TT	CC	TT	TT	TT	TT	CC	TT
3378289|F|0-37:T>A-37:T>A	T/A	1	2410634	+	NA	NA	NA	NA	NA	NA	TT	TT	TT	TT	TT	TT	TT	AA	TT	TT	TT	TT	TT	AA	TT	AA	TT	TT	TT	TT	TT	TT	TT	TT	TT	TT	TT	TT	AA	TT	TT	TT	AA	TT	TT	TT	TT	AA	TT
3368599|F|0-38:T>C-38:T>C	T/C	1	2419746	+	NA	NA	NA	NA	NA	NA	TT	TT	TT	TT	TT	TT	TT	TT	TT	TT	TT	TT	TT	TT	TT	TT	TT	TT	TT	TT	TT	TT	TT	TT	TT	TT	TT	TT	TT	TT	TT	TT	TT	TT	TT	TT	TT	TT	TT
100032014|F|0-19:G>A-19:G>A	G/A	1	2496320	+	NA	NA	NA	NA	NA	NA	GG	GG	GG	GG	GG	GG	GG	GG	GG	GG	GG	GG	GG	GG	GG	GG	GG	GG	GG	GG	GG	GG	GG	GG	GG	GG	GG	GG	GG	GG	GG	GG	GG	GG	GG	GG	AA	GG	GG
8196823|F|0-68:A>T-68:A>T	A/T	1	2520754	+	NA	NA	NA	NA	NA	NA	AA	TT	AA	AA	TT	TT	TT	AA	AA	TT	TT	AA	AA	AA	AA	AA	TT	TT	AA	AA	AA	AA	TT	AA	AA	AA	TT	AA	AA	AA	AA	AA	AA	AA	TT	AA	AA	AA	TT
8216371|F|0-14:C>T-14:C>T	T/C	1	2576604	+	NA	NA	NA	NA	NA	NA	TT	TT	TT	TT	TT	TT	TT	TT	TT	TT	TT	TT	TT	TT	TT	TT	TT	TT	TT	TT	TT	TT	TT	TT	TT	TT	TT	TT	TT	TT	TT	TT	TT	TT	TT	TT	CC	TT	TT
3384230|F|0-47:G>A-47:G>A	G/A	1	2579519	+	NA	NA	NA	NA	NA	NA	GG	GG	GG	GG	GG	GG	GG	GG	GG	GG	GG	GG	GG	GG	GG	GG	GG	GG	GG	GG	GG	GG	GG	GG	GG	GG	GG	GG	GG	GG	GG	GG	GG	GG	GG	GG	AA	GG	GG
3383884|F|0-34:C>T-34:C>T	C/T	1	2581112	+	NA	NA	NA	NA	NA	NA	TT	CC	TT	TT	TT	CC	CC	TT	TT	CC	CC	CC	TT	TT	TT	TT	CC	CC	TT	TT	TT	TT	CC	TT	TT	TT	CC	CC	TT	CC	CC	TT	TT	TT	TC	TT	CC	TT	CC
3380213|F|0-39:T>G-39:T>G	T/G	1	2589863	+	NA	NA	NA	NA	NA	NA	TT	GG	TT	TT	TT	TT	TT	TT	TT	TT	TT	TT	TT	TT	TT	TT	TT	TT	TT	TT	TT	TT	TT	TT	TT	TT	GG	TT	TT	TT	TT	TT	TT	TT	TT	TT	GG	TT	TT
3382644|F|0-40:T>C-40:T>C	T/C	1	2604455	+	NA	NA	NA	NA	NA	NA	TT	TT	TT	TT	TT	TT	TT	TT	TT	TT	TT	TT	TT	TT	TT	TT	TT	TT	TT	TT	TT	TT	TT	TT	TT	TT	TT	TT	TT	TT	TT	TT	TT	TT	TT	TT	CC	TT	TT
3384547|F|0-19:T>C-19:T>C	C/T	1	2682932	+	NA	NA	NA	NA	NA	NA	CC	TT	CC	CC	TT	TT	TT	CC	CC	TT	TT	TT	CC	CC	CC	CC	TT	TT	CT	CC	CC	CT	TT	CC	CC	CC	CC	TT	CC	TT	TT	CC	CC	CC	TT	CC	CC	CT	TT
3379610|F|0-23:T>C-23:T>C	T/C	1	2692579	+	NA	NA	NA	NA	NA	NA	TT	TT	TT	TT	TT	TT	TT	TT	TT	TT	TT	CC	TT	TT	TT	TT	TT	CC	TT	TT	TT	TT	TT	TT	TT	TT	TT	CC	TT	CC	CC	TT	TT	TT	CT	TT	TT	CT	CC
3379475|F|0-52:T>C-52:T>C	T/C	1	2712144	+	NA	NA	NA	NA	NA	NA	TT	TT	TT	TT	TT	TT	TT	CT	TT	TT	TT	CC	TT	TT	TT	TT	TT	TT	TT	TT	TT	TT	TT	TT	TT	TT	TT	CC	TT	CC	CC	TT	TT	TT	TT	TT	CC	TT	TT
3378839|F|0-15:A>G-15:A>G	A/G	1	2716155	+	NA	NA	NA	NA	NA	NA	AA	GG	AA	AA	AA	AA	AA	AA	AA	AA	AA	AA	AA	AA	AA	AA	AA	AA	AA	AA	AA	AA	AA	AA	AA	AA	GG	AA	AA	AA	AA	AA	AA	AA	AA	AA	AA	AA	GG
3378320|F|0-14:G>C-14:G>C	G/C	1	2748228	+	NA	NA	NA	NA	NA	NA	CC	GG	CC	CC	CC	CC	CC	CC	CC	CC	CC	CC	CC	CC	CC	CC	CC	CC	CG	CC	CC	CG	CC	CC	CC	GG	GG	CC	CC	CC	CC	CC	CC	CC	CC	CC	GG	CC	GG
3382448|F|0-18:C>G-18:C>G	C/G	1	2775489	+	NA	NA	NA	NA	NA	NA	GG	CC	GG	GG	GG	GG	GG	GG	GG	GG	GG	GG	GG	GG	GG	GG	GG	GG	GG	GG	GG	GG	GG	GG	GG	CC	CC	GG	GG	GG	GG	GG	GG	GG	GG	GG	CC	GG	CC
3378874|F|0-37:A>G-37:A>G	A/G	1	2908414	+	NA	NA	NA	NA	NA	NA	AA	AA	AA	AA	GA	GG	GG	AA	AA	GG	GG	GG	AA	AA	AA	AA	GG	AA	AA	AA	AA	AA	GG	AA	AA	AA	AA	GG	AA	GG	GG	AA	AA	AA	GA	AA	AA	AA	AA
3378349|F|0-25:A>T-25:A>T	A/T	1	2957373	+	NA	NA	NA	NA	NA	NA	AA	AA	AA	AA	TA	TT	TT	AA	AA	TT	TT	AA	AA	AA	AA	AA	TT	AA	AA	AA	AA	AA	TT	AA	AA	AA	AA	TT	AA	TT	TT	AA	AA	AA	TT	AA	AA	AA	AA
3371323|F|0-27:A>C-27:A>C	C/A	1	2958896	+	NA	NA	NA	NA	NA	NA	CC	AA	CC	CC	CA	CC	CC	CA	CC	CC	CC	AA	CC	CC	CC	AA	CC	CC	AA	CC	CC	CC	CC	CC	CC	AA	AA	CC	AA	CC	CC	CC	AA	CC	CA	CC	CC	AA	CC
3377848|F|0-26:G>A-26:G>A	G/A	1	3039101	+	NA	NA	NA	NA	NA	NA	GG	GG	GG	GG	GG	GG	GG	GG	GG	GG	GG	GG	GG	GG	GG	GG	GG	GG	GG	GG	GG	GG	GG	GG	GG	GG	GG	GG	GG	GG	GG	GG	GG	GG	GG	GG	AA	GG	GG
3368399|F|0-38:C>T-38:C>T	C/T	1	3082594	+	NA	NA	NA	NA	NA	NA	CC	CC	CC	CC	CC	CC	CC	CC	CC	CC	CC	CC	CC	CC	CC	CC	CC	CC	CC	CC	CC	CC	CC	CC	CC	CC	CC	CC	CC	CC	CC	CC	CC	CC	CC	CC	TT	CC	CC
3380749|F|0-63:C>T-63:C>T	C/T	1	3162609	+	NA	NA	NA	NA	NA	NA	CC	CC	CC	CC	CC	CC	CC	CC	CC	CC	CC	CC	CC	CC	CC	CC	CC	CC	CC	CC	CC	CC	CC	CC	CC	CC	CC	CC	CC	CC	CC	CC	CC	CC	CC	CC	TT	CC	CC
8214290|F|0-18:A>G-18:A>G	G/A	1	3182148	+	NA	NA	NA	NA	NA	NA	GG	GG	GG	GG	GA	GG	GG	GG	GG	GG	GG	GG	GG	GG	GG	GG	GG	GG	GG	GG	GG	GG	GG	GG	GG	GG	GG	GG	GG	GG	GG	GG	GG	GG	GG	AA	AA	GG	GG
8208223|F|0-9:C>T-9:C>T	C/T	1	3182214	+	NA	NA	NA	NA	NA	NA	CC	TT	CC	CC	TC	TT	TT	TC	CC	TT	TT	CC	CC	TT	CC	CC	TT	CC	TT	CC	CC	TC	TT	CC	CC	TT	CC	TT	CC	TT	TT	CC	TT	CC	TT	CC	CC	TT	TT
3384287|F|0-55:A>G-55:A>G	G/A	1	3195116	+	NA	NA	NA	NA	NA	NA	GG	GG	GG	GG	GG	GG	GG	GG	GG	GG	GG	GG	GG	GG	GG	GG	GG	GG	GG	GG	GG	GG	GG	GG	GG	GG	GG	GG	GG	GG	GG	GG	GG	GG	GG	GG	AA	GG	GG
3377693|F|0-34:G>A-34:G>A	G/A	1	3200919	+	NA	NA	NA	NA	NA	NA	AA	GG	AA	AA	GG	GG	GG	AG	AA	GG	GG	GG	AA	GG	AA	AA	GG	AA	GG	AA	AA	AG	GG	AA	AA	GG	GG	GG	AA	GG	GG	AA	GG	AA	GG	AA	GG	GG	GG
3382934|F|0-49:A>G-49:A>G	G/A	1	3221087	+	NA	NA	NA	NA	NA	NA	GG	AA	GG	GG	AA	AA	AA	GA	GG	AA	AA	AA	GG	AA	GG	GG	AA	GG	AA	GG	GG	GG	AA	GG	GG	AA	AA	AA	GG	AA	AA	GG	AA	GG	AA	GG	GG	AA	AA
8206817|F|0-29:C>T-29:C>T	T/C	1	3378736	+	NA	NA	NA	NA	NA	NA	TT	TT	TT	TT	TT	TT	TT	TT	TT	TT	TT	TT	TT	TT	TT	TT	TT	TT	TT	TT	TT	TT	TT	TT	TT	TT	TT	TT	TT	TT	TT	TT	TT	TT	TT	TT	CC	TT	TT
3384558|F|0-15:A>T-15:A>T	A/T	1	3411779	+	NA	NA	NA	NA	NA	NA	AA	AA	AA	AA	AA	AA	AA	AA	AA	AA	AA	AA	AA	AA	AA	AA	AA	AA	AA	AA	AA	AA	AA	AA	AA	AA	AA	AA	AA	AA	AA	AA	AA	AA	AA	AA	TT	AA	AA
3384394|F|0-6:T>G-6:T>G	T/G	1	3426030	+	NA	NA	NA	NA	NA	NA	TT	TT	TT	TT	TT	TT	TT	TT	TT	TT	TT	TT	TT	TT	TT	TT	TT	TT	TT	TT	TT	TT	TT	TT	TT	TT	TT	TT	TT	TT	TT	TT	TT	TT	TT	TT	GG	TT	TT
3377342|F|0-65:T>C-65:T>C	C/T	1	3455658	+	NA	NA	NA	NA	NA	NA	TT	CC	CT	TT	CT	CC	CC	CT	TT	CC	CC	CC	TT	CC	TT	TT	CC	CC	CT	TT	TT	TT	TT	TT	TT	TT	CC	CC	TT	CC	CC	TT	TT	TT	CT	TT	CC	CC	CC
3383467|F|0-40:A>G-40:A>G	G/A	1	3471409	+	NA	NA	NA	NA	NA	NA	GG	GG	GG	GG	GA	AA	GG	GA	GG	AA	AA	GG	GG	AA	GG	GG	GG	AA	GA	GG	GG	GG	GG	GG	GG	GG	GG	AA	GG	AA	AA	GG	GG	GG	GG	GG	GG	AA	AA
3381817|F|0-37:T>A-37:T>A	T/A	1	3497382	+	NA	NA	NA	NA	NA	NA	TT	TT	TT	TT	AT	TT	AA	AT	TT	TT	TT	TT	TT	AA	TT	TT	AA	TT	AT	TT	TT	TT	TT	TT	TT	AA	TT	AA	TT	AA	AA	TT	TT	TT	AT	TT	TT	TT	AA
13121347|F|0-30:T>A-30:T>A	A/T	1	3538808	+	NA	NA	NA	NA	NA	NA	TT	TT	TT	TT	AA	TT	AA	AT	TT	TT	TT	AA	TT	AA	TT	TT	AA	TT	AA	TT	TT	AA	TT	TT	TT	AA	TT	TT	TT	AA	TT	TT	TT	TT	AA	TT	AA	TT	AA
3380410|F|0-32:C>A-32:C>A	A/C	1	3538874	+	NA	NA	NA	NA	NA	NA	CC	CC	CC	CC	AA	CC	AA	AC	CC	CC	CC	AA	CC	AA	CC	CC	AA	CC	AA	CC	CC	AA	CC	CC	CC	AA	CC	CC	CC	CC	CC	CC	CC	CC	AC	CC	AA	CC	AA
8195833|F|0-64:C>T-64:C>T	C/T	1	3610031	+	NA	NA	NA	NA	NA	NA	TT	CC	TT	TT	CC	TT	CC	CC	TT	TT	TT	CC	TT	CC	TT	TT	CC	CC	TC	TT	TT	TC	TT	TT	TT	TT	CC	CC	CC	CC	CC	TT	TT	TT	TC	TT	CC	CC	CC
3383032|F|0-26:G>A-26:G>A	G/A	1	3610097	+	NA	NA	NA	NA	NA	NA	GG	AA	GG	GG	AA	GG	AA	AA	GG	GG	GG	AA	GG	AA	GG	GG	AA	AA	AG	GG	GG	AG	GG	GG	GG	GG	AA	GG	AA	GG	GG	GG	GG	GG	AG	GG	GG	AA	AA
100089177|F|0-68:T>C-68:T>C	C/T	1	3671933	+	NA	NA	NA	NA	NA	NA	CC	TT	CC	CC	TT	CC	TT	TT	CC	CC	CC	CC	CC	TT	CC	CC	TT	CC	CC	CC	CC	CC	CC	CC	CC	CC	TT	TT	TT	TT	TT	CC	CC	CC	TT	CC	CC	CC	TT
3378679|F|0-66:T>C-66:T>C	T/C	1	3791550	+	NA	NA	NA	NA	NA	NA	TT	TT	TT	TT	TT	TT	TT	TT	TT	TT	TT	TT	TT	TT	TT	TT	TT	TT	TT	TT	TT	TT	TT	TT	TT	TT	TT	TT	TT	TT	TT	TT	TT	TT	TT	TT	CC	TT	TT
3375893|F|0-63:C>T-63:C>T	T/C	1	3824172	+	NA	NA	NA	NA	NA	NA	TT	TT	TT	TT	TT	TT	TT	TT	TT	TT	TT	TT	TT	TT	TT	TT	TT	TT	TT	TT	TT	TT	TT	TT	TT	TT	TT	TT	TT	TT	TT	TT	TT	TT	TT	TT	CC	TT	TT
3382832|F|0-46:C>A-46:C>A	C/A	1	3840053	+	NA	NA	NA	NA	NA	NA	CC	CC	CC	CC	CC	CC	CC	CC	CC	CC	CC	CC	CC	CC	CC	CC	CC	CC	CC	CC	CC	CC	CC	CC	CC	CC	CC	CC	CC	CC	CC	CC	CC	CC	CC	CC	AA	CC	CC
100028903|F|0-40:T>A-40:T>A	A/T	1	3973483	+	NA	NA	NA	NA	NA	NA	TT	AA	TT	TT	AA	TT	TT	AA	TT	TT	TT	AA	TT	AA	TT	TT	TT	TT	TT	TT	TT	TT	TT	TT	TT	TT	AA	TT	AA	TT	TT	TT	TT	TT	TT	TT	AA	TT	TT
3384491|F|0-19:C>G-19:C>G	G/C	1	3986198	+	NA	NA	NA	NA	NA	NA	CC	GG	CC	CC	GG	CC	CC	GG	CC	CC	CC	GG	CC	GG	CC	CC	CC	CC	GC	CC	CC	GC	CC	CC	CC	CC	GG	CC	GG	CC	CC	CC	CC	CC	CC	CC	GG	CC	CC
3380834|F|0-48:T>C-48:T>C	C/T	1	3986264	+	NA	NA	NA	NA	NA	NA	TT	CC	TT	TT	CC	TT	TT	CC	TT	TT	TT	CC	TT	CC	TT	TT	TT	TT	CT	TT	TT	CT	TT	TT	TT	TT	CC	TT	CC	TT	TT	TT	TT	TT	TT	TT	CC	TT	TT
3384306|F|0-36:C>A-36:C>A	C/A	1	4057460	+	NA	NA	NA	NA	NA	NA	CC	CC	CC	CC	CC	AA	CC	CC	CC	AA	AA	CC	CC	CC	CC	CC	CC	CC	CC	CC	CC	CC	AA	CC	CC	CC	CC	CC	CC	CC	CC	CC	CC	CC	AC	CC	CC	CC	CC
3380139|F|0-66:G>T-66:G>T	G/T	1	4086093	+	NA	NA	NA	NA	NA	NA	GG	TT	GG	GG	TT	GG	GG	TT	GG	GG	GG	TT	GG	TT	GG	GG	GG	GG	TG	GG	GG	GG	GG	GG	GG	GG	TT	GG	TT	GG	GG	GG	GG	GG	GG	GG	GG	GG	GG
3369735|F|0-5:G>A-5:G>A	G/A	1	4158858	+	NA	NA	NA	NA	NA	NA	GG	GG	GG	GG	GG	GG	GG	GG	GG	GG	GG	GG	GG	GG	GG	GG	GG	GG	GG	GG	GG	GG	GG	GG	GG	GG	GG	GG	GG	GG	GG	GG	GG	GG	GG	GG	AA	GG	GG
3366588|F|0-29:A>T-29:A>T	A/T	1	4158924	+	NA	NA	NA	NA	NA	NA	AA	AA	AA	AA	AA	AA	AA	AA	AA	AA	AA	AA	AA	AA	AA	AA	AA	AA	AA	AA	AA	AA	AA	AA	AA	AA	AA	AA	AA	AA	AA	AA	AA	AA	AA	AA	TT	AA	AA
3380319|F|0-38:G>A-38:G>A	G/A	1	4197066	+	NA	NA	NA	NA	NA	NA	GG	GG	GG	GG	GG	GG	GG	GG	GG	GG	GG	GG	GG	GG	GG	GG	GG	GG	GG	GG	GG	GG	GG	GG	GG	GG	GG	GG	GG	GG	GG	GG	GG	GG	GG	GG	AA	GG	GG
8212378|F|0-46:A>C-46:A>C	C/A	1	4210332	+	NA	NA	NA	NA	NA	NA	CC	AA	CC	CC	AA	CC	CC	AA	CC	CC	CC	AA	CC	AA	CC	CC	CC	CC	CA	CC	CC	CA	CC	CA	CC	CC	AA	AA	AA	AA	AA	CC	CC	CC	CC	CC	CC	CC	CC
3382294|F|0-65:C>T-65:C>T	C/T	1	4225286	+	NA	NA	NA	NA	NA	NA	CC	CC	CC	CC	CC	CC	CC	CC	CC	CC	CC	CC	CC	CC	CC	CC	CC	CC	CC	CC	TC	CC	CC	CC	CC	CC	CC	CC	CC	CC	CC	CC	CC	CC	CC	CC	TT	CC	CC
8204602|F|0-15:T>G-15:T>G	T/G	1	4297384	+	NA	NA	NA	NA	NA	NA	GG	TT	GG	GG	TT	GG	GG	TT	GG	GG	GG	TT	GG	TT	GG	GG	GG	TT	GT	GG	GG	GT	GG	GG	GG	GG	TT	TT	TT	TT	TT	GG	GG	GG	GG	GG	TT	TT	GG
3383346|F|0-21:A>T-21:A>T	T/A	1	4297423	+	NA	NA	NA	NA	NA	NA	AA	AA	AA	AA	TT	AA	AA	TT	AA	AA	AA	TT	AA	TT	AA	AA	AA	AA	TT	AA	AA	AA	AA	AA	AA	AA	AA	TT	TT	TT	TT	AA	AA	AA	AA	AA	TT	AA	AA
3380206|F|0-34:C>T-34:C>T	T/C	1	4309880	+	NA	NA	NA	NA	NA	NA	CC	TT	CC	CC	TT	CC	TT	TT	CC	CC	CC	TT	CC	TT	CC	CC	TT	TT	TC	CC	CC	CC	CC	CC	CC	CC	TT	TT	TT	TT	TT	CC	CC	CC	CC	CC	TT	TT	CC
8207303|F|0-7:A>T-7:A>T	A/T	1	4356294	+	NA	NA	NA	NA	NA	NA	AA	AA	AA	AA	AA	AA	TT	AA	AA	AA	AA	AA	AA	AA	AA	AA	TT	AA	AA	AA	AA	AA	AA	AA	AA	AA	AA	AA	AA	AA	AA	AA	AA	AA	TA	AA	AA	AA	TT
16653771|F|0-46:A>C-46:A>C	A/C	1	4356940	+	NA	NA	NA	NA	NA	NA	AA	AA	AA	AA	CC	AA	AA	CC	AA	AA	AA	CC	AA	CC	AA	AA	AA	AA	CA	AA	AA	AA	AA	AA	AA	AA	AA	CC	CC	CC	CC	AA	AA	AA	AA	AA	AA	AA	AA
3369579|F|0-43:C>A-43:C>A	A/C	1	4400736	+	NA	NA	NA	NA	NA	NA	AA	CC	AA	AA	CC	AA	AA	CC	AA	AA	AA	CC	AA	CC	AA	CC	AA	CC	CC	AA	AA	AC	AA	AA	AA	CC	CC	CC	CC	CC	CC	AA	CC	AA	AA	AA	AA	CC	AA
3383564|F|0-6:G>A-6:G>A	G/A	1	4416866	+	NA	NA	NA	NA	NA	NA	GG	AA	GG	GG	GG	GG	GG	GG	GG	GG	GG	GG	GG	GG	GG	AA	GG	AA	AG	GG	GG	GG	GG	GG	GG	AA	AA	GG	GG	GG	GG	GG	GG	GG	GG	GG	GG	AA	GG
3381729|F|0-50:C>T-50:C>T	C/T	1	4427182	+	NA	NA	NA	NA	NA	NA	CC	CC	CC	CC	CC	CC	CC	CC	CC	CC	CC	CC	CC	CC	CC	CC	CC	CC	CC	CC	CC	CC	CC	CC	CC	CC	CC	CC	CC	CC	CC	CC	CC	CC	CC	CC	TT	CC	CC
3377217|F|0-43:C>T-43:C>T	C/T	1	4529919	+	NA	NA	NA	NA	NA	NA	CC	TT	CC	CC	TT	CC	TT	TT	CC	CC	CC	TT	CC	TT	CC	CC	TT	TT	TC	CC	CC	TC	CC	CC	CC	CC	TT	TT	TT	TT	TT	CC	CC	CC	TC	CC	CC	TT	TT
8197717|F|0-47:A>T-47:A>T	T/A	1	4682342	+	NA	NA	NA	NA	NA	NA	TT	TT	TT	TT	TT	TT	TT	TT	TT	TT	TT	TT	TT	TT	TT	TT	TT	TT	TT	TT	TT	TT	TT	TT	TT	TT	TT	TT	TT	TT	TT	TT	TT	TT	TT	TT	TT	TT	TT
3382723|F|0-22:C>T-22:C>T	C/T	1	4689215	+	NA	NA	NA	NA	NA	NA	CC	CC	CC	CC	CC	CC	CC	CC	CC	CC	CC	CC	CC	CC	CC	CC	CC	CC	CC	CC	CC	CC	CC	CC	CC	CC	CC	TT	CC	TT	TT	CC	CC	CC	CC	CC	CC	CC	CC
3382704|F|0-45:A>G-45:A>G	G/A	1	4737344	+	NA	NA	NA	NA	NA	NA	AA	AA	AA	AA	GG	AA	GG	GG	AA	AA	AA	GG	AA	GG	AA	AA	GG	GG	GG	AA	AA	AA	AA	AA	AA	AA	AA	GG	GG	GG	GG	AA	AA	AA	GA	AA	GG	GG	GG
8212444|F|0-14:C>G-14:C>G	G/C	1	4761023	+	NA	NA	NA	NA	NA	NA	GG	GG	GG	GG	GG	GG	GG	GG	GG	GG	GG	GG	GG	GG	GG	GG	GG	GG	GG	GG	GG	GG	GG	GG	GG	GG	GG	GG	GG	GG	GG	GG	GG	GG	GG	GG	CC	GG	GG
8198468|F|0-29:T>C-29:T>C	C/T	1	4761089	+	NA	NA	NA	NA	NA	NA	CC	CC	CC	CC	CC	CC	TT	CC	CC	CC	CC	CC	CC	CC	CC	CC	TT	CC	CC	CC	CC	CC	CC	CC	CC	CC	CC	CC	CC	CC	CC	CC	CC	CC	TT	CC	TT	CC	TT
16652700|F|0-52:T>C-52:T>C	T/C	1	4789978	+	NA	NA	NA	NA	NA	NA	TT	TT	TT	TT	TT	TT	TT	TT	TT	TT	TT	TT	TT	TT	TT	TT	TT	TT	TT	TT	TT	TT	TT	TT	TT	TT	TT	TT	TT	TT	TT	TT	TT	TT	TT	TT	TT	TT	TT
3383524|F|0-42:C>T-42:C>T	T/C	1	4847216	+	NA	NA	NA	NA	NA	NA	TT	CC	TT	TT	CC	TT	TT	CC	TT	TT	TT	CC	TT	CC	TT	TT	TT	CC	TC	TT	TT	TC	TT	TT	TT	TT	CC	CC	CC	CC	CC	TT	TT	TT	TT	TT	TT	CC	TT
3377873|F|0-64:G>T-64:G>T	G/T	1	4847264	+	NA	NA	NA	NA	NA	NA	GG	TT	GG	GG	TT	GG	GG	TT	GG	GG	GG	TT	GG	TT	GG	GG	GG	TT	TG	GG	GG	GG	GG	GG	GG	GG	TT	TT	TT	TT	TT	GG	GG	GG	GG	GG	GG	TT	GG
8195464|F|0-10:T>C-10:T>C	C/T	1	4903207	+	NA	NA	NA	NA	NA	NA	CC	CC	CC	CC	CC	CC	CC	CC	CC	CC	CC	CC	CC	CC	CC	CC	CC	CC	CC	CC	CC	CC	CC	CC	CC	CC	CC	CC	CC	CC	CC	CC	CC	CC	CC	CC	CC	CC	CC
16649619|F|0-44:C>T-44:C>T	C/T	1	5020347	+	NA	NA	NA	NA	NA	NA	CC	CC	CC	CC	TT	CC	CC	TT	CC	CC	CC	TT	CC	TT	CC	CC	CC	CC	TT	CC	CC	TC	CC	CC	CC	CC	CC	CC	TT	CC	CC	CC	CC	CC	CC	CC	CC	CC	CC
3376173|F|0-27:A>G-27:A>G	G/A	1	5091797	+	NA	NA	NA	NA	NA	NA	GG	GG	GG	GG	GG	GG	GG	GG	GG	GG	GG	GG	GG	GG	GG	GG	GG	GG	GG	GG	GG	GG	GG	GG	GG	GG	GG	GG	GG	GG	GG	GG	GG	GG	GG	GG	AA	GG	GG
8176799|F|0-18:T>C-18:T>C	T/C	1	5094814	+	NA	NA	NA	NA	NA	NA	CC	TT	CC	CC	TT	TT	TT	TT	CC	TT	TT	TT	CC	TT	CC	TT	TT	TT	TT	CC	CC	CC	TT	CC	CC	TT	TT	TT	TT	TT	TT	CC	TT	CC	TT	CC	TT	TT	TT
3378529|F|0-56:G>A-56:G>A	G/A	1	5133479	+	NA	NA	NA	NA	NA	NA	GG	GG	GG	GG	GG	GG	GG	GG	GG	GG	GG	GG	GG	GG	GG	GG	GG	GG	GG	GG	GG	GG	GG	GG	GG	GG	GG	GG	GG	GG	GG	GG	GG	GG	GG	GG	AA	GG	GG
3379753|F|0-34:T>C-34:T>C	T/C	1	5137760	+	NA	NA	NA	NA	NA	NA	CC	TT	CC	CC	TT	TT	TT	TT	CC	TT	TT	TT	CC	TT	CC	TT	TT	TT	TT	CC	CC	CC	TT	CC	CC	TT	TT	TT	TT	TT	TT	CC	TT	CC	TT	CC	TT	TT	TT
16650646|F|0-63:A>G-63:A>G	A/G	1	5138823	+	NA	NA	NA	NA	NA	NA	AA	AA	AA	AA	AA	AA	AA	AA	AA	AA	AA	AA	AA	AA	AA	AA	AA	AA	AA	AA	AA	AA	AA	AA	AA	AA	AA	AA	AA	AA	AA	AA	AA	AA	AA	AA	GG	AA	AA
8664998|F|0-53:A>T-53:A>T	A/T	1	5148521	+	NA	NA	NA	NA	NA	NA	AA	AA	AA	AA	TT	AA	AA	TT	AA	AA	AA	TT	AA	TT	AA	AA	AA	AA	TA	AA	AA	AA	AA	AA	AA	AA	AA	AA	TT	AA	AA	AA	AA	AA	AA	AA	AA	AA	AA
3382428|F|0-48:C>G-48:C>G	C/G	1	5165049	+	NA	NA	NA	NA	NA	NA	CC	CC	CC	CC	GG	CC	CC	GG	CC	CC	CC	GG	CC	GG	CC	CC	CC	CC	GC	CC	CC	GC	CC	CC	CC	CC	CC	CC	GG	CC	CC	CC	CC	CC	CC	CC	GG	CC	CC
3371578|F|0-30:G>C-30:G>C	G/C	1	5169812	+	NA	NA	NA	NA	NA	NA	GG	GG	GG	GG	CC	GG	GG	CC	GG	GG	GG	CC	GG	CC	GG	GG	GG	GG	CG	GG	GG	CG	GG	GG	GG	GG	GG	GG	CC	GG	GG	GG	GG	GG	GG	GG	CC	GG	GG
3381965|F|0-37:T>G-37:T>G	G/T	1	5181051	+	NA	NA	NA	NA	NA	NA	GG	TT	GG	GG	GG	TT	TT	GG	GG	TT	TT	GG	GG	GG	GG	TT	TT	TT	GT	GG	GG	GG	TT	GG	GG	TT	TT	GG	GG	GG	GG	GG	TT	GG	TT	GG	GG	TT	TT
3370990|F|0-35:C>G-35:C>G	G/C	1	5211999	+	NA	NA	NA	NA	NA	NA	GG	GG	GG	GG	GG	GG	GG	GG	GG	GG	GG	GG	GG	GG	GG	GG	GG	GG	GG	GG	GG	GG	GG	GG	GG	GG	GG	GG	GG	GG	GG	GG	GG	GG	GG	GG	CC	GG	GG
13122635|F|0-14:T>A-14:T>A	T/A	1	5232439	+	NA	NA	NA	NA	NA	NA	TT	TT	TT	TT	AT	TT	TT	AT	TT	TT	TT	AT	TT	AT	TT	TT	TT	TT	TT	TT	TT	TT	TT	TT	TT	TT	TT	AA	AT	AT	AA	TT	TT	TT	TT	TT	AA	TT	AT
13122636|F|0-42:A>T-42:A>T	A/T	1	5272019	+	NA	NA	NA	NA	NA	NA	AA	AA	AA	AA	TA	AA	AA	TA	AA	AA	AA	TA	AA	TA	AA	AA	AA	AA	AA	AA	AA	AA	AA	AA	AA	AA	AA	TA	TA	TA	TA	AA	AA	AA	AA	AA	TT	AA	AA
100093408|F|0-59:C>G-59:C>G	C/G	1	5299339	+	NA	NA	NA	NA	NA	NA	CC	CC	CC	CC	CC	CC	CC	CC	CC	CC	CC	CC	CC	CC	CC	CC	CC	CC	CC	CC	CC	CC	CC	CC	CC	CC	CC	CC	CC	CC	CC	CC	CC	CC	CC	CC	GG	CC	CC
13121631|F|0-16:G>C-16:G>C	G/C	1	5308202	+	NA	NA	NA	NA	NA	NA	GG	CC	GG	GG	GG	CC	CC	GG	GG	CC	CC	GG	GG	GG	GG	CC	CC	CC	GG	GG	GG	GG	CC	GG	GG	CC	CC	GG	GG	GG	GG	GG	CC	GG	CC	GG	GG	CC	CC
16652234|F|0-18:T>A-18:T>A	A/T	1	5317861	+	NA	NA	NA	NA	NA	NA	AA	AA	AA	AA	AA	AA	AA	AA	AA	AA	AA	AA	AA	AA	AA	AA	AA	AA	AA	AA	AA	AA	AA	AA	AA	AA	AA	AA	AA	AA	AA	AA	AA	AA	AA	AA	TT	AA	AA
3382726|F|0-15:G>T-15:G>T	G/T	1	5329831	+	NA	NA	NA	NA	NA	NA	GG	GG	GG	GG	GG	GG	GG	GG	GG	GG	GG	GG	GG	GG	GG	GG	GG	GG	GG	GG	GG	GG	GG	GG	GG	GG	GG	TT	GG	TT	TT	GG	GG	GG	GG	GG	GG	GG	GG
3382726|F|0-13:G>A-13:G>A	G/A	1	5329831	+	NA	NA	NA	NA	NA	NA	GG	GG	GG	GG	GG	GG	GG	GG	GG	GG	GG	GG	GG	GG	GG	GG	GG	GG	GG	GG	GG	GG	GG	GG	GG	GG	GG	AA	GG	AA	AA	GG	GG	GG	GG	GG	GG	GG	GG
100093406|F|0-24:A>G-24:A>G	G/A	1	5439592	+	NA	NA	NA	NA	NA	NA	GG	GG	GA	GG	GA	GG	AA	GA	GG	GG	GG	GA	GG	GA	GG	GG	AA	AA	GA	GG	GG	GA	GG	GG	GG	GG	GG	GA	GA	GG	GG	GG	GG	GG	AA	GG	AA	GA	AA
100079146|F|0-21:G>C-21:G>C	G/C	1	5464929	+	NA	NA	NA	NA	NA	NA	GG	CC	GG	GG	CC	GG	GG	CC	GG	GG	GG	CC	GG	CC	GG	GG	GG	GG	CG	GG	GG	GG	GG	GG	GG	GG	CC	GG	CC	GG	GG	GG	GG	GG	GG	GG	GG	GG	GG
3380997|F|0-17:A>C-17:A>C	A/C	1	5488875	+	NA	NA	NA	NA	NA	NA	AA	AA	AA	AA	AA	AA	AA	AA	AA	AA	AA	AA	AA	AA	AA	AA	AA	AA	AA	AA	AA	AA	AA	AA	AA	AA	AA	AA	AA	AA	AA	AA	AA	AA	AA	AA	CC	AA	AA
8207521|F|0-25:T>G-25:T>G	G/T	1	5496752	+	NA	NA	NA	NA	NA	NA	GG	GG	GG	GG	GG	GG	GG	GG	GG	GG	GG	GG	GG	GG	GG	GG	GG	GG	GG	GG	GG	GG	GG	GG	GG	GG	GG	GG	GG	GG	GG	GG	GG	GG	GG	GG	TT	GG	GG
16647101|F|0-33:G>A-33:G>A	A/G	1	5506119	+	NA	NA	NA	NA	NA	NA	GG	AA	GG	GG	AA	AA	AA	AA	GG	AA	AA	AA	GG	AA	GG	AA	AA	AA	AA	GG	GG	AG	AA	GG	GG	AA	AA	AA	AA	AA	AA	GG	AA	GG	AA	GG	AA	AA	AA
3379833|F|0-24:C>T-24:C>T	C/T	1	5530352	+	NA	NA	NA	NA	NA	NA	CC	CC	CC	CC	TT	TT	CC	TT	CC	TT	TT	TT	CC	TT	CC	TT	CC	CC	TT	CC	CC	CC	TT	CC	CC	TT	CC	TT	TT	TT	TT	CC	TT	CC	TC	CC	CC	TC	CC
8215208|F|0-38:G>A-38:G>A	G/A	1	5543193	+	NA	NA	NA	NA	NA	NA	AA	GG	AA	AA	GG	GG	GG	GG	AA	GG	GG	GG	AA	GG	AA	GG	GG	GG	GG	AA	AA	AG	GG	AA	AA	GG	GG	GG	GG	GG	GG	AA	GG	AA	GG	AA	AA	GG	GG
3382670|F|0-65:T>A-65:T>A	T/A	1	5570248	+	NA	NA	NA	NA	NA	NA	TT	TT	TT	TT	TT	TT	AA	TT	TT	TT	TT	TT	TT	TT	TT	TT	AA	AA	TT	TT	TT	TT	TT	TT	TT	TT	TT	TT	TT	TT	TT	TT	TT	TT	AT	TT	AA	AT	AA
3377957|F|0-17:T>C-17:T>C	T/C	1	5570314	+	NA	NA	NA	NA	NA	NA	TT	TT	TT	TT	TT	TT	CC	TT	TT	TT	TT	TT	TT	TT	TT	TT	CC	CC	TT	TT	TT	TT	TT	TT	TT	TT	TT	TT	TT	TT	TT	TT	TT	TT	CT	TT	TT	CT	CC
8202742|F|0-9:T>C-9:T>C	T/C	1	5579082	+	NA	NA	NA	NA	NA	NA	CC	CC	CC	CC	TT	TT	TT	TT	CC	TT	TT	TT	CC	TT	CC	TT	TT	TT	CT	CC	CC	CT	CC	CC	CC	CC	CC	CC	TT	CC	CC	CC	CC	CC	TT	CC	TT	CT	TT
3381727|F|0-23:C>G-23:C>G	C/G	1	5589367	+	NA	NA	NA	NA	NA	NA	GG	GG	GG	GG	GG	CC	CC	GG	GG	CC	CC	GG	GG	GG	GG	CC	CC	CC	GG	GG	GG	GG	GG	GG	GG	GG	GG	GG	GG	GG	GG	GG	GG	GG	CC	GG	CC	GC	CC
3379241|F|0-29:C>A-29:C>A	C/A	1	5649675	+	NA	NA	NA	NA	NA	NA	CC	CC	CC	CC	CC	CC	CC	CC	CC	CC	CC	CC	CC	CC	CC	CC	CC	CC	CC	CC	CC	CC	CC	CC	CC	CC	CC	CC	CC	CC	CC	CC	CC	CC	CC	CC	CC	CC	CC
3375306|F|0-67:G>A-67:G>A	G/A	1	5980010	+	NA	NA	NA	NA	NA	NA	GG	GG	GG	GG	GG	GG	GG	GG	GG	GG	GG	GG	GG	GG	GG	GG	GG	GG	GG	GG	GG	GG	GG	GG	GG	GG	GG	GG	GG	GG	GG	GG	GG	GG	GG	GG	AA	GG	GG
3378931|F|0-29:G>T-29:G>T	G/T	1	5980127	+	NA	NA	NA	NA	NA	NA	GG	GG	GG	GG	GG	GG	GG	GG	GG	GG	GG	GG	GG	GG	GG	GG	GG	GG	GG	GG	GG	GG	GG	GG	GG	GG	GG	GG	GG	GG	GG	GG	GG	GG	GG	GG	TT	GG	GG
3380287|F|0-33:G>T-33:G>T	T/G	1	5990953	+	NA	NA	NA	NA	NA	NA	TT	TT	TT	TT	TT	TT	TT	TT	TT	TT	TT	TT	TT	TT	TT	TT	TT	TT	TT	TT	TT	TT	TT	TT	TT	TT	TT	TT	TT	TT	TT	TT	TT	TT	TT	TT	GG	TT	TT
3383600|F|0-68:T>C-68:T>C	T/C	1	6017454	+	NA	NA	NA	NA	NA	NA	TT	TT	TT	TT	TT	TT	TT	TT	TT	TT	TT	TT	TT	TT	TT	TT	TT	TT	TT	TT	TT	TT	TT	TT	TT	TT	TT	TT	TT	TT	TT	TT	TT	TT	TT	TT	CC	TT	TT
3378648|F|0-39:C>T-39:C>T	C/T	1	6109654	+	NA	NA	NA	NA	NA	NA	CC	CC	CC	CC	CC	CC	CC	CC	CC	CC	CC	CC	CC	CC	CC	CC	CC	CC	CC	CC	CC	CC	CC	CC	CC	CC	CC	CC	CC	CC	CC	CC	CC	CC	CC	CC	TT	CC	CC
100067766|F|0-23:A>G-23:A>G	A/G	1	6149231	+	NA	NA	NA	NA	NA	NA	GA	GA	GA	GA	GA	GA	GA	GA	GA	GA	GA	GA	GA	GA	GA	GA	GA	GA	GA	GA	GA	GA	GA	GA	GA	GA	GA	GA	GA	AA	GA	GA	GA	GA	GA	AA	AA	GA	GA
8206899|F|0-58:G>A-58:G>A	A/G	1	6170634	+	NA	NA	NA	NA	NA	NA	AA	AA	AA	AA	AA	AA	AA	AA	AA	AA	AA	AA	AA	AA	AA	AA	AA	AA	AA	AA	AA	AA	AA	AA	AA	AA	AA	AA	AA	AA	AA	AA	AA	AA	AA	AA	AG	AA	AA
3380352|F|0-40:A>T-40:A>T	T/A	1	6208711	+	NA	NA	NA	NA	NA	NA	TT	TT	TT	TT	TT	TT	TT	TT	TT	TT	TT	TT	TT	TT	TT	TT	TT	TT	TT	TT	TT	TT	TT	TT	TT	TT	TT	TT	TT	TT	TT	TT	TT	TT	TT	TT	AA	TT	TT
3382827|F|0-45:C>T-45:C>T	C/T	1	6232618	+	NA	NA	NA	NA	NA	NA	CC	CC	CC	CC	CC	CC	CC	CC	CC	CC	CC	CC	CC	CC	CC	CC	CC	CC	CC	CC	CC	CC	CC	CC	CC	CC	CC	CC	CC	CC	CC	CC	CC	CC	CC	CC	TT	CC	CC
3378392|F|0-64:C>A-64:C>A	C/A	1	6232996	+	NA	NA	NA	NA	NA	NA	CC	CC	CC	CC	CC	CC	CC	CC	CC	CC	CC	CC	CC	CC	CC	CC	CC	CC	CC	CC	CC	CC	CC	CC	CC	CC	CC	CC	CC	CC	CC	CC	CC	CC	CC	CC	AA	CC	CC
3382709|F|0-36:A>G-36:A>G	A/G	1	6240970	+	NA	NA	NA	NA	NA	NA	AA	AA	AA	AA	AA	AA	AA	AA	AA	AA	AA	AA	AA	AA	AA	AA	AA	AA	AA	AA	AA	AA	AA	AA	AA	AA	AA	AA	AA	AA	AA	AA	AA	AA	AA	AA	GG	AA	AA
3383680|F|0-15:T>A-15:T>A	A/T	1	6247944	+	NA	NA	NA	NA	NA	NA	AA	AA	AA	AA	AA	AA	AA	AA	AA	AA	AA	AA	AA	AA	AA	AA	AA	AA	AA	AA	AA	AA	AA	AA	AA	AA	AA	AA	AA	AA	AA	AA	AA	AA	AA	AA	TT	AA	AA
3368192|F|0-9:C>T-9:C>T	C/T	1	6278106	+	NA	NA	NA	NA	NA	NA	TT	CC	TT	TT	TT	TT	CC	CC	TT	TT	TT	TT	TT	CC	TT	TT	CC	TT	TT	TT	TT	TT	TT	TT	TT	TT	CC	CC	CC	CC	CC	TT	TT	TT	TC	TT	CC	TT	CC
3380049|F|0-60:A>C-60:A>C	C/A	1	6313846	+	NA	NA	NA	NA	NA	NA	AA	CC	AA	AA	AA	AA	CC	CC	AA	AA	AA	AA	AA	CC	AA	AA	CC	AA	AA	AA	AA	AA	AA	AA	AA	AA	CC	CC	CC	CC	CC	AA	AA	AA	CA	AA	CC	AA	CC
3381091|F|0-16:T>A-16:T>A	G/A	1	6337167	+	NA	NA	NA	NA	NA	NA	GG	GG	GG	GG	GG	GG	GG	GG	GG	GG	GG	GG	GG	GG	GG	GG	GG	GG	GG	GG	GG	GG	GG	GG	GG	GG	GG	GG	GG	GG	GG	GG	GG	GG	GG	GG	AG	GG	GG
3381091|F|0-65:G>A-65:G>A	T/A	1	6337167	+	NA	NA	NA	NA	NA	NA	TT	TT	TT	TT	TT	TT	TT	TT	TT	TT	TT	TT	TT	TT	TT	TT	TT	TT	TT	TT	TT	TT	TT	TT	TT	TT	TT	TT	TT	TT	TT	TT	TT	TT	TT	TT	TT	TT	TT
100055760|F|0-11:C>T-11:C>T	T/C	1	6340031	+	NA	NA	NA	NA	NA	NA	CC	TT	CC	CC	CC	CC	TT	TT	CC	CC	CC	CC	CC	TT	CC	CC	TT	CC	CC	CC	CC	CC	CC	CC	CC	CC	TT	TT	TT	TT	TT	CC	CC	CC	TT	CC	TT	CC	TT
13121981|F|0-19:G>A-19:G>A	A/G	1	6365462	+	NA	NA	NA	NA	NA	NA	AG	AA	AG	AG	AG	AG	AA	AA	AG	AG	AG	AG	AG	AA	AG	AG	AA	AG	AG	AG	AG	AA	AG	GG	AG	AG	AA	AA	AA	AA	AA	AG	AG	AG	AA	AG	GG	AG	AA
3381188|F|0-12:G>C-12:G>C	G/C	1	6465142	+	NA	NA	NA	NA	NA	NA	GG	GG	GG	GG	GG	GG	GG	GG	GG	GG	GG	GG	GG	GG	GG	GG	GG	GG	GG	GG	GG	GG	GG	GG	GG	GG	GG	GG	GG	GG	GG	GG	GG	GG	GG	GG	CC	GG	GG
3377899|F|0-13:T>C-13:T>C	T/C	1	6604575	+	NA	NA	NA	NA	NA	NA	TT	CC	TT	TT	TT	TT	CC	CC	TT	TT	TT	TT	TT	CC	TT	TT	CC	TT	TT	TT	TT	TT	TT	TT	TT	TT	CC	CC	CC	CC	CC	TT	TT	TT	CT	TT	TT	TT	CC
3380070|F|0-52:G>A-52:G>A	G/A	1	6614072	+	NA	NA	NA	NA	NA	NA	GG	AA	GG	GG	GG	GG	AA	AA	GG	GG	GG	GG	GG	AA	GG	GG	AA	GG	GG	GG	GG	GG	GG	GG	GG	GG	AA	AA	AA	AA	AA	GG	GG	GG	AA	GG	GG	GG	AA
3379527|F|0-6:G>C-6:G>C	G/C	1	6658027	+	NA	NA	NA	NA	NA	NA	GG	GG	GG	GG	GG	GG	GG	GG	GG	GG	GG	GG	GG	GG	GG	GG	GG	GG	GG	GG	GG	GG	GG	GG	GG	GG	GG	GG	GG	GG	GG	GG	GG	GG	GG	GG	CC	GG	GG
3379247|F|0-64:A>G-64:A>G	A/G	1	6667540	+	NA	NA	NA	NA	NA	NA	AA	GG	AA	AA	AA	AA	GG	GG	AA	AA	AA	AA	AA	GG	AA	AA	GG	AA	AA	AA	AA	AA	AA	AA	AA	AA	GG	GG	GG	GG	GG	AA	AA	AA	GA	AA	AA	AA	GG
3382858|F|0-56:G>A-56:G>A	G/A	1	6705785	+	NA	NA	NA	NA	NA	NA	GG	GG	GG	GG	GG	GG	GG	GG	GG	GG	GG	GG	GG	GG	GG	AA	GG	GG	AA	GG	GG	GG	AA	GG	GG	AA	GG	GG	GG	GG	GG	GG	GG	GG	GG	GG	GG	GG	GG
3378397|F|0-38:T>C-38:T>C	C/T	1	6713870	+	NA	NA	NA	NA	NA	NA	CC	CC	CC	CC	CC	CC	CC	CC	CC	CC	CC	CC	CC	CC	CC	TT	CC	CC	CT	CC	CC	CC	TT	CC	CC	TT	CC	CC	CC	CC	CC	CC	CC	CC	CC	CC	TT	CC	CC
3381837|F|0-34:G>A-34:G>A	A/G	1	6746716	+	NA	NA	NA	NA	NA	NA	AA	AA	AA	AA	AA	AA	AA	AA	AA	AA	AA	AA	AA	AA	AA	GG	AA	AA	AG	AA	AA	AA	GG	AA	AA	GG	AA	AA	AA	AA	AA	AA	AA	AA	AA	AA	GG	AA	AA
3381297|F|0-27:A>T-27:A>T	T/A	1	6754166	+	NA	NA	NA	NA	NA	NA	TT	TT	TT	TT	TT	TT	TT	TT	TT	TT	TT	TT	TT	TT	TT	AA	TT	TT	TA	TT	TT	TT	AA	TT	TT	AA	TT	TT	TT	TT	TT	TT	TT	TT	TT	TT	AA	TT	TT
3366162|F|0-64:A>G-64:A>G	G/A	1	6820433	+	NA	NA	NA	NA	NA	NA	GG	GG	GG	GG	GG	GG	GG	GG	GG	GG	GG	GG	GG	GG	GG	GG	GG	GG	GG	GG	GG	GG	GG	GG	GG	GG	GG	GG	GG	GG	GG	GG	GG	GG	GG	GG	AA	GG	GG
8204307|F|0-9:C>T-9:C>T	C/T	1	6897489	+	NA	NA	NA	NA	NA	NA	CC	CC	CC	CC	CC	CC	TT	CC	CC	CC	CC	CC	CC	CC	CC	CC	TT	CC	CC	CC	CC	CC	CC	CC	CC	CC	CC	CC	CC	CC	CC	CC	CC	CC	TT	CC	CC	CC	TT
8207264|F|0-16:A>G-16:A>G	A/G	1	6897555	+	NA	NA	NA	NA	NA	NA	GG	AA	GG	GG	GG	GG	AA	GG	GG	GG	GG	GG	GG	GG	GG	GG	AA	GG	GG	GG	GG	GG	GG	GG	GG	GG	AA	AA	GG	AA	AA	GG	GG	GG	GA	GG	AA	GG	AA
3382711|F|0-37:T>G-37:T>G	G/T	1	7003753	+	NA	NA	NA	NA	NA	NA	GG	TT	GG	GG	GG	TT	GG	GG	GG	GG	TT	GG	GG	GG	GG	GG	GG	GG	GG	GG	GG	GG	GT	GG	GG	TT	TT	GG	GG	GG	GG	GG	GG	GG	GG	GG	GG	GG	TT
3383274|F|0-39:T>G-39:T>G	G/T	1	7207272	+	NA	NA	NA	NA	NA	NA	GG	GG	GG	GG	GG	GG	GG	GG	GG	GG	GG	GG	GG	GG	GG	GG	GG	GG	GG	GG	GG	GG	GG	GG	GG	GG	GG	GG	GG	GG	GG	GG	GG	GG	GG	GG	TT	GG	GG
3378820|F|0-29:G>A-29:G>A	G/A	1	7385650	+	NA	NA	NA	NA	NA	NA	GG	GG	GG	GG	GG	GG	GG	GG	GG	GG	GG	GG	GG	GG	GG	GG	GG	GG	GG	GG	GG	GG	GG	GG	GG	GG	GG	GG	GG	GG	GG	GG	GG	GG	GG	GG	AA	GG	GG
3368920|F|0-6:T>C-6:T>C	G/A	1	7397639	+	NA	NA	NA	NA	NA	NA	GG	GG	GG	GG	GG	GG	GG	GG	GG	GG	GG	GG	GG	GG	GG	GG	GG	GG	GG	GG	GG	GG	GG	GG	GG	GG	GG	GG	GG	GG	GG	GG	GG	GG	GG	GG	AA	GG	GG
3370457|F|0-44:A>G-44:A>G	C/T	1	7397639	+	NA	NA	NA	NA	NA	NA	CT	CT	CT	CT	CT	CT	CT	CT	CT	CT	CT	CT	CT	CT	CT	CT	CT	CT	CT	CT	CT	CT	CT	CT	CT	CT	CT	CT	CT	CT	CT	CT	CT	CT	CT	CT	CC	CT	CT
3370672|F|0-29:T>G-29:T>G	T/G	1	7414856	+	NA	NA	NA	NA	NA	NA	TT	TT	TT	TT	TT	TT	TT	TT	TT	TT	TT	TT	TT	TT	TT	TT	TT	TT	TT	TT	TT	TT	TT	TT	TT	TT	TT	TT	TT	TT	TT	TT	TT	TT	TT	TT	GG	TT	TT
3382081|F|0-13:T>C-13:T>C	T/C	1	7464122	+	NA	NA	NA	NA	NA	NA	TT	TT	TT	TT	TT	TT	TT	TT	TT	TT	TT	TT	TT	TT	TT	TT	TT	TT	TT	TT	TT	TT	TT	TT	TT	TT	TT	TT	TT	TT	TT	TT	TT	TT	TT	TT	CC	TT	TT
3380032|F|0-40:G>A-40:G>A	G/A	1	7496797	+	NA	NA	NA	NA	NA	NA	GG	GG	GG	GG	GG	GG	GG	GG	GG	GG	GG	GG	GG	GG	GG	GG	GG	GG	GG	GG	GG	GG	GG	GG	GG	GG	GG	GG	GG	GG	GG	GG	GG	GG	GG	GG	AA	GG	GG
3382304|F|0-58:C>A-58:C>A	C/A	1	7625174	+	NA	NA	NA	NA	NA	NA	CC	CC	CC	CC	CC	CC	CC	CC	CC	CC	CC	CC	CC	CC	CC	CC	CC	CC	CC	CC	CC	CC	CC	CC	CC	CC	CC	CC	CC	CC	CC	CC	CC	CC	CC	CC	AA	CC	CC
8665170|F|0-27:C>A-27:C>A	C/A	1	7625240	+	NA	NA	NA	NA	NA	NA	CC	AA	CC	CC	CC	CC	CC	CC	CC	CC	CC	CC	CC	CC	CC	CC	CC	CC	CC	CC	CC	CC	CC	CC	CC	CC	AA	CC	CC	CC	CC	CC	CC	CC	CC	CC	CC	CC	CC
8212615|F|0-9:C>G-9:C>G	C/G	1	7635550	+	NA	NA	NA	NA	NA	NA	GG	CC	GG	GG	GG	GG	CC	GG	GG	GG	GG	CC	GG	GG	GG	GG	CC	CC	GG	GG	GG	GG	GG	GG	GG	GG	CC	CC	GG	CC	CC	GG	GG	GG	GC	GG	CC	GC	CC
3372987|F|0-21:G>A-21:G>A	G/A	1	7701330	+	NA	NA	NA	NA	NA	NA	GG	GG	GG	GG	GG	GG	GG	GG	GG	GG	GG	GG	GG	GG	GG	GG	GG	GG	GG	GG	GG	GG	GG	GG	GG	GG	GG	GG	GG	GG	GG	GG	GG	GG	GG	GG	GG	GG	GG
16647188|F|0-9:C>T-9:C>T	C/T	1	7858847	+	NA	NA	NA	NA	NA	NA	CC	CC	CC	CC	CC	CC	CC	CC	CC	CC	CC	CC	CC	CC	CC	CC	CC	CC	CC	CC	CC	CC	CC	CC	CC	CC	CC	CC	CC	CC	CC	CC	CC	CC	CC	CC	TT	CC	CC
3382343|F|0-43:C>T-43:C>T	C/T	1	7906702	+	NA	NA	NA	NA	NA	NA	CC	CC	CC	CC	CC	CC	CC	CC	CC	CC	CC	CC	CC	CC	CC	CC	CC	CC	CC	TC	CC	CC	CC	CC	CC	CC	CC	CC	CC	CC	CC	CC	CC	CC	CC	CC	TT	CC	CC
3381253|F|0-31:G>A-31:G>A	G/A	1	7956291	+	NA	NA	NA	NA	NA	NA	GG	GG	GG	GG	GG	GG	GG	GG	GG	GG	GG	GG	GG	GG	GG	GG	GG	GG	GG	GG	GG	GG	GG	GG	GG	GG	GG	GG	GG	GG	GG	GG	GG	GG	GG	GG	GG	GG	GG
100028553|F|0-12:C>T-12:C>T	C/T	1	7966838	+	NA	NA	NA	NA	NA	NA	CC	CC	CC	CC	CC	CC	CC	CC	CC	CC	CC	CC	CC	CC	CC	CC	CC	CC	CC	CC	CC	CC	CC	CC	CC	CC	CC	CC	CC	CC	CC	CC	CC	CC	CC	CC	TT	CC	CC
8214729|F|0-29:A>G-29:A>G	A/G	1	7991281	+	NA	NA	NA	NA	NA	NA	AA	AA	AA	AA	AA	AA	AA	AA	AA	AA	AA	AA	AA	AA	AA	AA	AA	AA	AA	AA	AA	AA	AA	AA	AA	AA	AA	AA	AA	AA	AA	AA	AA	AA	AA	AA	GG	AA	AA
3383570|F|0-33:G>C-33:G>C	G/C	1	8000131	+	NA	NA	NA	NA	NA	NA	GG	GG	GG	GG	GG	GG	GG	GG	GG	GG	GG	GG	GG	GG	GG	GG	GG	GG	GG	GG	GG	GG	GG	GG	GG	GG	GG	GG	GG	GG	GG	GG	GG	GG	GG	GG	CC	GG	GG
3379960|F|0-36:T>C-36:T>C	T/C	1	8117946	+	NA	NA	NA	NA	NA	NA	TT	TT	TT	TT	TT	TT	TT	TT	TT	TT	TT	CC	TT	TT	TT	TT	TT	CC	TT	TT	TT	TT	TT	TT	TT	TT	TT	CC	TT	CC	CC	TT	TT	TT	TT	TT	TT	CT	CC
16651157|F|0-5:T>A-5:T>A	T/A	1	8157389	+	NA	NA	NA	NA	NA	NA	TT	TT	TT	TT	AA	AA	AA	AA	TT	AA	AA	TT	TT	AA	TT	AA	AA	TT	AA	TT	TT	TT	AA	TT	TT	AA	TT	TT	AA	TT	TT	TT	AA	TT	AA	TT	TT	AT	TT
100058756|F|0-49:C>T-49:C>T	T/C	1	8176425	+	NA	NA	NA	NA	NA	NA	CC	CC	CC	CC	TT	TT	TT	TT	CC	TT	TT	CC	CC	TT	CC	TT	TT	CC	TT	CC	CC	CC	TT	CC	CC	TT	CC	CC	TT	CC	CC	CC	TT	CC	TT	CC	TT	TC	CC
3375718|F|0-66:T>A-66:T>A	T/A	1	8200725	+	NA	NA	NA	NA	NA	NA	TT	TT	TT	TT	AA	AA	AA	AA	TT	AA	AA	TT	TT	AA	TT	AA	AA	TT	AA	TT	TT	AT	AA	TT	TT	AA	TT	TT	AA	TT	TT	TT	AA	TT	AA	TT	TT	TT	TT
3379008|F|0-59:T>C-59:T>C	T/C	1	8354224	+	NA	NA	NA	NA	NA	NA	CC	TT	CC	CC	TT	TT	TT	TT	CC	TT	TT	CC	CC	TT	CC	TT	TT	CC	TT	CC	CC	CC	TT	CC	CC	TT	TT	CC	TT	CC	CC	CC	TT	CC	TT	CC	TT	CT	CC
100065796|F|0-52:C>T-52:C>T	C/T	1	8426283	+	NA	NA	NA	NA	NA	NA	CC	CC	CC	CC	CC	CC	CC	CC	CC	CC	CC	CC	CC	CC	CC	CC	CC	CC	CC	CC	CC	CC	CC	CC	CC	CC	CC	CC	CC	CC	CC	CC	CC	CC	CC	CC	TT	CC	CC
3382872|F|0-23:C>T-23:C>T	C/T	1	8504733	+	NA	NA	NA	NA	NA	NA	TT	CC	TT	TT	CC	CC	CC	CC	TT	CC	CC	CC	TT	CC	TT	CC	CC	TT	CC	TT	TT	TT	CC	TT	TT	CC	CC	TT	CC	TT	TT	TT	CC	TT	CC	TT	CC	TT	TT
8212281|F|0-56:C>T-56:C>T	C/T	1	8594749	+	NA	NA	NA	NA	NA	NA	CC	TT	CC	CC	CC	CC	CC	CC	CC	CC	CC	TT	CC	CC	CC	CC	CC	CC	CC	CC	CC	CC	CC	CC	CC	CC	TT	CC	CC	CC	CC	CC	CC	CC	CC	CC	CC	CC	CC
100032791|F|0-63:C>T-63:C>T	C/T	1	8609131	+	NA	NA	NA	NA	NA	NA	CC	TT	CC	CC	CC	CC	TT	CC	CC	CC	CC	TT	CC	CC	CC	CC	TT	CC	CC	CC	CC	CC	CC	CC	CC	CC	TT	CC	CC	CC	CC	CC	CC	CC	TC	CC	TT	CC	CC
3379359|F|0-31:C>T-31:C>T	C/T	1	8716629	+	NA	NA	NA	NA	NA	NA	CC	CC	CC	CC	CC	CC	TT	CC	CC	CC	CC	CC	CC	CC	CC	CC	TT	CC	CC	CC	CC	CC	CC	CC	CC	CC	CC	CC	CC	CC	CC	CC	CC	CC	TC	CC	CC	CC	CC
8668646|F|0-54:A>G-54:A>G	A/G	1	8735771	+	NA	NA	NA	NA	NA	NA	AA	GG	AA	AA	AA	AA	AA	AA	AA	AA	AA	GG	AA	AA	AA	AA	AA	AA	AA	AA	AA	AA	AA	AA	AA	AA	GG	AA	AA	AA	AA	AA	AA	AA	AA	AA	AA	AA	AA
100034850|F|0-17:A>G-17:A>G	G/A	1	8746232	+	NA	NA	NA	NA	NA	NA	GG	GG	GG	GG	GG	GG	AA	GG	GG	GG	GG	GG	GG	GG	GG	GG	AA	GG	GG	GG	GG	GG	GG	GG	GG	GG	GG	GG	GG	GG	GG	GG	GG	GG	GA	GG	GG	GG	GG
3379441|F|0-21:C>T-21:C>T	C/T	1	8853510	+	NA	NA	NA	NA	NA	NA	CC	CC	CC	CC	CC	CC	TT	CC	CC	CC	CC	CC	CC	CC	CC	CC	TT	CC	CC	CC	CC	CC	CC	CC	CC	CC	CC	CC	CC	CC	CC	CC	CC	CC	TC	CC	TT	TC	CC
8210496|F|0-46:A>G-46:A>G	G/A	1	8906679	+	NA	NA	NA	NA	NA	NA	GG	GG	GG	GG	GG	GG	GG	GG	GG	GG	GG	GG	GG	GG	GG	GG	GG	GG	GG	GG	GG	GG	GG	GG	GG	GG	GG	GG	GG	GG	GG	GG	GG	GG	GG	GG	AA	GG	GG
13121580|F|0-29:A>G-29:A>G	G/A	1	8916290	+	NA	NA	NA	NA	NA	NA	GG	AA	GG	GG	AA	AA	AA	AA	GG	AA	AA	AA	GG	AA	GG	AA	AA	GG	AA	GG	GG	GG	AA	GG	GG	AA	AA	GG	AA	GG	GG	GG	AA	GG	AA	GG	GG	GG	GG
100086260|F|0-19:A>C-19:A>C	A/C	1	9032981	+	NA	NA	NA	NA	NA	NA	CC	CC	CC	CC	AA	CA	CC	CA	CC	CA	CA	CC	CC	CA	CC	CA	CC	CC	CA	CC	CC	CC	AA	CC	CC	AA	CC	AA	CA	AA	AA	CC	CA	CC	CA	CC	AA	CA	CC
8214122|F|0-39:G>A-39:G>A	G/A	1	9319964	+	NA	NA	NA	NA	NA	NA	GG	GG	GG	GG	AA	AA	GG	AA	GG	AA	AA	GG	GG	AA	GG	AA	GG	GG	AA	GG	GG	AA	AA	GG	GG	AA	GG	GG	AA	GG	GG	GG	AA	GG	AG	GG	GG	GG	GG
8670721|F|0-6:C>T-6:C>T	C/T	1	9320030	+	NA	NA	NA	NA	NA	NA	CC	TT	CC	CC	CC	CC	CC	CC	CC	CC	CC	TT	CC	CC	CC	CC	CC	CC	CC	CC	CC	CC	CC	CC	CC	CC	TT	CC	CC	CC	CC	CC	CC	CC	CC	CC	CC	CC	CC
8200162|F|0-46:C>A-46:C>A	C/A	1	9329656	+	NA	NA	NA	NA	NA	NA	CC	AA	CC	CC	CC	CC	CC	CC	CC	CC	CC	AA	CC	CC	CC	CC	CC	CC	CC	CC	CC	CC	CC	CC	CC	CC	AA	CC	CC	CC	CC	CC	CC	CC	CC	CC	CC	CC	CC
3383919|F|0-19:C>A-19:C>A	C/A	1	9331308	+	NA	NA	NA	NA	NA	NA	CC	CC	CC	CC	CC	CC	CC	CC	CC	CC	CC	CC	CC	CC	CC	CC	CC	CC	CC	CC	CC	CC	CC	CC	CC	CC	CC	CC	CC	CC	CC	CC	CC	CC	CC	CC	AA	CC	CC
3378896|F|0-31:C>G-31:C>G	C/G	1	9331611	+	NA	NA	NA	NA	NA	NA	CC	CC	CC	CC	CC	CC	GG	CC	CC	CC	CC	CC	CC	CC	CC	CC	GG	CC	CC	CC	CC	CC	CC	CC	CC	CC	CC	CC	CC	CC	CC	CC	CC	CC	GC	CC	CC	CC	CC
8668427|F|0-18:A>C-18:A>C	A/C	1	9365019	+	NA	NA	NA	NA	NA	NA	AA	AA	AA	AA	AA	AA	CC	AA	AA	AA	AA	AA	AA	AA	AA	AA	CC	AA	AA	AA	AA	AA	AA	AA	AA	AA	AA	AA	AA	AA	AA	AA	AA	AA	CA	AA	AA	AA	AA
3384567|F|0-7:G>A-7:G>A	A/G	1	9387393	+	NA	NA	NA	NA	NA	NA	AA	AA	AA	AA	GG	GG	AA	GG	AA	GG	GG	AA	AA	GG	AA	GG	AA	AA	GG	AA	AA	AG	GG	AA	AA	GG	AA	AA	GG	AA	AA	AA	GG	AA	AA	AA	AA	AA	AA
100034700|F|0-50:C>A-50:C>A	C/A	1	9470429	+	NA	NA	NA	NA	NA	NA	CC	CC	CC	CC	CC	CC	AA	CC	CC	CC	CC	CC	CC	CC	CC	CC	AA	CC	CC	CC	CC	CC	CC	CC	CC	CC	CC	CC	CC	CC	CC	CC	CC	CC	AA	CC	CC	CC	CC
3384439|F|0-21:C>T-21:C>T	C/T	1	9479705	+	NA	NA	NA	NA	NA	NA	TT	TT	TT	TT	CC	CC	TT	CC	TT	CC	CC	TT	TT	CC	TT	CC	TT	TC	CC	TT	TT	TT	CC	TT	TT	CC	TT	TT	CC	TT	TT	TT	CC	TT	TC	TT	CC	TC	TT
100055686|F|0-14:T>G-14:T>G	G/T	1	9966321	+	NA	NA	NA	NA	NA	NA	TT	TT	TT	TT	GG	GG	TT	GG	TT	GG	GG	TT	TT	GG	TT	GG	TT	TT	TT	TT	TT	TT	GG	TT	TT	GG	TT	TT	GG	TT	TT	TT	GG	TT	TT	TT	GG	GT	TT
13121335|F|0-47:T>C-47:T>C	C/T	1	9968214	+	NA	NA	NA	NA	NA	NA	CC	CC	CC	CC	CC	CC	CC	CC	CC	CC	CC	CC	CC	CC	CC	CC	CC	CC	CC	CC	CC	CC	CC	CC	CC	CC	CC	CC	CC	CC	CC	CC	CC	CC	CC	CC	TT	CC	CC
100032132|F|0-68:C>T-68:C>T	T/C	1	9975293	+	NA	NA	NA	NA	NA	NA	CC	CC	CC	CC	TT	TT	CC	TT	CC	TT	TT	CC	CC	TT	CC	TT	CC	CC	TT	CC	CC	CC	TT	CC	CC	TT	CC	CC	TT	CC	CC	CC	TT	CC	CC	CC	TT	TC	CC
3381414|F|0-33:A>G-33:A>G	A/G	1	9991267	+	NA	NA	NA	NA	NA	NA	GG	GG	GG	GG	AA	AA	GG	AA	GG	AA	AA	GG	GG	AA	GG	AA	GG	GG	GA	GG	GG	GG	AA	GG	GG	AA	GG	GG	AA	GG	GG	GG	AA	GG	GA	GG	AA	GG	GG
3377704|F|0-40:T>C-40:T>C	T/C	1	10120412	+	NA	NA	NA	NA	NA	NA	CC	CC	CC	CC	TT	TT	TT	TT	CC	TT	TT	CC	CC	TT	CC	TT	TT	CC	CT	CC	CC	CC	TT	CC	CC	TT	CC	CC	TT	CC	CC	CC	TT	CC	TT	CC	TT	CT	CC
3380292|F|0-19:C>G-19:C>G	C/G	1	10139842	+	NA	NA	NA	NA	NA	NA	GG	GG	GG	GG	CC	CC	CC	CC	GG	CC	CC	GG	GG	CC	GG	CC	CC	GG	GC	GG	GG	GG	CC	GG	GG	CC	GG	GG	CC	GG	GG	GG	CC	GG	CC	GG	CC	GC	GG
3381701|F|0-59:A>G-59:A>G	A/G	1	10247521	+	NA	NA	NA	NA	NA	NA	GG	GG	GG	GG	AA	AA	AA	AA	GG	AA	AA	GG	GG	AA	GG	AA	AA	GG	GG	GG	GG	GG	AA	GG	GG	AA	GG	GG	AA	GG	GG	GG	AA	GG	AA	GG	AA	GG	GG
3384031|F|0-63:C>A-63:C>A	C/A	1	10423661	+	NA	NA	NA	NA	NA	NA	AA	AA	AA	AA	CC	CC	CC	CC	AA	CC	CC	AA	AA	CC	AA	CC	CC	AA	AA	AA	AA	AA	CC	AA	AA	CC	AA	AA	CC	AA	AA	AA	CC	AA	CC	AA	CC	AA	AA
3383358|F|0-49:G>A-49:G>A	A/G	1	10497521	+	NA	NA	NA	NA	NA	NA	AA	AA	AA	AA	AA	GG	AA	AA	AA	GG	GG	AA	AA	AA	AA	GG	AA	AA	AG	AA	AA	AA	GG	AA	AA	GG	AA	AA	AA	AA	AA	AA	GG	AA	AG	AA	AA	AA	AA
3376280|F|0-29:G>C-29:G>C	G/C	1	10560778	+	NA	NA	NA	NA	NA	NA	GG	GG	GG	GG	GG	CC	GG	GG	GG	CC	CC	GG	GG	GG	GG	CC	GG	GG	GG	GG	GG	GG	CC	GG	GG	CC	GG	GG	GG	GG	GG	GG	CC	GG	GG	GG	GG	CG	GG
8176535|F|0-67:T>G-67:T>G	T/G	1	10577805	+	NA	NA	NA	NA	NA	NA	TT	TT	TT	TT	TT	TT	TT	TT	TT	TT	TT	TT	TT	TT	TT	TT	TT	TT	TT	TT	TT	TT	TT	TT	TT	TT	TT	TT	TT	TT	TT	TT	TT	TT	TT	TT	TT	TT	TT
13121651|F|0-31:G>A-31:G>A	A/G	1	10825025	+	NA	NA	NA	NA	NA	NA	AA	AA	AA	AA	AA	GG	AA	AA	AA	GG	GG	AA	AA	AA	AA	GG	AA	AA	GG	AA	AA	AA	GG	AA	AA	GG	AA	AA	AA	AA	AA	AA	GG	AA	AG	AA	AA	AA	AA
8214089|F|0-47:G>A-47:G>A	A/G	1	10832608	+	NA	NA	NA	NA	NA	NA	GG	GG	GG	GG	GG	AA	GG	GG	GG	AA	AA	GG	GG	GG	GG	AA	GG	GG	GG	GG	GG	GG	AA	GG	GG	AA	GG	GG	GG	GG	GG	GG	AA	GG	GG	GG	AA	GG	GG
8204193|F|0-28:T>G-28:T>G	T/G	1	10940269	+	NA	NA	NA	NA	NA	NA	TT	TT	TT	TT	GG	TT	GG	GG	TT	TT	TT	TT	TT	GG	TT	TT	GG	TT	TT	TT	TT	TT	TT	TT	TT	TT	TT	TT	GG	TT	TT	TT	TT	TT	GT	TT	TT	TT	GG
3377589|F|0-51:C>T-51:C>T	T/C	1	10944831	+	NA	NA	NA	NA	NA	NA	TT	TT	TT	TT	TT	CC	TT	TT	TT	CC	CC	TT	TT	TT	TT	CC	TT	TT	TC	TT	TT	TT	CC	TT	TT	CC	TT	TT	TT	TT	TT	TT	CC	TT	TC	TT	TT	TC	TT
3382689|F|0-35:G>A-35:G>A	G/A	1	11149624	+	NA	NA	NA	NA	NA	NA	GG	GG	GG	GG	GG	AA	GG	GG	GG	AA	AA	GG	GG	GG	GG	AA	GG	AA	AA	GG	GG	GG	AA	GG	GG	AA	GG	GG	GG	GG	GG	GG	AA	GG	GG	GG	GG	AA	GG
16651208|F|0-45:T>G-45:T>G	T/G	1	11276907	+	NA	NA	NA	NA	NA	NA	TT	TT	TT	TT	TT	GG	TT	TT	TT	GG	GG	TT	TT	TT	TT	GG	TT	GG	GG	TT	TT	TT	GG	TT	TT	GG	TT	TT	TT	TT	TT	TT	GG	TT	GT	TT	TT	GG	TT
3380345|F|0-14:T>A-14:T>A	A/T	1	11276959	+	NA	NA	NA	NA	NA	NA	AA	AA	AA	AA	AA	TT	AA	AA	AA	TT	TT	AA	AA	AA	AA	TT	AA	TT	TT	AA	AA	AA	TT	AA	AA	TT	AA	AA	AA	AA	AA	AA	TT	AA	AT	AA	AA	TT	AA
13121357|F|0-18:T>C-18:T>C	C/T	1	11301140	+	NA	NA	NA	NA	NA	NA	CC	CC	CC	CC	CC	CC	CC	CC	CC	CC	CC	CC	CC	CC	CC	CC	CC	CC	CC	CC	CC	CC	CC	CC	CC	CC	CC	CC	CC	CC	CC	CC	CC	CC	CC	CC	TT	CC	CC
3378948|F|0-62:A>T-62:A>T	A/T	1	11519813	+	NA	NA	NA	NA	NA	NA	AA	AA	AA	AA	AA	AA	AA	AA	AA	AA	AA	AA	AA	AA	AA	AA	AA	AA	AA	AA	AA	AA	AA	AA	AA	AA	AA	AA	AA	AA	AA	AA	AA	AA	AA	AA	TT	AA	AA
3382180|F|0-20:G>A-20:G>A	A/G	1	11651818	+	NA	NA	NA	NA	NA	NA	AA	AA	AA	AA	AA	GG	AA	AA	AA	GG	GG	AA	AA	AA	AA	GG	AA	GG	AA	AA	AA	AA	GG	AA	AA	GG	AA	AA	AA	AA	AA	AA	GG	AA	AA	AA	AA	GG	AA
3378772|F|0-41:G>C-41:G>C	G/C	1	11671476	+	NA	NA	NA	NA	NA	NA	GG	GG	GG	GG	GG	GG	GG	GG	GG	GG	GG	GG	GG	GG	GG	GG	GG	GG	GG	GG	GG	GG	GG	GG	GG	GG	GG	GG	GG	GG	GG	GG	GG	GG	GG	GG	CC	GG	GG
3383694|F|0-8:G>C-8:G>C	G/C	1	11875227	+	NA	NA	NA	NA	NA	NA	GG	GG	GG	GG	GG	CC	GG	GG	GG	CC	CC	GG	GG	GG	GG	GG	GG	GG	GG	GG	GG	GG	CC	GG	GG	GG	GG	GG	GG	GG	GG	GG	GG	GG	CG	GG	GG	GG	GG
3378389|F|0-39:T>G-39:T>G	G/T	1	11956632	+	NA	NA	NA	NA	NA	NA	GG	GG	GG	GG	GG	TT	GG	GG	GG	TT	TT	GG	GG	GG	GG	TT	GG	TT	GT	GG	GG	GG	TT	GG	GG	TT	GG	GG	GG	GG	GG	GG	TT	GG	GT	GG	GG	TT	GG
100080388|F|0-28:G>A-28:G>A	A/G	1	12369199	+	NA	NA	NA	NA	NA	NA	AA	AA	AA	AA	AA	AA	AA	AA	AA	AA	AG	AA	AA	AA	AA	AA	AA	AA	AA	AA	AA	AA	AA	AA	AA	AA	AA	AA	AA	AA	AA	AA	AA	AA	AA	AA	AG	AA	AA
100091036|F|0-11:T>G-11:T>G	G/T	1	12502506	+	NA	NA	NA	NA	NA	NA	GG	GG	GG	GG	GG	GG	GG	GG	GG	GG	TT	GG	GG	GG	GG	GG	GG	GG	GG	GG	GG	GG	GG	GG	GG	GG	GG	GG	GG	GG	GG	GG	GG	GG	GG	GG	TT	GG	GG
3381730|F|0-7:G>T-7:G>T	G/T	1	13288452	+	NA	NA	NA	NA	NA	NA	GG	GG	GG	GG	GG	GG	GG	GG	GG	GG	GG	GG	GG	GG	GG	GG	GG	GG	TT	GG	GG	GG	GG	GG	GG	TT	GG	GG	GG	GG	GG	GG	GG	GG	GG	GG	GG	GG	TT
100087769|F|0-43:T>G-43:T>G	T/G	1	13330385	+	NA	NA	NA	NA	NA	NA	TT	TT	TT	TT	TT	TT	TT	GT	TT	TT	GT	TT	TT	GT	TT	TT	TT	TT	GT	TT	TT	TT	TT	TT	TT	TT	GT	TT	GT	TT	TT	TT	TT	TT	TT	TT	GT	TT	TT
100029449|F|0-17:T>C-17:T>C	T/C	1	13334284	+	NA	NA	NA	NA	NA	NA	TT	TT	TT	TT	TT	TT	TT	TT	TT	TT	CC	TT	TT	TT	TT	TT	TT	TT	TT	TT	TT	TT	TT	TT	TT	TT	TT	TT	TT	TT	TT	TT	TT	TT	TT	TT	CC	TT	TT
100032229|F|0-56:T>C-56:T>C	T/C	1	13485170	+	NA	NA	NA	NA	NA	NA	TT	TT	TT	TT	TT	TT	TT	TT	TT	TT	CC	TT	TT	TT	TT	TT	TT	TT	TT	TT	TT	TT	CC	TT	TT	TT	TT	TT	TT	TT	TT	TT	TT	TT	TT	TT	CC	TT	TT
100088841|F|0-12:A>T-12:A>T	A/T	1	13526334	+	NA	NA	NA	NA	NA	NA	AA	AA	AA	AA	AA	AA	AA	AA	AA	AA	AA	AA	AA	AA	AA	AA	AA	AA	AA	AA	AA	AA	AA	AA	AA	AA	AA	TA	AA	TA	TT	AA	AA	AA	AA	AA	AA	AA	AA
16648762|F|0-15:T>C-15:T>C	T/C	1	13788740	+	NA	NA	NA	NA	NA	NA	TT	CC	TT	TT	CT	TT	CT	CT	TT	TT	TT	CT	TT	CT	TT	TT	CT	CT	CT	TT	TT	TT	TT	TT	TT	TT	CT	CT	TT	CT	CT	TT	TT	TT	CT	TT	TT	TT	CT
3378562|F|0-30:A>T-30:A>T	A/T	1	13959513	+	NA	NA	NA	NA	NA	NA	AA	AA	AA	AA	AA	AA	AA	AA	AA	AA	TT	AA	AA	AA	AA	AA	AA	AA	AA	AA	AA	AA	AA	AA	AA	AA	AA	AA	AA	AA	AA	AA	AA	AA	AA	AA	TT	AA	AA
100090162|F|0-66:G>T-66:G>T	G/T	1	14305375	+	NA	NA	NA	NA	NA	NA	GG	GG	GG	GG	GG	TT	GG	GG	GG	TT	TT	GG	GG	GG	GG	TT	GG	TT	TG	GG	GG	GG	TT	GG	GG	TT	GG	GG	GG	GG	GG	GG	TT	GG	GG	GG	GG	TT	GG
3380733|F|0-11:A>G-11:A>G	G/A	1	14599214	+	NA	NA	NA	NA	NA	NA	GA	GG	GA	GA	GA	GG	GA	GA	GA	GG	GG	GA	GA	GA	GA	GG	GA	GG	GA	GA	GA	GA	GG	GG	GA	GG	GA	AA	GA	AA	GA	GA	GG	GA	GA	GA	GA	GG	GA
8212415|F|0-44:T>G-44:T>G	G/T	1	14853133	+	NA	NA	NA	NA	NA	NA	GG	GT	GG	GG	GG	GG	GG	GG	GG	GG	GG	GG	GG	GG	GG	GG	GG	GG	GG	GG	GG	GG	GG	GG	GG	GG	GG	GG	GG	GG	GG	GG	GG	GG	GG	GG	TT	GG	GG
3383116|F|0-16:G>A-16:G>A	G/A	1	14883313	+	NA	NA	NA	NA	NA	NA	GG	GG	GG	GG	GG	GG	GG	GG	GG	GG	GG	GG	GG	GG	GG	GG	GG	GG	GG	GG	GG	GG	GG	GG	GG	GG	GG	GG	GG	GG	GG	GG	GG	GG	GG	GG	AA	GG	GG
3367084|F|0-37:G>T-37:G>T	G/T	1	15098897	+	NA	NA	NA	NA	NA	NA	GG	GG	GG	GG	GG	GG	GG	GG	GG	GG	GG	GG	GG	GG	GG	GG	GG	GG	GG	GG	GG	GG	GG	GG	GG	GG	GG	GG	GG	GG	GG	GG	GG	GG	GG	GG	TT	GG	GG
8199394|F|0-60:A>T-60:A>T	T/A	1	15161339	+	NA	NA	NA	NA	NA	NA	TT	TT	TT	TT	TT	TT	TT	TT	TT	TT	TT	TT	TT	TT	TT	TT	TT	TT	TT	TT	TT	TT	TT	TT	TT	TT	TT	TT	TT	TT	TT	TT	TT	TT	TT	TT	AA	TT	TT
8207703|F|0-67:A>T-67:A>T	T/A	1	15161405	+	NA	NA	NA	NA	NA	NA	AA	AA	AA	AA	AA	TT	AA	AA	AA	TT	TT	TT	AA	AA	AA	TT	AA	TT	TT	AA	AA	TA	TT	AA	AA	TT	AA	AA	AA	AA	AA	AA	TT	AA	AA	AA	TT	TT	AA
3378419|F|0-7:A>C-7:A>C	C/A	1	15177047	+	NA	NA	NA	NA	NA	NA	CC	CC	CC	CC	CC	AA	CC	CC	CC	AA	AA	CC	CC	CC	CC	AA	CC	AA	CA	CC	CC	CC	AA	CC	CC	AA	CC	CC	CC	CC	CC	CC	AA	CC	CA	CC	CC	AA	CC
8207737|F|0-51:A>G-51:A>G	G/A	1	15214071	+	NA	NA	NA	NA	NA	NA	GG	GG	GG	GG	GG	GG	GG	GG	GG	GG	GG	GG	GG	GG	GG	GG	GG	GG	GG	GG	GG	GG	GG	GG	GG	GG	GG	GG	GG	GG	GG	GG	GG	GG	GG	GG	AA	GG	GG
8197961|F|0-36:C>T-36:C>T	C/T	1	15214354	+	NA	NA	NA	NA	NA	NA	CC	CC	CC	CC	CC	CC	CC	CC	CC	CC	CC	CC	CC	CC	CC	CC	CC	CC	CC	CC	CC	CC	CC	CC	CC	CC	CC	CC	CC	CC	CC	CC	CC	CC	CC	CC	TT	CC	CC
3384572|F|0-30:G>A-30:G>A	A/G	1	15262858	+	NA	NA	NA	NA	NA	NA	AA	AA	AA	AA	AA	AA	AA	AA	AA	AA	AA	AA	AA	AA	AA	AA	AA	AA	AA	AA	AA	AA	AA	AA	AA	AA	AA	AA	AA	AA	AA	AA	AA	AA	AA	AA	GG	AA	AA
100086327|F|0-14:G>A-14:G>A	G/A	1	15411762	+	NA	NA	NA	NA	NA	NA	GG	GG	GG	GG	GG	GG	GG	GG	GG	GG	GG	GG	GG	GG	GG	GG	GG	GG	GG	GG	GG	GG	GG	GG	GG	GG	GG	GG	GG	GG	GG	GG	GG	GG	GG	GG	AA	GG	GG
3379761|F|0-25:A>G-25:A>G	A/G	1	15419070	+	NA	NA	NA	NA	NA	NA	GG	AA	GG	GG	AA	GG	AA	AA	GG	GG	GG	AA	GG	AA	GG	GG	AA	GG	GA	GG	GG	GG	GG	GG	GG	GG	AA	AA	AA	AA	AA	GG	GG	GG	GA	GG	AA	GG	AA
3368143|F|0-33:C>G-33:C>G	C/G	1	15531721	+	NA	NA	NA	NA	NA	NA	CC	CC	CC	CC	CC	CC	CC	CC	CC	CC	CC	CC	CC	CC	CC	CC	CC	CC	CC	CC	CC	CC	CC	CC	CC	CC	CC	CC	CC	CC	CC	CC	CC	CC	CC	CC	GG	CC	CC
16646786|F|0-30:T>C-30:T>C	C/T	1	15623533	+	NA	NA	NA	NA	NA	NA	CC	CC	CC	CC	CC	CC	CC	CC	CC	CC	CC	CC	CC	CC	CC	CC	CC	CC	CC	CC	CC	CC	CC	CC	CC	CC	CC	CC	CC	CC	CC	CC	CC	CC	CC	CC	TT	CC	CC
3380537|F|0-42:C>T-42:C>T	T/C	1	15911116	+	NA	NA	NA	NA	NA	NA	CC	TT	CC	CC	TT	CC	TT	TT	CC	CC	CC	TT	CC	TT	CC	CC	TT	CC	TC	CC	CC	TC	TC	CC	CC	CC	TT	TT	TT	TT	TT	CC	CC	CC	TC	CC	TT	CC	TT
3380247|F|0-37:T>C-37:T>C	T/C	1	15923367	+	NA	NA	NA	NA	NA	NA	TT	TT	TT	TT	TT	TT	TT	TT	TT	TT	TT	TT	TT	TT	TT	TT	TT	TT	TT	TT	TT	TT	TT	TT	TT	TT	TT	TT	TT	TT	TT	TT	TT	TT	TT	TT	CC	TT	TT
3383267|F|0-11:T>G-11:T>G	G/T	1	16004467	+	NA	NA	NA	NA	NA	NA	TT	GG	TT	TT	GG	TT	GG	GG	TT	TT	TT	GG	TT	GG	TT	TT	GG	TT	GT	TT	TT	TT	GT	TT	TT	TT	GG	GG	GG	GG	GG	TT	TT	TT	GT	TT	GG	TT	GG
13121840|F|0-50:A>G-50:A>G	G/A	1	16004990	+	NA	NA	NA	NA	NA	NA	GG	GG	GG	GG	GG	GG	GG	GG	GG	GG	GG	AA	GG	GG	GG	GG	GG	GG	AA	GG	GG	GG	GG	GG	GG	GG	GG	GG	GG	GG	GG	GG	GG	GG	GG	GG	GG	GG	GG
100082468|F|0-25:A>C-25:A>C	A/C	1	16261998	+	NA	NA	NA	NA	NA	NA	AA	AA	AA	AA	AA	AA	AA	AA	AA	AA	AA	AA	AA	AA	AA	AA	AA	AA	AA	AA	AA	AA	AA	AA	AA	AA	AA	AA	AA	AA	AA	AA	AA	AA	AA	AA	AA	AA	AA
100056687|F|0-32:C>T-32:C>T	T/C	1	16499459	+	NA	NA	NA	NA	NA	NA	TT	TT	TT	TT	TT	TT	TT	TT	TT	TT	TT	TT	TT	TT	TT	TT	TT	TT	TT	TT	TT	TT	TT	TT	TT	TT	TT	TT	TT	TT	TT	TT	TT	TT	TT	TT	CC	TT	TT
3378532|F|0-8:A>T-8:A>T	T/A	1	16618725	+	NA	NA	NA	NA	NA	NA	AA	TT	AA	AA	TT	AA	TT	TT	AA	AA	AA	TT	AA	TT	AA	AA	TT	AA	TA	AA	AA	TA	TA	AA	AA	AA	TT	TT	TT	TT	TT	AA	AA	AA	TA	AA	TT	AA	TT
3381808|F|0-38:C>T-38:C>T	T/C	1	16639253	+	NA	NA	NA	NA	NA	NA	CC	TT	CC	CC	TT	CC	TT	TT	CC	CC	CC	TT	CC	TT	CC	CC	TT	CC	CC	CC	CC	TC	CC	CC	CC	CC	TT	TT	TT	TT	TT	CC	CC	CC	TC	CC	TT	CC	TT
8216657|F|0-13:C>T-13:C>T	C/T	1	16754693	+	NA	NA	NA	NA	NA	NA	CC	CC	CC	CC	CC	CC	CC	CC	CC	CC	CC	CC	CC	CC	CC	CC	CC	CC	CC	CC	CC	CC	CC	CC	CC	CC	CC	CC	CC	CC	CC	CC	CC	CC	CC	CC	TT	CC	CC
100034321|F|0-29:C>A-29:C>A	C/A	1	16754769	+	NA	NA	NA	NA	NA	NA	AA	CC	AA	AA	CC	AA	CC	CC	AA	AA	AA	CC	AA	CC	AA	AA	CC	AA	CC	AA	AA	AA	AA	AA	AA	AA	CC	CC	CC	CC	CC	AA	AA	AA	CC	AA	CC	AA	CC
3382495|F|0-55:C>A-55:C>A	C/A	1	16754835	+	NA	NA	NA	NA	NA	NA	CC	CC	CC	CC	CC	CC	CC	CC	CC	CC	CC	CC	CC	CC	CC	CC	CC	CC	CC	CC	CC	CC	CC	CC	CC	CC	CC	CC	CC	CC	CC	CC	CC	CC	CC	CC	AA	CC	CC
100092642|F|0-66:C>G-66:C>G	G/C	1	16782531	+	NA	NA	NA	NA	NA	NA	GG	GG	GG	GG	GG	GG	GG	GG	GG	GG	GG	GG	GG	GG	GG	GG	GG	GG	GG	GG	GG	GG	GG	GG	GG	GG	GG	GG	GG	GG	GG	GG	GG	GG	GG	GG	GC	GG	GG
3378382|F|0-12:T>A-12:T>A	T/A	1	16840495	+	NA	NA	NA	NA	NA	NA	TT	TT	TT	TT	TT	TT	TT	TT	TT	TT	TT	AA	TT	TT	TT	TT	TT	TT	AA	TT	TT	AT	TT	TT	TT	TT	TT	TT	TT	TT	TT	TT	TT	TT	TT	TT	TT	TT	TT
8209304|F|0-44:T>A-44:T>A	T/A	1	16841043	+	NA	NA	NA	NA	NA	NA	AA	TT	AA	AA	TT	AA	TT	TT	AA	AA	AA	TT	AA	TT	AA	AA	TT	AA	TT	AA	AA	AT	AT	AA	AA	AA	TT	TT	TT	TT	TT	AA	AA	AA	AT	AA	TT	AA	TT
3383441|F|0-37:G>A-37:G>A	G/A	1	16898781	+	NA	NA	NA	NA	NA	NA	GG	GG	GG	GG	GG	GG	GG	GG	GG	GG	GG	GG	GG	GG	GG	GG	GG	GG	GG	GG	GG	GG	GG	GG	GG	GG	GG	GG	GG	GG	GG	GG	GG	GG	GG	GG	AA	GG	GG
8196517|F|0-39:C>T-39:C>T	C/T	1	16927565	+	NA	NA	NA	NA	NA	NA	CC	TT	CC	CC	TT	CC	TT	TT	CC	CC	CC	TT	CC	TT	CC	CC	TT	CC	TC	CC	CC	CC	CC	CC	CC	CC	TT	TT	TT	TT	TT	CC	CC	CC	TT	CC	CC	CC	TT
13122299|F|0-39:C>T-39:C>T	C/T	1	16930647	+	NA	NA	NA	NA	NA	NA	TT	CC	TT	TT	CC	TT	CC	CC	TT	TT	TT	CC	TT	CC	TT	TT	CC	TT	CC	TT	TT	TT	CC	TT	TT	TT	CC	CC	CC	CC	CC	TT	TT	TT	CC	TT	CC	TT	CC
16653017|F|0-28:A>G-28:A>G	G/A	1	16997586	+	NA	NA	NA	NA	NA	NA	GA	GA	GA	GA	GA	GA	GA	GA	GA	GA	GA	GA	GA	GA	AA	GA	GA	GA	GA	GA	GA	GA	GA	GA	GA	GA	GA	GA	GA	GA	AA	GA	GA	GA	GA	GA	GG	GA	GA
100083086|F|0-6:T>A-6:T>A	T/A	1	17052578	+	NA	NA	NA	NA	NA	NA	TT	AA	TT	TT	AA	TT	AA	AA	TT	TT	TT	AA	TT	AA	TT	TT	AA	TT	AA	TT	TT	TT	AT	TT	TT	TT	AA	AA	AA	AA	AA	TT	TT	TT	AT	TT	TT	TT	AA
13122465|F|0-37:T>G-37:T>G	G/T	1	17331230	+	NA	NA	NA	NA	NA	NA	GG	TT	GG	GG	TT	GG	TT	TT	GG	GG	GG	TT	GG	TT	GG	GT	TT	GG	TT	GG	GG	GG	GG	GG	GG	GG	TT	TT	TT	TT	TT	GG	GG	GG	TT	GG	GG	GG	TT
8195488|F|0-16:C>G-16:C>G	C/G	1	17581808	+	NA	NA	NA	NA	NA	NA	CC	GG	CC	CC	GG	CC	GG	GG	CC	CC	CC	CC	CC	GG	CC	CC	GG	CC	CC	CC	CC	CC	CC	CC	CC	CC	GG	GG	GG	GG	GG	CC	CC	CC	GC	CC	CC	CC	GG
100066047|F|0-26:A>C-26:A>C	A/C	1	18459382	+	NA	NA	NA	NA	NA	NA	AA	AA	AA	AA	AA	AA	AA	AA	AA	AA	AA	AA	AA	AA	AA	AA	AA	AA	AA	AA	AA	AA	AA	AA	AA	AA	AA	AA	AA	AA	AA	AA	AA	AA	AA	AA	CC	AA	AA
100093257|F|0-6:C>T-6:C>T	T/C	1	18775372	+	NA	NA	NA	NA	NA	NA	TT	TT	TT	TT	TT	TT	TT	TT	TT	TT	TT	TT	TT	TT	TT	TT	TT	TT	TT	TT	TT	TT	TT	TT	TT	TT	TT	TT	TT	TT	TT	TT	TT	TT	TT	TT	CC	TT	TT
100028855|F|0-28:T>A-28:T>A	A/T	1	18828670	+	NA	NA	NA	NA	NA	NA	AA	AA	AA	AA	AA	AA	AA	AA	AA	AA	AA	AA	AA	AA	AA	AA	AA	AA	AA	AA	AA	AA	AA	AA	AA	AA	AA	AA	AA	AA	AA	AA	AA	AA	AA	AA	TT	AA	AA
18322939|F|0-9:T>G-9:T>G	T/G	1	18878874	+	NA	NA	NA	NA	NA	NA	TT	TT	TT	TT	TT	TT	TT	GT	TT	TT	TT	TT	TT	TT	TT	TT	TT	TT	TT	TT	TT	TT	TT	TT	TT	GT	TT	TT	GT	TT	TT	TT	GT	TT	TT	TT	TT	GT	TT
8216546|F|0-23:T>C-23:T>C	C/T	1	18968162	+	NA	NA	NA	NA	NA	NA	CC	CC	CC	CC	CC	CC	CC	CC	CC	CC	CC	CC	CC	CC	CC	CC	CC	CC	CC	CC	CC	CC	CC	CC	CC	CC	CC	CC	CC	CC	CC	CC	CC	CC	CC	CC	TT	CC	CC
100057222|F|0-63:C>T-63:C>T	T/C	1	19024298	+	NA	NA	NA	NA	NA	NA	TT	CC	TT	TT	CC	TT	CC	CC	TT	TT	TT	TT	TT	CC	TT	TT	CC	TT	TT	TT	TT	TT	TT	TT	TT	TT	CC	CC	CC	CC	CC	TT	TT	TT	CC	TT	TT	TT	CC
100033345|F|0-59:C>T-59:C>T	C/T	1	19105308	+	NA	NA	NA	NA	NA	NA	CC	TT	CC	CC	TT	CC	TT	TT	CC	CC	CC	CC	CC	TT	CC	CC	TT	CC	CC	CC	CC	CC	TC	CC	CC	CC	TT	TT	TT	TT	TT	CC	CC	CC	TT	CC	CC	CC	TT
100035476|F|0-49:G>A-49:G>A	G/A	1	19362525	+	NA	NA	NA	NA	NA	NA	GG	AA	GG	GG	AA	GG	AA	AA	GG	GG	GG	GG	GG	AA	GG	GG	AA	GG	GG	GG	GG	GG	GG	GG	GG	GG	AA	AA	AA	AA	AA	GG	GG	GG	AA	GG	GG	GG	AA
8209299|F|0-57:C>T-57:C>T	C/T	1	19465269	+	NA	NA	NA	NA	NA	NA	CC	TT	CC	CC	TT	CC	TT	TT	CC	CC	CC	TT	CC	TT	CC	CC	TT	CC	TT	CC	CC	TT	CC	CC	CC	CC	TT	TT	TT	TT	TT	CC	CC	CC	TC	CC	CC	CC	TT
3377672|F|0-58:C>T-58:C>T	C/T	1	19471028	+	NA	NA	NA	NA	NA	NA	CC	CC	CC	CC	CC	CC	CC	CC	CC	CC	CC	CC	CC	CC	CC	CC	CC	CC	CC	CC	CC	CC	CC	CC	CC	CC	CC	CC	CC	CC	CC	CC	CC	CC	CC	CC	TT	CC	CC
3377089|F|0-23:C>T-23:C>T	C/T	1	19476994	+	NA	NA	NA	NA	NA	NA	CC	TT	CC	CC	TT	CC	TT	TT	CC	CC	CC	TT	CC	TT	CC	CC	TT	CC	TC	CC	CC	TC	TC	CC	CC	CC	TT	TT	TT	TT	TT	CC	CC	CC	TC	CC	CC	CC	TT
8208602|F|0-10:C>A-10:C>A	A/C	1	19711989	+	NA	NA	NA	NA	NA	NA	AA	CC	AA	AA	CC	AA	CC	CC	AA	AA	AA	CC	AA	CC	AA	AA	CC	AA	AC	AA	AA	AC	AA	AA	AA	AA	CC	CC	CC	CC	CC	AA	AA	AA	AC	AA	AA	AA	CC
3378493|F|0-34:A>C-34:A>C	A/C	1	19979396	+	NA	NA	NA	NA	NA	NA	AA	CC	AA	AA	CC	AA	CC	CC	AA	AA	AA	CC	AA	CC	AA	AA	CC	AA	CC	AA	AA	AA	CA	AA	AA	AA	CC	CC	CC	CC	CC	AA	AA	AA	CA	AA	AA	AA	CC
100092013|F|0-38:A>G-38:A>G	G/A	1	20101762	+	NA	NA	NA	NA	NA	NA	GG	GG	GG	GG	GG	GG	GG	GG	GG	GG	GG	GG	GG	GG	GG	GG	GG	GG	GG	GG	GG	GG	GG	GG	GG	GG	GG	GG	GG	GG	GG	GG	GG	GG	GG	GG	AA	GG	GG
8207685|F|0-44:C>A-44:C>A	A/C	1	20323235	+	NA	NA	NA	NA	NA	NA	AA	AA	AA	AA	AA	AA	AA	AA	AA	AA	AA	AA	AA	AA	AA	AA	AA	AA	AA	AA	AA	AA	AA	AA	AA	AA	AA	AA	AA	AA	AA	AA	AA	AA	AA	AA	CC	AA	AA
3380256|F|0-25:C>A-25:C>A	C/A	1	20349290	+	NA	NA	NA	NA	NA	NA	CC	CC	CC	CC	CC	CC	AA	CC	CC	CC	CC	CC	CC	CC	CC	CC	AA	CC	CC	CC	CC	CC	CC	CC	CC	CC	CC	CC	CC	CC	CC	CC	CC	CC	AC	CC	CC	CC	CC
100088188|F|0-6:T>A-6:T>A	A/T	1	20781926	+	NA	NA	NA	NA	NA	NA	AA	AA	AA	AA	AA	AA	AA	AA	AA	AA	AA	AA	AA	AA	AA	AA	AA	AA	AA	AA	AA	AA	AA	AA	AA	AA	AA	AA	AA	AA	AA	AA	AA	AA	AA	AA	TT	AA	AA
100030905|F|0-16:A>G-16:A>G	A/G	1	21071783	+	NA	NA	NA	NA	NA	NA	AA	AA	AA	AA	AA	AA	AA	AA	AA	AA	AA	AA	AA	AA	AA	AA	AA	AA	AA	AA	AA	AA	AA	AA	AA	AA	AA	AA	AA	AA	AA	AA	AA	AA	AA	AA	GG	AA	AA
8197305|F|0-38:T>C-38:T>C	T/C	1	21185292	+	NA	NA	NA	NA	NA	NA	TT	TT	TT	TT	TT	TT	TT	TT	TT	TT	TT	TT	TT	TT	TT	TT	TT	TT	TT	TT	TT	TT	TT	TT	TT	TT	TT	TT	TT	TT	TT	TT	TT	TT	TT	TT	CC	TT	TT
100093281|F|0-42:C>T-42:C>T	T/C	1	21202968	+	NA	NA	NA	NA	NA	NA	TT	TT	TT	TT	TT	TT	TT	TT	TT	TT	TT	TT	TT	TT	TT	TT	TC	TT	TT	TT	TT	TT	TT	TT	TT	TT	TT	TT	TT	TT	TT	TT	TT	TT	TT	TT	CC	TT	TT
100093277|F|0-15:G>A-15:G>A	G/A	1	21202968	+	NA	NA	NA	NA	NA	NA	GG	GG	GG	GG	GG	GG	GG	GG	GG	GG	GG	GG	GG	GG	GG	GG	GG	GG	GG	GG	GG	GG	GG	GG	GG	GG	GG	GG	GG	GG	GG	GG	GG	GG	GG	GG	AA	GG	GG
13121363|F|0-19:A>G-19:A>G	G/A	1	21275921	+	NA	NA	NA	NA	NA	NA	GG	GG	GG	GG	GG	GG	GG	GG	GG	GG	GG	GG	GG	GG	GG	GG	GG	GG	GG	GG	GG	GG	GG	GG	GG	GG	GG	GG	GG	GG	GG	GG	GG	GG	GG	GG	AA	GG	GG
100029045|F|0-9:C>T-9:C>T	C/T	1	21288187	+	NA	NA	NA	NA	NA	NA	CC	CC	CC	CC	CC	CC	CC	CC	CC	CC	CC	CC	CC	CC	CC	CC	CC	CC	CC	CC	CC	CC	CC	CC	CC	CC	CC	CC	CC	CC	CC	CC	CC	CC	CC	CC	TT	CC	CC
100086397|F|0-20:C>T-20:C>T	C/T	1	21291604	+	NA	NA	NA	NA	NA	NA	CC	CC	CC	CC	CC	CC	CC	CC	CC	CC	CC	CC	CC	CC	CC	CC	CC	CC	CC	CC	CC	CC	CC	CC	CC	CC	CC	CC	CC	CC	CC	CC	CC	CC	CC	CC	TC	CC	CC
100077957|F|0-31:T>C-31:T>C	T/C	1	21291670	+	NA	NA	NA	NA	NA	NA	TT	TT	TT	TT	TT	TT	TT	TT	TT	TT	TT	TT	TT	TT	TT	TT	TT	TT	TT	TT	TT	TT	TT	TT	TT	TT	TT	TT	TT	TT	TT	TT	TT	TT	TT	TT	CC	TT	TT
100077957|F|0-26:C>T-26:C>T	C/T	1	21291670	+	NA	NA	NA	NA	NA	NA	CC	TC	CC	CC	TC	CC	TC	CC	CC	CC	CC	CC	CC	CC	CC	CC	TC	CC	TT	CC	CC	CC	CC	CC	CC	CC	TC	TC	CC	TT	TT	CC	CC	CC	TC	CC	TC	CC	TC
100087066|F|0-15:A>G-15:A>G	G/A	1	21309250	+	NA	NA	NA	NA	NA	NA	GG	GG	GG	GG	GG	GG	GG	GG	GG	GG	GG	GG	GG	GG	GG	GG	GG	GG	GG	GG	GG	GG	GG	GG	GG	GG	GG	GG	GG	GG	GG	GG	GG	GG	GG	GG	GG	GG	GG
100087066|F|0-46:G>A-46:G>A	A/G	1	21309250	+	NA	NA	NA	NA	NA	NA	AA	AA	AA	AA	AA	AA	AA	AA	AA	AA	AA	AA	AA	AA	AA	AA	AA	AA	AA	AA	AA	AA	AA	AA	AA	AA	AA	AA	AA	AA	AA	AA	AA	AA	AA	GA	GA	AA	AA
3379274|F|0-38:G>A-38:G>A	G/A	1	21344649	+	NA	NA	NA	NA	NA	NA	GG	GG	GG	GG	GG	GG	GG	GG	GG	GG	GG	GG	GG	GG	GG	GG	GG	GG	GG	GG	GG	GG	GG	GG	GG	GG	GG	GG	GG	GG	GG	GG	GG	GG	GG	GG	GG	GG	GG
3382240|F|0-9:T>C-9:T>C	T/C	1	21348899	+	NA	NA	NA	NA	NA	NA	TT	TT	TT	TT	TT	TT	TT	TT	TT	TT	TT	TT	TT	TT	TT	TT	TT	TT	TT	TT	TT	TT	TT	TT	TT	TT	TT	TT	TT	TT	TT	TT	TT	TT	TT	TT	CC	TT	TT
13122547|F|0-63:C>T-63:C>T	T/C	1	21461713	+	NA	NA	NA	NA	NA	NA	TT	TT	TT	TT	TT	TT	TT	TT	TT	TT	TT	TT	TT	TT	TT	TT	TT	TT	TT	TT	TT	TT	TT	TT	TT	TT	TT	TT	TT	TT	TT	TT	TT	TT	TT	TT	CC	TT	TT
13122547|F|0-20:A>G-20:A>G	G/A	1	21461713	+	NA	NA	NA	NA	NA	NA	GG	GG	GG	GG	GG	GG	GG	GG	GG	GG	GG	GG	GG	GG	GG	GG	GG	GG	GG	GG	GG	GG	GG	GG	GG	GG	GG	GG	GG	GG	GG	GG	GG	GG	GG	GG	AA	GG	GG
100057077|F|0-64:A>G-64:A>G	A/G	1	21481422	+	NA	NA	NA	NA	NA	NA	AA	AA	AA	AA	AA	AA	AA	AA	AA	AA	AA	AA	AA	AA	AA	AA	AA	AA	AA	AA	AA	AA	AA	AA	AA	AA	AA	AA	AA	AA	AA	AA	AA	AA	AA	AA	GG	AA	AA
3384506|F|0-6:G>A-6:G>A	G/A	1	21545649	+	NA	NA	NA	NA	NA	NA	GG	GG	GG	GG	GG	AG	GG	GG	GG	GG	GG	GG	GG	GG	GG	GG	GG	GG	GG	GG	GG	GG	GG	GG	GG	GG	GG	GG	GG	GG	GG	GG	GG	GG	GG	GG	AA	GG	GG
3382933|F|0-32:G>T-32:G>T	G/T	1	21559420	+	NA	NA	NA	NA	NA	NA	GG	GG	GG	GG	GG	GG	GG	GG	GG	GG	GG	GG	GG	GG	GG	GG	GG	GG	GG	GG	GG	GG	GG	GG	GG	GG	GG	GG	GG	GG	GG	GG	GG	GG	GG	GG	TT	GG	GG
3377543|F|0-27:T>C-27:T>C	T/C	1	21560639	+	NA	NA	NA	NA	NA	NA	TT	TT	TT	TT	TT	TT	TT	TT	TT	TT	TT	TT	TT	TT	TT	TT	TT	TT	TT	TT	TT	TT	TT	TT	TT	TT	TT	TT	TT	TT	TT	TT	TT	TT	TT	TT	CC	TT	TT
3376753|F|0-11:A>G-11:A>G	A/G	1	21690921	+	NA	NA	NA	NA	NA	NA	AA	AA	AA	AA	AA	AA	AA	AA	AA	AA	GG	AA	AA	AA	AA	AA	AA	AA	AA	AA	AA	AA	AA	AA	AA	AA	AA	AA	AA	AA	AA	AA	AA	AA	AA	AA	GG	AA	AA
100080470|F|0-58:G>A-58:G>A	G/A	1	21699813	+	NA	NA	NA	NA	NA	NA	GG	GG	GG	GG	GG	GG	GG	GG	GG	GG	GG	GG	GG	GG	GG	GG	GG	GG	GG	GG	GG	GG	GG	GG	GG	GG	GG	GG	GG	GG	GG	GG	GG	GG	GG	GG	AA	GG	GG
100080470|F|0-7:T>A-7:T>A	T/A	1	21699813	+	NA	NA	NA	NA	NA	NA	TT	TT	TT	TT	TT	TT	TT	TT	TT	TT	TT	TT	TT	TT	TT	TT	TT	TT	TT	TT	TT	TT	TT	TT	TT	TT	TT	TT	TT	TT	TT	TT	TT	TT	TT	TT	AA	TT	TT
100031005|F|0-40:G>C-40:G>C	G/C	1	21727348	+	NA	NA	NA	NA	NA	NA	GG	GG	GG	GG	GG	GG	GG	GG	GG	GG	GG	GG	GG	GG	GG	GG	GG	GG	GG	GG	GG	GG	GG	GG	GG	GG	GG	GG	GG	GG	GG	GG	GG	GG	GG	GG	CC	GG	GG
100035004|F|0-68:G>A-68:G>A	A/G	1	21848909	+	NA	NA	NA	NA	NA	NA	AA	AA	AA	AA	AA	AA	AA	AA	AA	AA	AA	AA	AA	AA	AA	AA	AA	AA	AA	AA	AA	AA	AA	AA	AA	AA	AA	AA	AA	AA	AA	AA	AA	AA	AA	AA	AG	AA	AA
100049583|F|0-55:G>A-55:G>A	G/A	1	22102620	+	NA	NA	NA	NA	NA	NA	GG	GG	GG	GG	GG	GG	GG	GG	GG	GG	GG	GG	GG	GG	GG	GG	GG	GG	GG	GG	GG	GG	GG	GG	GG	GG	GG	GG	GG	GG	GG	GG	GG	GG	GG	GG	AA	GG	GG
100067485|F|0-33:G>T-33:G>T	G/A	1	22180846	+	NA	NA	NA	NA	NA	NA	GG	GG	GG	GG	GG	GG	GG	GG	GG	GG	GG	GG	GG	GG	GG	GG	GG	GG	GG	GG	GG	GG	AG	GG	GG	GG	GG	GG	GG	GG	GG	GG	GG	GG	AA	GG	GG	GG	AA
100067485|F|0-46:G>A-46:G>A	G/T	1	22180846	+	NA	NA	NA	NA	NA	NA	GG	GG	GG	GG	GG	GG	TT	GG	GG	GG	GG	GG	GG	GG	GG	GG	TT	GG	GG	GG	GG	GG	GG	GG	GG	GG	GG	GG	GG	GG	GG	GG	GG	GG	TT	GG	GG	GG	GG
3381488|F|0-46:T>C-46:T>C	T/C	1	22196787	+	NA	NA	NA	NA	NA	NA	TT	TT	TT	TT	TT	TT	TT	TT	TT	TT	TT	TT	TT	TT	TT	TT	TT	TT	TT	TT	TT	TT	TT	TT	TT	TT	TT	TT	TT	TT	TT	TT	TT	TT	TT	TT	CC	TT	TT
3383525|F|0-18:C>A-18:C>A	C/A	1	22207037	+	NA	NA	NA	NA	NA	NA	CC	CC	CC	CC	CC	CC	CC	CC	CC	CC	CC	CC	CC	CC	CC	CC	CC	CC	CC	CC	CC	CC	CC	CC	CC	CC	CC	CC	CC	CC	CC	CC	CC	CC	CC	CC	AA	CC	CC
3382877|F|0-28:T>C-28:T>C	T/C	1	22276171	+	NA	NA	NA	NA	NA	NA	TT	TT	TT	TT	TT	TT	TT	TT	TT	TT	TT	TT	TT	TT	TT	TT	TT	TT	TT	TT	TT	TT	TT	TT	TT	TT	TT	TT	TT	TT	TT	TT	TT	TT	TT	TT	CC	TT	TT
100091117|F|0-19:G>T-19:G>T	T/G	1	22322461	+	NA	NA	NA	NA	NA	NA	TT	TT	TT	TT	TT	TT	TT	TT	TT	TT	TT	TT	TT	TT	TT	TT	TT	TT	TT	TT	TT	TT	TT	TT	TT	TT	TT	TT	TT	TT	TT	TT	TT	TT	TT	TT	GG	TT	TT
3366112|F|0-65:T>C-65:T>C	T/C	1	22341633	+	NA	NA	NA	NA	NA	NA	TT	TT	TT	TT	CT	TT	TT	TT	TT	TT	TT	TT	TT	TT	TT	TT	TT	TT	TT	TT	TT	TT	TT	TT	TT	TT	TT	TT	TT	TT	TT	TT	TT	TT	TT	TT	CC	TT	TT
3372311|F|0-6:A>T-6:A>T	T/A	1	22768830	+	NA	NA	NA	NA	NA	NA	TT	TT	TT	TT	TT	TT	TT	TT	TT	TT	TT	TT	TT	TT	TT	TT	TT	TT	TT	TT	TT	TT	TT	TT	TT	TT	TT	TT	TT	TT	TT	TT	TT	TT	TT	TT	AA	TT	TT
3379391|F|0-21:T>G-21:T>G	T/G	1	23364931	+	NA	NA	NA	NA	NA	NA	TT	TT	TT	TT	TT	TT	TT	TT	TT	TT	TT	TT	TT	TT	TT	TT	TT	TT	TT	TT	TT	TT	TT	TT	TT	TT	TT	TT	TT	TT	TT	TT	TT	TT	TT	TT	GG	TT	TT
3381702|F|0-57:A>G-57:A>G	A/G	1	23409910	+	NA	NA	NA	NA	NA	NA	AA	AA	AA	AA	AA	AA	AA	AA	AA	AA	AA	AA	AA	AA	AA	AA	AA	AA	AA	AA	AA	AA	AA	AA	AA	AA	AA	AA	AA	AA	AA	AA	AA	AA	AA	AA	GG	AA	AA
3384461|F|0-60:T>C-60:T>C	T/C	1	23724529	+	NA	NA	NA	NA	NA	NA	TT	TT	TT	TT	TT	TT	TT	TT	TT	TT	TT	TT	TT	TT	TT	TT	TT	TT	TT	TT	TT	TT	TT	TT	TT	TT	CT	TT	TT	TT	TT	TT	TT	TT	TT	TT	CC	TT	TT
100030676|F|0-50:G>T-50:G>T	T/G	1	23752310	+	NA	NA	NA	NA	NA	NA	TT	TT	TT	TT	TT	TT	TT	TT	TT	TT	TT	TT	TT	TT	TT	TT	TT	TT	TT	TT	TT	TT	TT	TT	TT	TT	TT	TT	TT	TT	TT	TT	TT	TT	TT	TT	GG	TT	TT
100030962|F|0-39:C>A-39:C>A	A/C	1	23936594	+	NA	NA	NA	NA	NA	NA	AA	AA	AA	AA	AA	AA	CC	AA	AA	AA	AA	AA	AA	AA	AA	AA	CC	AA	AA	AA	AA	AA	AA	AA	AA	AA	AA	AA	AA	AA	AA	AA	AA	AA	AC	AA	AA	AA	AA
3378037|F|0-5:C>A-5:C>A	C/A	1	24040570	+	NA	NA	NA	NA	NA	NA	CC	CC	CC	CC	CC	CC	CC	CC	CC	CC	CC	CC	CC	CC	CC	CC	CC	CC	CC	CC	CC	CC	CC	CC	CC	CC	CC	CC	CC	CC	CC	CC	CC	CC	CC	CC	CC	CC	CC
100087056|F|0-27:A>G-27:A>G	A/G	1	24102561	+	NA	NA	NA	NA	NA	NA	AA	AA	AA	AA	AA	AA	AA	AA	AA	AA	AA	AA	AA	AA	AA	AA	AA	AA	AA	AA	AA	AA	GA	AA	AA	AA	AA	AA	AA	AA	AA	AA	AA	AA	AA	AA	AA	AA	AA
8195937|F|0-52:A>G-52:A>G	A/G	1	24317253	+	NA	NA	NA	NA	NA	NA	AA	AA	AA	AA	AA	AA	AA	AA	AA	AA	AA	AA	AA	AA	AA	AA	AA	AA	AA	AA	AA	AA	AA	AA	AA	AA	AA	AA	AA	AA	AA	AA	AA	AA	AA	AA	AA	AA	AA
100072888|F|0-5:C>G-5:C>G	G/C	1	24809987	+	NA	NA	NA	NA	NA	NA	GG	GG	GG	GG	GG	GG	GG	GG	GG	GG	GG	GG	GG	GG	GG	GG	GG	GG	GG	GG	GG	GG	GG	GG	GG	GG	GG	GG	GG	GG	GG	GG	GG	GG	GG	GG	CC	GG	GG
100063566|F|0-19:T>G-19:T>G	T/G	1	25581448	+	NA	NA	NA	NA	NA	NA	TT	TT	TT	TT	TT	TT	GG	TT	TT	TT	TT	TT	TT	TT	TT	TT	GG	TT	TT	TT	TT	TT	TT	TT	TT	TT	TT	TT	TT	TT	TT	TT	TT	TT	GG	TT	TT	TT	TT
3377046|F|0-47:T>A-47:T>A	T/A	1	25642315	+	NA	NA	NA	NA	NA	NA	AT	AT	AT	AT	AT	AT	TT	AT	AT	AT	AT	AT	AT	AT	AT	AT	TT	AT	AT	AT	AT	AT	AT	AT	AT	AT	AT	AT	AT	AT	AT	AT	AT	AT	AT	AT	TT	AT	AT
100032623|F|0-52:G>A-52:G>A	G/A	1	25712231	+	NA	NA	NA	NA	NA	NA	GG	GG	GG	GG	GG	GG	GG	GG	GG	GG	GG	GG	GG	GG	GG	GG	GG	GG	GG	GG	GG	GG	GG	GG	GG	GG	GG	GG	GG	GG	GG	GG	GG	GG	GG	GG	AA	GG	GG
100068023|F|0-40:G>T-40:G>T	T/G	1	25876077	+	NA	NA	NA	NA	NA	NA	TT	TG	TG	TT	TT	TT	TT	TT	TG	TG	TT	TT	TT	TT	TG	TG	TT	TT	TT	TG	TG	TT	TT	TT	TG	TG	TT	TG	TT	GG	GG	TG	TT	TG	TT	GG	GG	TG	TT
3380512|F|0-31:G>A-31:G>A	A/G	1	26283531	+	NA	NA	NA	NA	NA	NA	AA	AA	AA	AA	AA	AA	AA	AA	AA	AA	AA	AA	AA	AA	AA	AA	AA	AA	AA	AA	AA	AA	AA	AA	AA	AA	AA	AA	AA	AA	AA	AA	AA	AA	AA	AA	AA	AA	AA
3384041|F|0-59:A>G-59:A>G	A/G	1	26283597	+	NA	NA	NA	NA	NA	NA	AA	AA	AA	AA	AA	AA	AA	AA	AA	AA	AA	AA	AA	AA	AA	AA	AA	AA	AA	AA	AA	AA	AA	AA	AA	AA	AA	AA	AA	AA	AA	AA	AA	AA	AA	AA	GG	AA	AA
3384041|F|0-5:C>T-5:C>T	C/T	1	26283597	+	NA	NA	NA	NA	NA	NA	CC	CC	CC	CC	CC	CC	CC	CC	CC	CC	CC	CC	CC	CC	CC	CC	CC	TC	CC	CC	CC	CC	CC	CC	CC	CC	CC	CC	CC	CC	CC	CC	CC	CC	CC	CC	TT	CC	CC
13122346|F|0-35:G>A-35:G>A	A/G	1	26343585	+	NA	NA	NA	NA	NA	NA	AA	AA	AA	AA	AA	AA	AA	AA	AA	AA	AA	AA	AA	AA	AA	AA	AA	AA	AA	AA	AA	AA	AA	AA	AA	AA	AA	GG	AA	GG	GG	AA	AA	AA	AA	AA	GG	AA	AA
13121924|F|0-33:A>T-33:A>T	A/T	1	26436927	+	NA	NA	NA	NA	NA	NA	AA	AA	AA	AA	AA	AA	AA	AA	AA	AA	AA	AA	AA	AA	AA	AA	AA	AA	AA	AA	AA	AA	AA	AA	AA	AA	AA	AA	AA	AA	AA	AA	AA	AA	AA	AA	TT	AA	AA
8207915|F|0-32:T>C-32:T>C	T/C	1	26476025	+	NA	NA	NA	NA	NA	NA	TT	TT	TT	TT	TT	TT	TT	TT	TT	TT	TT	TT	TT	TT	TT	TT	TT	TT	TT	TT	TT	TT	TT	TT	TT	TT	TT	TT	TT	TT	TT	TT	TT	TT	TT	TT	TT	TT	TT
100058285|F|0-23:T>C-23:T>C	C/T	1	26489067	+	NA	NA	NA	NA	NA	NA	CC	CC	CC	CC	CC	CC	CC	CC	CC	CC	CC	CC	CC	CC	CC	CC	CC	CC	CC	CC	CC	CC	CC	CC	CC	CC	CC	CC	CC	CC	CC	CC	CC	CC	CC	CC	TT	CC	CC
3379288|F|0-28:T>C-28:T>C	T/C	1	26550215	+	NA	NA	NA	NA	NA	NA	TT	TT	TT	TT	TT	TT	TT	TT	TT	TT	TT	TT	TT	TT	TT	TT	TT	TT	TT	TT	TT	TT	CT	TT	TT	TT	TT	TT	TT	TT	TT	TT	TT	TT	TT	TT	CC	TT	TT
3382301|F|0-8:C>T-8:C>T	T/C	1	26688036	+	NA	NA	NA	NA	NA	NA	TC	TC	TC	TC	TC	TT	TT	TC	TC	TT	TT	TT	TC	TC	TC	TT	TT	TC	TC	TC	TC	TC	TC	TC	TC	TT	TC	TC	TC	CC	TC	TC	TC	TC	TT	TC	TT	TC	TT
100094276|F|0-6:A>C-6:A>C	C/A	1	26756552	+	NA	NA	NA	NA	NA	NA	CC	CC	CC	CC	CC	CC	CC	CC	CC	CC	CC	CC	CC	CC	CC	CC	CC	CC	CC	CC	CC	CC	CC	CC	CC	CC	CC	AA	CC	AA	AA	CC	CC	CC	CC	CC	AA	CC	CC
100056681|F|0-49:G>A-49:G>A	G/A	1	26781231	+	NA	NA	NA	NA	NA	NA	GG	GG	GG	GG	GG	GG	GG	GG	GG	GG	GG	GG	GG	GG	GG	GG	GG	GG	GG	GG	GG	GG	GG	GG	GG	GG	GG	GG	GG	GG	GG	GG	GG	GG	GG	GG	GG	GG	GG
3369018|F|0-32:T>C-32:T>C	T/C	1	26792368	+	NA	NA	NA	NA	NA	NA	TT	TT	TT	TT	TT	TT	TT	TT	TT	TT	TT	TT	TT	TT	TT	TT	TT	TT	TT	TT	TT	TT	TT	TT	TT	TT	TT	TT	TT	TT	TT	TT	TT	TT	TT	TT	CC	TT	TT
3381561|F|0-66:C>G-66:C>G	C/G	1	26883166	+	NA	NA	NA	NA	NA	NA	CC	GC	CC	CC	CC	CC	GC	CC	CC	CC	CC	CC	CC	CC	CC	CC	GC	CC	CC	CC	CC	CC	CC	CC	CC	CC	GC	GG	CC	GC	GG	CC	CC	CC	GC	CC	GC	CC	GC
100055070|F|0-44:C>A-44:C>A	C/A	1	27035226	+	NA	NA	NA	NA	NA	NA	CC	CC	CC	CC	CC	CC	CC	CC	CC	CC	CC	CC	CC	CC	CC	CC	CC	CC	CC	CC	CC	CC	CC	CC	CC	CC	CC	CC	CC	CC	CC	CC	CC	CC	CC	CC	AA	CC	CC
100031761|F|0-41:T>C-41:T>C	C/T	1	27035926	+	NA	NA	NA	NA	NA	NA	CC	CC	CC	CC	CC	CC	CC	CC	CC	CC	CC	CC	CC	CC	CC	CC	CC	CC	CC	CC	CC	CC	CC	CC	CC	CC	CC	CC	CC	CC	CC	CC	CC	CC	CC	CC	TT	CC	CC
8216639|F|0-21:T>C-21:T>C	C/T	1	27096333	+	NA	NA	NA	NA	NA	NA	CC	CC	CC	CC	CC	CC	CC	CC	CC	CC	CC	CC	CC	CC	CC	CC	CC	CC	CC	CC	CC	CC	CC	CC	CC	CC	CC	CC	CC	CC	CC	CC	CC	CC	CC	CC	TT	CC	CC
100029351|F|0-33:G>C-33:G>C	G/C	1	27149125	+	NA	NA	NA	NA	NA	NA	GG	GG	GG	GG	GG	GG	GG	GG	GG	GG	GG	GG	GG	GG	GG	GG	GG	GG	GG	GG	GG	GG	GG	GG	GG	GG	GG	GG	GG	GG	GG	GG	GG	GG	GG	GG	CG	GG	GG
8216550|F|0-14:A>G-14:A>G	A/G	1	27149191	+	NA	NA	NA	NA	NA	NA	AA	AA	AA	AA	AA	AA	AA	AA	AA	AA	GA	AA	GA	AA	GG	AA	AA	AA	AA	AA	AA	AA	AA	AA	AA	AA	AA	AA	AA	AA	AA	AA	AA	AA	AA	AA	GA	AA	AA
8207566|F|0-6:A>T-6:A>T	A/T	1	27225225	+	NA	NA	NA	NA	NA	NA	AA	AA	AA	AA	AA	AA	AA	AA	AA	AA	AA	AA	AA	AA	AA	AA	AA	AA	AA	AA	AA	AA	AA	AA	AA	AA	AA	AA	AA	AA	AA	AA	AA	AA	AA	AA	TT	AA	AA
100029899|F|0-22:T>C-22:T>C	T/C	1	27250587	+	NA	NA	NA	NA	NA	NA	TT	TT	TT	TT	TT	TT	CC	TT	TT	TT	TT	TT	TT	TT	TT	TT	CC	TT	TT	TT	TT	TT	TT	TT	TT	TT	TT	CC	TT	CC	CC	TT	TT	TT	CC	TT	CC	TT	CC
13121379|F|0-31:C>A-31:C>A	A/C	1	27269958	+	NA	NA	NA	NA	NA	NA	AA	AA	AA	AA	AA	AA	AA	AA	AA	AA	AA	AA	AA	AA	AA	AA	AA	AA	AA	AA	AA	AA	AA	AA	AA	AA	AA	AA	AA	AA	AA	AA	AA	AA	AA	AA	CC	AA	AA
3378079|F|0-67:A>T-67:A>T	A/T	1	27389039	+	NA	NA	NA	NA	NA	NA	AA	AA	AA	AA	AA	AA	AA	AA	AA	AA	AA	AA	AA	AA	AA	AA	AA	AA	AA	AA	AA	AA	AA	AA	AA	AA	AA	AA	AA	AA	AA	AA	AA	AA	AA	AA	TT	AA	AA
3381022|F|0-65:A>G-65:A>G	A/G	1	27390503	+	NA	NA	NA	NA	NA	NA	AA	AA	AA	AA	AA	AA	AA	AA	AA	AA	AA	AA	AA	AA	AA	AA	AA	AA	AA	AA	AA	AA	AA	AA	AA	AA	AA	AA	AA	AA	AA	AA	AA	AA	AA	AA	GG	AA	AA
3380879|F|0-24:G>C-24:G>C	G/C	1	27628514	+	NA	NA	NA	NA	NA	NA	GG	GG	GG	GG	GG	GG	GG	GG	GG	GG	GG	GG	GG	GG	GG	GG	GG	GG	GG	GG	GG	GG	GG	GG	GG	GG	GG	GG	GG	GG	GG	GG	GG	GG	GG	GG	CC	GG	GG
100029813|F|0-59:C>T-59:C>T	C/T	1	27640970	+	NA	NA	NA	NA	NA	NA	CC	CC	CC	CC	CC	CC	CC	CC	CC	CC	CC	CC	CC	CC	CC	CC	CC	CC	CC	CC	CC	CC	CC	CC	CC	CC	CC	CC	CC	CC	CC	CC	CC	CC	CC	CC	TT	CC	CC
100082654|F|0-11:G>A-11:G>A	G/A	1	27668086	+	NA	NA	NA	NA	NA	NA	GG	GG	GG	GG	GG	GG	GG	GG	GG	GG	GG	GG	GG	GG	GG	GG	GG	GG	GG	GG	GG	GG	GG	GG	GG	GG	GG	GG	GG	GG	GG	GG	GG	GG	GG	GG	GG	GG	GG
13121670|F|0-42:T>C-42:T>C	T/C	1	27707014	+	NA	NA	NA	NA	NA	NA	TT	TT	TT	TT	TT	TT	TT	TT	TT	TT	TT	TT	TT	TT	TT	TT	TT	TT	TT	TT	TT	TT	TT	TT	TT	TT	TT	TT	TT	TT	TT	TT	TT	TT	TT	TT	CC	TT	TT
100085728|F|0-38:A>G-38:A>G	A/G	1	27707080	+	NA	NA	NA	NA	NA	NA	GA	AA	GA	GA	AA	AA	AA	AA	GA	AA	AA	AA	GA	AA	GA	AA	AA	AA	AA	GA	GA	AA	AA	GA	AA	AA	AA	GG	AA	GA	GA	GA	AA	GA	AA	GA	AA	AA	GA
13121664|F|0-49:C>T-49:C>T	C/T	1	27749545	+	NA	NA	NA	NA	NA	NA	CC	CC	CC	CC	CC	CC	CC	CC	CC	CC	CC	CC	CC	CC	CC	CC	CC	CC	CC	CC	CC	CC	CC	CC	CC	CC	CC	CC	CC	CC	CC	CC	CC	CC	CC	CC	TT	CC	CC
100092029|F|0-42:G>A-42:G>A	A/G	1	28069777	+	NA	NA	NA	NA	NA	NA	AA	AA	AA	AA	AA	AA	AG	AA	AA	AA	AA	AA	AA	AA	AA	AA	AG	AA	AA	AA	AA	AA	AA	AA	AA	AA	AA	AA	AA	AA	AA	AA	AA	AA	AG	AA	AG	AA	AA
100086441|F|0-67:C>T-67:C>T	C/T	1	29336260	+	NA	NA	NA	NA	NA	NA	CC	CC	CC	CC	CC	CC	CC	CC	CC	CC	CC	CC	CC	CC	CC	CC	CC	CC	CC	CC	CC	CC	CC	CC	CC	CC	CC	CC	CC	CC	CC	CC	CC	CC	CC	CC	TT	CC	CC
3378721|F|0-17:G>A-17:G>A	G/A	1	29505507	+	NA	NA	NA	NA	NA	NA	GG	GG	GG	GG	GG	GG	GG	GG	GG	GG	GG	GG	GG	GG	GG	GG	GG	GG	GG	GG	GG	GG	GG	GG	GG	GG	GG	GG	GG	GG	GG	GG	GG	GG	GG	GG	AA	GG	GG
3377033|F|0-34:G>A-34:G>A	G/A	1	29588034	+	NA	NA	NA	NA	NA	NA	GG	GG	GG	GG	GG	GG	GG	GG	GG	GG	GG	GG	GG	GG	GG	GG	GG	GG	GG	GG	GG	GG	GG	GG	GG	GG	GG	GG	GG	GG	GG	GG	GG	GG	GG	GG	GG	GG	GG
100077218|F|0-37:T>A-37:T>A	T/A	1	29588100	+	NA	NA	NA	NA	NA	NA	TT	TT	TT	TT	TT	TT	TT	TT	TT	TT	TT	TT	TT	TT	TT	TT	TT	TT	TT	TT	TT	TT	TT	TT	TT	TT	TT	TT	TT	TT	AA	TT	TT	TT	TT	TT	AA	TT	TT
100077216|F|0-9:A>T-9:A>T	T/G	1	29588100	+	NA	NA	NA	NA	NA	NA	TT	TT	TT	TT	TT	TT	TT	TT	TT	TT	TT	TT	TT	TT	TT	TT	TT	TT	TT	TT	TT	TT	TT	TT	TT	TT	TT	GG	TT	TT	TT	TT	TT	TT	TT	TT	GG	TT	TT
100077218|F|0-22:T>G-22:T>G	T/A	1	29588100	+	NA	NA	NA	NA	NA	NA	TT	TT	TT	TT	TT	TT	TT	TT	TT	TT	TT	TT	TT	TT	TT	TT	TT	TT	TT	TT	TT	TT	TT	TT	TT	TT	TT	TT	TT	TT	AA	TT	TT	TT	TT	TT	TA	TT	TT
100035671|F|0-22:T>G-22:T>G	G/T	1	29671350	+	NA	NA	NA	NA	NA	NA	GG	GG	GG	GG	GG	GG	TT	GG	GG	GG	GG	GG	GG	GG	GG	GG	TT	GG	GG	GG	GG	GG	GG	GG	GG	GG	GG	GG	GG	GG	GG	GG	GG	GG	TT	GG	GG	GG	GG
100066805|F|0-27:A>G-27:A>G	A/G	1	29700144	+	NA	NA	NA	NA	NA	NA	AA	AA	AA	AA	AA	AA	GG	AA	AA	AA	AA	AA	AA	AA	AA	AA	GG	AA	AA	AA	AA	AA	AA	AA	AA	AA	AA	AA	AA	AA	GA	AA	AA	AA	GA	AA	GG	AA	AA
3379237|F|0-36:C>T-36:C>T	T/C	1	29727707	+	NA	NA	NA	NA	NA	NA	TT	TT	TT	TT	TT	TT	TT	TT	TT	TT	TT	TT	TT	TT	TT	TT	TT	TT	TT	TT	TT	TT	TT	TT	TT	TT	TT	TT	TT	TT	TT	TT	TT	TT	TT	TT	CC	TT	TT
3382910|F|0-35:G>A-35:G>A	G/A	1	29734923	+	NA	NA	NA	NA	NA	NA	GG	GG	GG	GG	GG	GG	GG	GG	GG	GG	GG	GG	GG	GG	GG	GG	GG	GG	GG	GG	GG	GG	GG	GG	GG	GG	GG	GG	GG	GG	GG	GG	GG	GG	GG	GG	AA	GG	GG
3383322|F|0-43:T>G-43:T>G	T/G	1	29789369	+	NA	NA	NA	NA	NA	NA	TT	TT	TT	TT	TT	TT	TT	TT	TT	TT	TT	TT	TT	TT	TT	TT	TT	TT	TT	TT	TT	TT	TT	TT	TT	TT	TT	TT	TT	TT	TT	TT	TT	TT	TT	TT	GG	TT	TT
100091598|F|0-7:G>C-7:G>C	T/C	1	29886156	+	NA	NA	NA	NA	NA	NA	TT	TT	TT	TT	TT	TT	TT	TT	TT	TT	CC	TT	TT	TT	TT	TT	TT	TT	TT	TT	TT	TT	TT	TT	TT	TT	TT	TT	TT	TT	TT	TT	TT	TT	TT	TT	CC	TT	TT
100091604|F|0-38:T>C-38:T>C	C/G	1	29886156	+	NA	NA	NA	NA	NA	NA	CC	CC	CC	CC	CC	CC	CC	CC	CC	CC	CC	CC	CC	CC	CC	CC	CC	CC	CC	CC	CC	CC	CC	CC	CC	CC	CC	CC	CC	CC	CC	CC	CC	CC	CC	CC	GG	CC	CC
8668296|F|0-49:A>G-49:A>G	G/A	1	29974828	+	NA	NA	NA	NA	NA	NA	GG	GG	GG	GG	GG	GG	AA	GG	GG	GG	GG	GG	GG	GG	GG	GG	AA	GG	GG	GG	GG	GG	GG	GG	GG	GG	GG	AA	GG	AA	AA	GG	GG	GG	GA	GG	GG	GG	GG
8211204|F|0-18:C>T-18:C>T	T/C	1	29984474	+	NA	NA	NA	NA	NA	NA	TT	TT	TT	TT	TT	TT	TT	TT	TT	TT	TT	TT	TT	TT	TT	TT	TT	TT	TT	TT	TT	TT	TT	TT	TT	TT	TT	TT	TT	TT	TT	TT	TT	TT	TT	TT	CC	TT	TT
8212575|F|0-30:G>A-30:G>A	A/G	1	30114314	+	NA	NA	NA	NA	NA	NA	AA	GG	AA	AA	GG	GG	GG	GG	AA	AA	AA	GG	AA	AA	AA	GG	GG	AG	GG	AA	AA	AA	AA	AA	AA	AA	GG	AA	GG	AA	AA	AA	GG	AA	GG	AA	AA	AG	AA
3372433|F|0-43:G>A-43:G>A	A/G	1	30114314	+	NA	NA	NA	NA	NA	NA	AA	AA	AA	AA	AA	AA	AA	AA	AA	AA	AA	AA	AA	AA	AA	AA	AA	AA	AA	AA	AA	AA	AA	AA	AA	AA	AA	AA	AA	AA	AA	AA	AA	AA	AA	AA	GG	AA	AA
3376090|F|0-25:A>C-25:A>C	A/C	1	30122729	+	NA	NA	NA	NA	NA	NA	AA	AA	AA	AA	AA	AA	AA	AA	AA	AA	AA	AA	AA	AA	AA	AA	AA	AA	AA	AA	AA	AA	AA	AA	AA	AA	AA	AA	AA	AA	AA	AA	AA	AA	AA	AA	CC	AA	AA
3378783|F|0-23:G>A-23:G>A	G/A	1	30125315	+	NA	NA	NA	NA	NA	NA	GG	GG	GG	GG	GG	GG	GG	GG	GG	GG	GG	GG	GG	GG	GG	GG	GG	GG	GG	GG	GG	GG	GG	GG	GG	GG	GG	GG	GG	GG	GG	GG	GG	GG	GG	GG	AA	GG	GG
3378091|F|0-55:A>C-55:A>C	A/C	1	30125381	+	NA	NA	NA	NA	NA	NA	AA	AA	AA	AA	AA	AA	AA	AA	AA	AA	AA	AA	AA	AA	AA	AA	AA	AA	AA	AA	AA	AA	AA	AA	AA	AA	AA	AA	AA	AA	AA	AA	AA	AA	AA	AA	CC	AA	AA
100092624|F|0-11:G>T-11:G>T	T/G	1	30288811	+	NA	NA	NA	NA	NA	NA	TT	TT	TT	TT	TT	TT	TT	TT	TT	TT	TT	TT	TT	TT	TT	TT	TT	TT	TT	TT	TT	TT	TT	TT	TT	TT	TT	TT	TT	TT	TT	TT	TT	TT	TT	TT	GG	TT	TT
100032008|F|0-27:T>C-27:T>C	C/T	1	30359410	+	NA	NA	NA	NA	NA	NA	CC	CC	CC	CC	CC	CC	CC	CC	CC	CC	CC	CC	CC	CC	CC	CC	CC	CC	CC	CC	CC	CC	CC	CC	CC	CC	CC	CC	CC	CC	CC	CC	CC	CC	CC	CC	TT	CC	CC
3366932|F|0-7:C>T-7:C>T	C/T	1	30529587	+	NA	NA	NA	NA	NA	NA	CC	CC	CC	CC	CC	CC	CC	CC	CC	CC	CC	CC	CC	CC	CC	CC	CC	CC	CC	CC	CC	CC	CC	CC	CC	CC	CC	CC	CC	CC	CC	CC	CC	CC	CC	CC	TT	CC	CC
8216545|F|0-22:A>G-22:A>G	C/A	1	30529653	+	NA	NA	NA	NA	NA	NA	CC	CC	CC	CC	CC	CC	CC	CC	CC	CC	CC	CC	CC	CC	CC	CC	CC	CC	CC	CC	CC	CC	CC	CC	CC	CC	CC	CC	CC	CC	CC	CC	CC	CC	CC	CC	AA	CC	CC
8216545|F|0-56:A>C-56:A>C	G/A	1	30529653	+	NA	NA	NA	NA	NA	NA	GG	GG	GG	GG	GG	GG	GG	GG	GG	GG	GG	GG	GG	GG	GG	GG	GG	GG	GG	GG	GG	GG	GG	GG	GG	GG	GG	GG	GG	GG	GG	GG	GG	GG	GG	GG	GA	GG	GG
3374984|F|0-19:T>C-19:T>C	C/T	1	30605896	+	NA	NA	NA	NA	NA	NA	CC	CC	CC	CC	CC	CC	TT	CC	CC	CC	CC	CC	CC	CC	CC	CC	TT	CC	CC	CC	CC	CC	CC	CC	CC	CC	CC	TT	CC	TT	TT	CC	CC	CC	CT	CC	TT	CC	CC
3380108|F|0-58:C>A-58:C>A	C/A	1	30782740	+	NA	NA	NA	NA	NA	NA	CC	CC	CC	CC	CC	CC	CC	CC	CC	CC	CC	CC	CC	CC	CC	CC	CC	CC	CC	CC	CC	CC	CC	CC	CC	CC	CC	CC	CC	CC	CC	CC	CC	CC	CC	CC	AA	CC	CC
100074334|F|0-26:T>G-26:T>G	T/G	1	30802933	+	NA	NA	NA	NA	NA	NA	TT	TT	TT	TT	TT	TT	TT	TT	TT	TT	TT	TT	TT	TT	TT	TT	TT	TT	TT	TT	TT	TT	TT	TT	TT	TT	TT	TT	TT	TT	TT	TT	TT	TT	TT	TT	TT	TT	TT
18322707|F|0-34:A>T-34:A>T	T/A	1	30810742	+	NA	NA	NA	NA	NA	NA	TT	TT	TT	TT	TT	TT	AA	TT	TT	TT	TT	TT	TT	TT	TT	TT	AA	TT	TT	TT	TT	TT	TT	TT	TT	TT	TT	AA	TT	AA	AA	TT	TT	TT	TA	TT	TT	TT	TT
100085331|F|0-5:A>G-5:A>G	G/A	1	30834359	+	NA	NA	NA	NA	NA	NA	GG	GG	GG	GG	GG	GG	GG	GG	GG	GG	GG	GG	GG	GG	GG	GG	GG	GG	GG	GG	GG	GG	GG	GG	GG	GG	GG	GG	GG	GG	GG	GG	GG	GG	GG	GG	GG	GG	GG
3382225|F|0-19:C>A-19:C>A	C/A	1	30852708	+	NA	NA	NA	NA	NA	NA	CC	CC	CC	CC	CC	CC	AA	CC	CC	CC	CC	CC	CC	CC	CC	CC	AA	CC	CC	CC	CC	CC	CC	CC	CC	CC	CC	AA	CC	AA	AA	CC	CC	CC	AC	CC	AA	CC	CC
3381284|F|0-63:C>A-63:C>A	C/A	1	30959025	+	NA	NA	NA	NA	NA	NA	CC	CC	CC	CC	CC	CC	CC	CC	CC	CC	CC	CC	CC	CC	CC	CC	CC	CC	CC	CC	CC	CC	CC	CC	CC	CC	CC	CC	CC	CC	CC	CC	CC	CC	CC	CC	CC	CC	CC
3384193|F|0-21:C>T-21:C>T	C/T	1	30962422	+	NA	NA	NA	NA	NA	NA	CC	CC	CC	CC	CC	CC	CC	CC	CC	CC	CC	CC	CC	CC	CC	CC	CC	CC	CC	CC	CC	CC	CC	CC	CC	CC	CC	CC	CC	CC	CC	CC	CC	CC	CC	CC	TT	CC	CC
100029357|F|0-48:T>C-48:T>C	C/T	1	31056650	+	NA	NA	NA	NA	NA	NA	CC	CC	CC	CC	CC	CC	TT	CC	CC	CC	CC	CC	CC	CC	CC	CC	TT	CC	CC	CC	CC	CC	CC	CC	CC	CC	CC	TT	CC	TT	TT	CC	CC	CC	CT	CC	CC	CC	CC
3372383|F|0-39:G>A-39:G>A	G/A	1	31134200	+	NA	NA	NA	NA	NA	NA	GG	GG	GG	GG	AG	AG	AG	GG	GG	AG	AG	AG	GG	GG	GG	AG	AG	GG	GG	GG	GG	GG	GG	GG	GG	AG	GG	GG	GG	AG	AG	GG	GG	GG	AG	GG	AA	GG	AG
3382026|F|0-61:A>C-61:A>C	A/C	1	31234468	+	NA	NA	NA	NA	NA	NA	AA	AA	AA	AA	AA	AA	AA	AA	AA	AA	AA	AA	AA	AA	AA	AA	AA	AA	AA	AA	AA	AA	AA	AA	AA	AA	AA	AA	AA	AA	AA	AA	AA	AA	AA	AA	CC	AA	AA
100081978|F|0-17:T>C-17:T>C	T/C	1	31416819	+	NA	NA	NA	NA	NA	NA	CT	TT	CT	CT	TT	TT	TT	TT	CT	CT	TT	TT	CT	TT	CT	TT	TT	TT	CT	CC	CT	CT	TT	CT	CC	TT	TT	TT	TT	TT	TT	CT	TT	CT	TT	CT	TT	TT	TT
100031196|F|0-35:C>T-35:C>T	T/C	1	31560589	+	NA	NA	NA	NA	NA	NA	TT	TT	TT	TT	TT	TT	CC	TT	TT	TT	TT	TT	TT	TT	TT	TT	CC	TT	TT	TT	TT	TT	TT	TT	TT	TT	TT	CC	TT	CC	CC	TT	TT	TT	TC	TT	CC	TT	TT
100034105|F|0-41:T>C-41:T>C	T/C	1	31641320	+	NA	NA	NA	NA	NA	NA	TT	TT	TT	TT	TT	TT	TT	TT	TT	TT	TT	TT	TT	TT	TT	TT	TT	TT	TT	TT	TT	TT	TT	TT	TT	TT	TT	TT	TT	TT	TT	TT	TT	TT	TT	TT	CC	TT	TT
100034884|F|0-8:T>C-8:T>C	C/T	1	31701598	+	NA	NA	NA	NA	NA	NA	CC	CC	CC	CC	CC	CC	CC	CC	CC	CC	CC	CC	CC	CC	CC	CC	CC	CC	CC	CC	CC	CC	CC	CC	CC	CC	CC	CC	CC	CC	CC	CC	CC	CC	CC	CC	TT	CC	CC
3379036|F|0-13:G>A-13:G>A	G/A	1	31723750	+	NA	NA	NA	NA	NA	NA	GG	GG	GG	GG	GG	GG	GG	GG	GG	GG	GG	GG	GG	GG	GG	GG	GG	GG	GG	GG	GG	GG	GG	GG	GG	GG	GG	GG	GG	GG	GG	GG	GG	GG	GG	GG	AA	GG	GG
3381666|F|0-57:T>G-57:T>G	T/G	1	31724993	+	NA	NA	NA	NA	NA	NA	TT	TT	TT	TT	TT	TT	TT	TT	TT	TT	TT	TT	TT	TT	TT	TT	TT	TT	TT	TT	TT	TT	TT	TT	TT	TT	TT	TT	TT	TT	TT	TT	TT	TT	TT	TT	GG	TT	TT
8207639|F|0-41:G>A-41:G>A	A/G	1	31808440	+	NA	NA	NA	NA	NA	NA	AA	AA	AA	AA	AA	AA	AA	AA	AA	AA	AA	AA	AA	AA	AA	AA	AA	AA	AA	AA	AA	AA	AA	AA	AA	AA	AA	AA	AA	AA	AA	AA	AA	AA	AA	AA	GG	AA	AA
8204284|F|0-15:T>A-15:T>A	A/T	1	31892619	+	NA	NA	NA	NA	NA	NA	AA	AA	AA	AA	AA	AA	AA	AA	AA	AA	AA	AA	AA	AA	AA	AA	AA	AA	AA	AA	AA	AA	AA	AA	AA	AA	AA	AA	AA	AA	AA	AA	AA	AA	AA	AA	TT	AA	AA
3383182|F|0-11:T>A-11:T>A	T/A	1	31946056	+	NA	NA	NA	NA	NA	NA	TT	TT	TT	TT	TT	TT	TT	TT	TT	TT	TT	TT	TT	TT	TT	TT	TT	TT	TT	TT	TT	TT	TT	TT	TT	TT	TT	TT	TT	TT	TT	TT	TT	TT	TT	TT	AA	TT	TT
100030788|F|0-19:C>G-19:C>G	C/G	1	32042077	+	NA	NA	NA	NA	NA	NA	CC	CC	CC	CC	CC	CC	GG	CC	CC	CC	CC	CC	CC	CC	CC	CC	GG	CC	CC	CC	CC	CC	CC	CC	CC	CC	CC	GG	CC	GG	GG	CC	CC	CC	GC	CC	CC	CC	CC
8668003|F|0-35:A>G-35:A>G	A/G	1	32042843	+	NA	NA	NA	NA	NA	NA	AA	AA	AA	AA	AA	AA	GG	AA	AA	AA	AA	AA	AA	AA	AA	AA	GG	AA	AA	AA	AA	AA	AA	AA	AA	AA	AA	GG	AA	GG	GG	AA	AA	AA	GA	AA	AA	AA	AA
8215846|F|0-13:G>A-13:G>A	G/A	1	32269579	+	NA	NA	NA	NA	NA	NA	AG	AA	AG	AG	AG	AG	GG	AG	AA	AA	AG	AG	AA	GG	GG	AG	GG	AA	AA	AA	AG	AG	AG	AG	AA	AG	GG	GG	AG	GG	GG	AA	AG	AA	GG	AG	GG	AG	AG
100033901|F|0-13:A>G-13:A>G	G/A	1	32286077	+	NA	NA	NA	NA	NA	NA	GG	GG	GG	GG	GG	GG	AA	GG	GG	GG	GG	GG	GG	GG	GG	GG	AA	GG	GG	GG	GG	GG	GG	GG	GG	GG	GG	AA	GG	AA	AA	GG	GG	GG	GA	GG	GG	GG	GG
100054294|F|0-42:G>A-42:G>A	G/A	1	32291644	+	NA	NA	NA	NA	NA	NA	GG	GG	GG	GG	GG	GG	GG	GG	GG	GG	GG	GG	GG	GG	GG	GG	GG	GG	GG	GG	GG	GG	GG	GG	GG	GG	GG	GG	GG	GG	GG	GG	GG	GG	GG	GG	AA	GG	GG
13120671|F|0-43:T>C-43:T>C	T/C	1	32361045	+	NA	NA	NA	NA	NA	NA	TT	TT	TT	TT	TT	TT	CC	TT	TT	TT	TT	TT	TT	TT	TT	TT	CC	TT	TT	TT	TT	TT	TT	TT	TT	TT	TT	CC	TT	CC	CC	TT	TT	TT	CT	TT	TT	TT	TT
100063538|F|0-17:T>G-17:T>G	T/G	1	32411100	+	NA	NA	NA	NA	NA	NA	TT	TT	TT	TT	TT	TT	GG	TT	TT	TT	TT	TT	TT	TT	TT	TT	GG	TT	TT	TT	TT	TT	TT	TT	TT	TT	TT	GG	TT	GG	GG	TT	TT	TT	GT	TT	TT	TT	TT
100054471|F|0-31:A>G-31:A>G	G/A	1	32448923	+	NA	NA	NA	NA	NA	NA	GG	GG	GG	GG	GG	GG	AA	GG	GG	GG	GG	GG	GG	GG	GG	GG	AA	GG	GG	GG	GG	GG	GG	GG	GG	GG	GG	AA	GG	AA	AA	GG	GG	GG	GA	GG	GG	GG	GG
100032513|F|0-37:T>C-37:T>C	T/C	1	32475223	+	NA	NA	NA	NA	NA	NA	TT	TT	TT	TT	TT	TT	TT	TT	TT	TT	TT	TT	TT	TT	TT	TT	TT	TT	TT	TT	TT	TT	TT	TT	TT	TT	TT	TT	TT	TT	TT	TT	CT	TT	TT	TT	TT	TT	TT
16651224|F|0-47:C>T-47:C>T	C/T	1	32524869	+	NA	NA	NA	NA	NA	NA	CC	CC	CC	CC	CC	CC	TT	CC	CC	CC	CC	CC	CC	CC	CC	CC	TT	CC	CC	CC	CC	CC	CC	CC	CC	CC	CC	TT	CC	TT	TT	CC	CC	CC	TC	CC	CC	CC	CC
100032012|F|0-17:C>T-17:C>T	C/T	1	32732915	+	NA	NA	NA	NA	NA	NA	CC	CC	CC	CC	CC	CC	TT	CC	CC	CC	CC	CC	CC	CC	CC	CC	TT	CC	CC	CC	CC	CC	CC	CC	CC	CC	CC	TT	CC	TT	TT	CC	CC	CC	TC	CC	CC	CC	CC
100030453|F|0-32:A>T-32:A>T	T/A	1	32783904	+	NA	NA	NA	NA	NA	NA	TT	TT	TT	TT	TT	TT	AA	TT	TT	TT	TT	TT	TT	TT	TT	TT	AA	TT	TT	TT	TT	TT	TT	TT	TT	TT	TT	AA	TT	AA	AA	TT	TT	TT	AA	TT	TT	TT	TT
100067432|F|0-58:A>C-58:A>C	C/A	1	33101335	+	NA	NA	NA	NA	NA	NA	CA	CA	CA	CA	CA	CA	AA	CA	AA	CA	CA	CA	CA	AA	CA	CA	AA	CA	CA	CA	CA	CC	CA	AA	AA	CA	CA	AA	CA	AA	AA	CA	CA	CA	AA	CA	CC	CA	CA
100056913|F|0-11:T>C-11:T>C	C/T	1	33101401	+	NA	NA	NA	NA	NA	NA	CC	CC	CC	CC	CC	CC	TT	CC	CC	CC	CC	CC	CC	CC	CC	CC	TT	CC	CC	CC	CC	CC	CC	CC	CC	CC	CC	TT	CC	TT	TT	CC	CC	CC	TT	CC	CC	CC	CC
8195941|F|0-7:G>C-7:G>C	G/C	1	33145000	+	NA	NA	NA	NA	NA	NA	GG	GG	GG	GG	GG	GG	CC	GG	GG	GG	GG	GG	GG	GG	GG	GG	CC	GG	GG	GG	GG	GG	GG	GG	GG	GG	GG	CC	GG	CC	CC	GG	GG	GG	CG	GG	GG	GG	GG
16652302|F|0-11:T>C-11:T>C	T/C	1	33146484	+	NA	NA	NA	NA	NA	NA	TT	TT	TT	TT	TT	TT	CC	TT	TT	TT	TT	TT	TT	TT	TT	TT	CC	TT	TT	TT	TT	TT	TT	TT	TT	TT	TT	CC	TT	CC	CC	TT	TT	TT	CC	TT	TT	TT	TT
100030861|F|0-19:T>A-19:T>A	A/T	1	33205873	+	NA	NA	NA	NA	NA	NA	AA	AA	AA	AA	AA	AA	TT	AA	AA	AA	AA	AA	AA	AA	AA	AA	TT	AA	AA	AA	AA	AA	AA	AA	AA	AA	AA	TT	AA	TT	TT	AA	AA	AA	AT	AA	AA	AA	AA
100076901|F|0-51:C>T-51:C>T	C/T	1	33213026	+	NA	NA	NA	NA	NA	NA	TC	CC	CC	TC	CC	CC	CC	CC	TC	TC	CC	CC	TC	CC	TC	CC	CC	CC	CC	TC	TC	TC	CC	TC	TC	CC	CC	TT	CC	TT	TT	TC	CC	TT	CC	TC	CC	CC	CC
100080129|F|0-17:C>A-17:C>A	C/A	1	33289087	+	NA	NA	NA	NA	NA	NA	AA	CC	AA	AA	CC	CC	CC	CC	AA	CC	CC	CC	AA	CC	AA	CC	CC	AA	CC	AA	AA	AA	CC	AA	AA	CC	CC	CC	CC	CC	CC	AA	CC	AA	CC	AA	CC	AA	CC
100034963|F|0-63:C>G-63:C>G	C/G	1	33289797	+	NA	NA	NA	NA	NA	NA	CC	CC	CC	CC	CC	CC	CC	CC	CC	CC	CC	CC	CC	CC	CC	CC	CC	CC	CC	CC	CC	CC	CC	CC	CC	CC	CC	CC	CC	CC	CC	CC	CC	CC	CC	CC	GG	CC	CC
3382686|F|0-32:C>T-32:C>T	C/T	1	33359309	+	NA	NA	NA	NA	NA	NA	CC	CC	CC	CC	CC	CC	CC	CC	CC	CC	CC	CC	CC	CC	CC	CC	CC	CC	CC	CC	CC	CC	CC	CC	CC	CC	CC	CC	CC	CC	CC	CC	CC	CC	CC	CC	TT	CC	CC
3382584|F|0-19:T>C-19:T>C	T/C	1	33387900	+	NA	NA	NA	NA	NA	NA	TT	TT	TT	TT	TT	TT	TT	TT	TT	TT	TT	TT	TT	TT	TT	TT	TT	TT	TT	TT	TT	TT	TT	TT	TT	TT	TT	TT	TT	TT	TT	TT	TT	TT	TT	TT	CC	TT	TT
100086881|F|0-16:C>T-16:C>T	C/T	1	33404396	+	NA	NA	NA	NA	NA	NA	CC	CC	CC	CC	CC	CC	TT	CC	CC	CC	CC	CC	CC	CC	CC	CC	TT	CC	CC	CC	CC	CC	CC	CC	CC	CC	CC	CC	CC	CC	CC	CC	CC	CC	TT	CC	CC	CC	CC
3377701|F|0-45:G>A-45:G>A	G/A	1	33433308	+	NA	NA	NA	NA	NA	NA	GG	GG	GG	GG	GG	GG	GG	GG	GG	GG	GG	GG	GG	GG	GG	GG	GG	GG	GG	GG	GG	GG	GG	GG	GG	GG	GG	GG	GG	GG	GG	GG	GG	GG	GG	GG	AA	GG	GG
3377902|F|0-23:A>T-23:A>T	A/T	1	33439730	+	NA	NA	NA	NA	NA	NA	AA	AA	AA	AA	AA	AA	AA	AA	AA	AA	AA	AA	AA	AA	AA	AA	AA	AA	AA	AA	AA	AA	AA	AA	AA	AA	AA	AA	AA	AA	AA	AA	AA	AA	AA	AA	TT	AA	AA
3379087|F|0-30:C>T-30:C>T	C/T	1	33464668	+	NA	NA	NA	NA	NA	NA	CC	CC	CC	CC	CC	CC	CC	CC	CC	CC	CC	CC	CC	CC	CC	CC	CC	CC	CC	CC	CC	CC	CC	CC	CC	CC	CC	CC	CC	CC	CC	CC	CC	CC	CC	CC	TT	CC	CC
8671186|F|0-18:G>A-18:G>A	G/A	1	33662303	+	NA	NA	NA	NA	NA	NA	GG	GG	GG	GG	GG	GG	AA	GG	GG	GG	GG	GG	GG	GG	GG	GG	AA	GG	GG	GG	GG	GG	GG	GG	GG	GG	GG	GG	GG	GG	GG	GG	GG	GG	AA	GG	GG	GG	GG
100077960|F|0-7:G>C-7:G>C	C/G	1	33870530	+	NA	NA	NA	NA	NA	NA	CC	CC	CC	CC	CC	CC	CC	CC	CC	CC	CC	CC	CC	CC	CC	CC	CC	CC	CC	CC	CC	CC	CC	CC	CC	CC	CC	CC	CC	CC	CC	CC	CC	CC	CC	CC	GG	CC	CC
8212275|F|0-30:G>T-30:G>T	G/T	1	33930500	+	NA	NA	NA	NA	NA	NA	GG	GG	GG	GG	GG	GG	GG	GG	GG	TG	GG	GG	GG	GG	GG	GG	GG	GG	GG	GG	GG	GG	GG	GG	GG	GG	GG	TT	GG	TT	TT	GG	GG	GG	GG	GG	GG	GG	GG
8198116|F|0-49:C>A-49:C>A	C/A	1	33981679	+	NA	NA	NA	NA	NA	NA	CC	CC	CC	CC	CC	CC	CC	CC	CC	CC	CC	CC	CC	CC	CC	CC	CC	CC	CC	CC	CC	CC	CC	CC	CC	CC	CC	AA	CC	AA	AA	CC	CC	CC	CC	CC	CC	CC	CC
100034825|F|0-37:A>G-37:A>G	G/A	1	34024034	+	NA	NA	NA	NA	NA	NA	GG	GG	GG	GG	GG	GG	GG	GG	GG	GG	GG	GG	GG	GG	GG	GG	GG	GG	GG	GG	GG	GG	GG	GG	GG	GG	GG	AA	GG	AA	AA	GG	GG	GG	GG	GG	AA	GG	GG
3380258|F|0-24:C>G-24:C>G	C/G	1	34111876	+	NA	NA	NA	NA	NA	NA	CC	CC	CC	CC	CC	CC	CC	CC	CC	CC	CC	CC	CC	CC	CC	CC	CC	CC	CC	CC	CC	CC	CC	CC	CC	CC	CC	CC	CC	CC	CC	CC	CC	CC	CC	CC	GG	CC	CC
3376901|F|0-40:T>A-40:T>A	T/A	1	34111942	+	NA	NA	NA	NA	NA	NA	TT	TT	TT	TT	TT	TT	TT	TT	TT	TT	TT	TT	TT	TT	TT	TT	TT	TT	TT	TT	TT	TT	TT	TT	TT	TT	TT	TT	TT	TT	TT	TT	TT	TT	TT	TT	AA	TT	TT
8198741|F|0-45:C>A-45:C>A	C/A	1	34113861	+	NA	NA	NA	NA	NA	NA	CC	CC	CC	CC	CC	CC	CC	CC	CC	CC	CC	CC	CC	CC	CC	CC	CC	CC	CC	CC	CC	CC	CC	CC	CC	CC	CC	CC	CC	CC	CC	CC	CC	CC	CC	CC	CC	CC	CC
13121860|F|0-32:C>T-32:C>T	T/C	1	34126138	+	NA	NA	NA	NA	NA	NA	TT	TT	TT	TT	TT	TT	TT	TT	TT	TT	TT	TT	TT	TT	TT	TT	TT	TC	TT	TT	TT	TT	TT	TT	TT	TT	TT	CC	TT	CC	CC	TT	TT	TT	TT	TT	CC	TT	TT
100032627|F|0-50:A>T-50:A>T	A/T	1	34143058	+	NA	NA	NA	NA	NA	NA	AA	AA	AA	AA	AA	AA	AA	AA	AA	AA	AA	AA	AA	AA	AA	AA	AA	AA	AA	AA	AA	AA	AA	AA	AA	AA	AA	AA	AA	AA	AA	AA	AA	AA	AA	AA	TT	AA	AA
3379501|F|0-45:C>T-45:C>T	T/C	1	34158616	+	NA	NA	NA	NA	NA	NA	TT	TT	TT	TT	TT	TT	TT	TT	TT	TT	TT	TT	TT	TT	TT	TT	TT	TT	TT	TT	TT	TT	TT	TT	TT	TT	TT	TT	TT	TT	TT	TT	TT	TT	TT	TT	CC	TT	TT
100055873|F|0-14:T>C-14:T>C	T/C	1	34160278	+	NA	NA	NA	NA	NA	NA	TT	TT	TT	TT	TT	TT	TT	TT	TT	TT	TT	TT	TT	TT	TT	TT	TT	TT	TT	TT	TT	TT	TT	TT	TT	TT	TT	TT	TT	TT	TT	TT	TT	TT	TT	TT	CC	TT	TT
8668961|F|0-46:T>C-46:T>C	T/C	1	34188862	+	NA	NA	NA	NA	NA	NA	TT	TT	TT	TT	TT	TT	TT	TT	TT	TT	TT	TT	TT	TT	TT	TT	TT	TT	TT	TT	TT	TT	TT	TT	TT	TT	TT	CC	TT	CC	CC	TT	TT	TT	TT	TT	TT	TT	TT
100031966|F|0-16:G>A-16:G>A	A/G	1	34223672	+	NA	NA	NA	NA	NA	NA	AA	AA	AA	AA	AA	AA	AA	AA	AA	AA	AA	AA	AA	AA	AA	AA	AA	AA	AA	AA	AA	AA	AA	AA	AA	AA	AA	AA	AA	AA	AA	AA	AA	AA	AA	AA	GG	AA	AA
3384033|F|0-68:C>G-68:C>G	C/G	1	34240428	+	NA	NA	NA	NA	NA	NA	CC	CC	CC	CC	CC	CC	CC	CC	CC	CC	CC	CC	CC	CC	CC	CC	CC	CC	CC	CC	CC	CC	CC	CC	CC	CC	CC	CC	CC	CC	CC	CC	CC	CC	CC	CC	GG	CC	CC
3383553|F|0-19:G>A-19:G>A	A/G	1	34340168	+	NA	NA	NA	NA	NA	NA	AA	AA	AA	AA	AA	AA	AA	AA	AA	AA	AA	AA	AA	AA	AA	AA	AA	AA	AA	AG	AA	AA	AA	AA	AA	AA	AA	AA	AA	AA	AA	AA	AA	AA	AA	AA	GG	AA	AA
3376742|F|0-41:C>T-41:C>T	C/T	1	34417901	+	NA	NA	NA	NA	NA	NA	CC	CC	CC	CC	CC	CC	CC	CC	CC	CC	CC	CC	CC	CC	CC	CC	CC	CC	CC	CC	CC	CC	CC	CC	CC	CC	CC	CC	CC	CC	CC	CC	CC	CC	CC	CC	TT	CC	CC
3377709|F|0-21:G>A-21:G>A	G/A	1	34450030	+	NA	NA	NA	NA	NA	NA	GG	GG	GG	GG	GG	GG	GG	GG	GG	GG	GG	GG	GG	GG	GG	GG	AG	GG	GG	GG	GG	GG	GG	GG	GG	GG	GG	GG	GG	GG	GG	GG	GG	GG	GG	GG	AA	GG	GG
3379752|F|0-68:A>C-68:A>C	A/C	1	34461597	+	NA	NA	NA	NA	NA	NA	AA	AA	AA	AA	AA	AA	AA	AA	AA	AA	AA	AA	AA	AA	AA	AA	AA	AA	AA	AA	AA	AA	AA	AA	AA	AA	AA	AA	AA	AA	AA	AA	AA	AA	AA	AA	CC	AA	AA
8208744|F|0-19:C>T-19:C>T	C/T	1	34539769	+	NA	NA	NA	NA	NA	NA	CC	CC	CC	CC	CC	CC	CC	CC	CC	CC	CC	CC	CC	CC	CC	CC	TC	CC	CC	CC	CC	CC	CC	CC	CC	CC	CC	CC	CC	CC	CC	CC	CC	CC	CC	CC	TT	CC	CC
3380734|F|0-38:G>A-38:G>A	G/A	1	34539831	+	NA	NA	NA	NA	NA	NA	GG	GG	GG	GG	GG	GG	GG	GG	GG	GG	GG	GG	GG	GG	GG	GG	GG	GG	GG	GG	GG	GG	GG	GG	GG	GG	GG	GG	GG	GG	GG	GG	GG	GG	GG	GG	AA	GG	GG
3383132|F|0-66:C>T-66:C>T	C/T	1	34542118	+	NA	NA	NA	NA	NA	NA	CC	CC	CC	CC	CC	CC	CC	CC	CC	CC	CC	CC	CC	CC	CC	CC	CC	CC	CC	CC	CC	CC	CC	CC	CC	CC	CC	TT	CC	TT	TT	CC	CC	CC	CC	CC	CC	CC	CC
3381742|F|0-63:A>G-63:A>G	A/G	1	34570963	+	NA	NA	NA	NA	NA	NA	AA	AA	AA	AA	AA	AA	AA	AA	AA	AA	AA	AA	AA	AA	AA	AA	AA	AA	AA	AA	AA	AA	AA	AA	AA	AA	AA	GG	AA	GG	GG	AA	AA	AA	AA	AA	GG	AA	AA
3380706|F|0-22:T>A-22:T>A	T/A	1	34589874	+	NA	NA	NA	NA	NA	NA	AT	AT	AT	AT	AT	AT	TT	AT	AT	AT	AT	TT	AT	AT	AT	AT	TT	AT	AT	AT	AT	AT	TT	AT	AT	AT	AT	TT	AT	TT	TT	AT	AT	AT	TT	AT	TT	TT	TT
3379245|F|0-29:T>C-29:T>C	T/C	1	34590220	+	NA	NA	NA	NA	NA	NA	TT	CT	TT	TT	TT	CT	TT	CT	TT	CT	CT	CT	TT	CT	TT	CT	TT	CT	CT	TT	TT	CT	CT	TT	TT	CT	CT	CT	CT	CT	CT	TT	CT	TT	TT	TT	CT	CT	CT
100086003|F|0-14:A>T-14:A>T	C/T	1	34611459	+	NA	NA	NA	NA	NA	NA	CC	CC	CC	CC	CC	CC	CC	CC	CC	CC	CC	CC	CC	CC	CC	CC	CC	CC	CC	CC	CC	CC	CC	CC	CC	CC	CC	TT	CC	TT	CT	CC	CC	CC	CC	CC	CT	CC	CC
100086003|F|0-33:T>C-33:T>C	T/A	1	34611459	+	NA	NA	NA	NA	NA	NA	TT	TT	TT	TT	TT	TT	TT	TT	TT	TT	TT	TT	TT	TT	TT	TT	TT	TT	TT	TT	TT	TT	TT	TT	TT	TT	TT	TT	TT	TA	TA	TT	TT	TT	TT	TT	TA	TT	TT
3383894|F|0-21:C>T-21:C>T	C/T	1	34779010	+	NA	NA	NA	NA	NA	NA	CC	CC	CC	CC	CC	CC	CC	CC	CC	CC	CC	CC	CC	CC	CC	CC	CC	CC	CC	CC	CC	CC	CC	CC	CC	CC	CC	CC	CC	CC	CC	CC	CC	CC	CC	CC	TT	CC	CC
3369881|F|0-31:T>A-31:T>A	A/T	1	34779076	+	NA	NA	NA	NA	NA	NA	AA	AA	AA	AA	AA	AA	AA	AA	AA	AA	AA	AA	AA	AA	AA	AA	AA	AA	AA	AA	AA	AA	AA	AA	AA	AA	AA	AA	AA	AA	AA	AA	AA	AA	AA	AA	TT	AA	AA
8216134|F|0-21:C>T-21:C>T	T/C	1	34789697	+	NA	NA	NA	NA	NA	NA	TT	TT	TT	TT	TT	TT	TT	TT	TT	TT	TT	TT	TT	TT	TT	TT	TT	TT	TT	TT	TT	TT	TT	TT	TT	TT	TT	CC	TT	CC	CC	TT	TT	TT	TT	TT	CC	TT	TT
8201578|F|0-25:C>A-25:C>A	C/A	1	34793346	+	NA	NA	NA	NA	NA	NA	CC	CC	CC	CC	CC	CC	CC	CC	CC	CC	CC	CC	CC	CC	CC	CC	CC	CC	CC	CC	CC	CC	CC	CC	CC	CC	CC	CC	CC	CC	CC	CC	CC	CC	CC	CC	AA	CC	CC
3372088|F|0-67:G>A-67:G>A	G/A	1	34834916	+	NA	NA	NA	NA	NA	NA	GG	GG	GG	GG	GG	GG	GG	GG	GG	GG	GG	GG	GG	GG	GG	GG	GG	GG	GG	GG	GG	GG	GG	GG	GG	GG	GG	GG	GG	GG	GG	GG	GG	GG	GG	GG	AA	GG	GG
3378138|F|0-47:G>A-47:G>A	G/A	1	34837614	+	NA	NA	NA	NA	NA	NA	GG	GG	GG	GG	GG	GG	GG	GG	GG	GG	GG	GG	GG	GG	GG	GG	GG	GG	GG	GG	GG	GG	GG	GG	GG	GG	GG	GG	GG	GG	GG	GG	GG	GG	GG	GG	AA	GG	GG
3379571|F|0-24:A>G-24:A>G	A/G	1	34843926	+	NA	NA	NA	NA	NA	NA	AA	AA	AA	AA	AA	AA	AA	AA	AA	AA	AA	AA	AA	AA	AA	AA	AA	AA	AA	AA	AA	AA	AA	AA	AA	AA	AA	AA	AA	AA	AA	AA	AA	AA	AA	AA	GG	AA	AA
8210070|F|0-33:A>T-33:A>T	A/T	1	34955745	+	NA	NA	NA	NA	NA	NA	AA	AA	AA	AA	AA	AA	AA	AA	AA	AA	AA	AA	AA	AA	AA	AA	AA	AA	AA	AA	AA	AA	AA	AA	AA	AA	AA	AA	AA	AA	AA	AA	TA	AA	AA	AA	AA	AA	AA
100054576|F|0-33:C>T-33:C>T	C/T	1	34972386	+	NA	NA	NA	NA	NA	NA	TT	CC	CC	CC	CC	CC	CC	CC	CC	CC	CC	CC	CC	CC	CC	CC	CC	CC	CC	CC	CC	CC	CC	CC	CC	CC	CC	TT	CC	TT	TT	CC	CC	CC	CC	CC	TT	CC	CC
3377265|F|0-47:C>A-47:C>A	C/A	1	35066645	+	NA	NA	NA	NA	NA	NA	AC	AC	AC	AC	AC	AC	AC	AC	AC	AC	AC	AC	AC	AC	AC	AC	AC	AC	AC	AC	AC	AC	AC	AC	AC	AC	AC	CC	AC	CC	CC	AC	AC	AC	AC	AC	CC	AC	AC
3383468|F|0-33:T>C-33:T>C	T/C	1	35304898	+	NA	NA	NA	NA	NA	NA	TT	TT	TT	TT	TT	TT	TT	TT	TT	TT	TT	TT	TT	TT	TT	TT	TT	TT	TT	TT	TT	TT	TT	TT	TT	TT	TT	CC	TT	CC	CC	TT	TT	TT	TT	TT	CC	TT	TT
3383156|F|0-29:G>A-29:G>A	G/A	1	35337910	+	NA	NA	NA	NA	NA	NA	GG	GG	GG	GG	GG	GG	GG	GG	GG	GG	GG	GG	GG	GG	GG	GG	GG	GG	GG	GG	GG	GG	GG	GG	GG	GG	GG	GG	GG	GG	GG	GG	GG	GG	GG	GG	AA	GG	GG
3382637|F|0-20:A>G-20:A>G	A/G	1	35423687	+	NA	NA	NA	NA	NA	NA	AA	AA	AA	AA	AA	AA	AA	AA	AA	AA	AA	AA	AA	AA	AA	AA	AA	AA	AA	AA	AA	AA	AA	AA	AA	AA	AA	AA	AA	AA	AA	AA	AA	AA	AA	AA	GG	AA	AA
3368264|F|0-14:T>A-14:T>A	T/A	1	35520242	+	NA	NA	NA	NA	NA	NA	TT	TT	TT	TT	TT	TT	TT	TT	TT	TT	TT	TT	TT	TT	TT	TT	TT	TT	TT	TT	TT	TT	TT	TT	TT	TT	TT	TT	TT	TT	TT	TT	TT	TT	TT	TT	AA	TT	TT
100055939|F|0-9:A>G-9:A>G	A/G	1	35540296	+	NA	NA	NA	NA	NA	NA	AA	AA	AA	AA	AA	AA	AA	AA	AA	AA	AA	AA	AA	AA	AA	AA	AA	AA	AA	AA	AA	AA	AA	AA	AA	AA	AA	AA	AA	AA	AA	AA	AA	AA	AA	AA	GG	AA	AA
13121490|F|0-25:G>T-25:G>T	T/G	1	35540362	+	NA	NA	NA	NA	NA	NA	TT	TT	TT	TT	TT	TT	TT	TT	TT	TT	TT	TT	TT	TT	TT	TT	TT	TT	TT	TT	TT	TT	TT	TT	TT	TT	TT	TT	TT	TT	TT	TT	TT	TT	TT	TT	GG	TT	TT
100033619|F|0-11:A>G-11:A>G	A/G	1	35583898	+	NA	NA	NA	NA	NA	NA	AA	AA	AA	AA	AA	AA	AA	AA	AA	AA	AA	AA	AA	AA	AA	AA	AA	AA	AA	AA	AA	AA	AA	AA	AA	AA	AA	AA	AA	AA	AA	AA	AA	AA	AA	AA	GG	AA	AA
16647217|F|0-15:G>A-15:G>A	G/A	1	35668282	+	NA	NA	NA	NA	NA	NA	GG	GG	GG	GG	GG	GG	GG	GG	GG	GG	GG	GG	GG	GG	GG	GG	GG	GG	GG	GG	GG	GG	GG	GG	GG	GG	GG	GG	GG	GG	GG	GG	GG	GG	GG	GG	AA	GG	GG
3383178|F|0-13:C>T-13:C>T	C/T	1	35691542	+	NA	NA	NA	NA	NA	NA	CC	CC	CC	CC	CC	CC	CC	CC	CC	CC	CC	CC	CC	CC	CC	CC	CC	CC	CC	CC	CC	CC	CC	CC	CC	CC	CC	CC	CC	CC	CC	CC	CC	CC	CC	CC	TT	CC	CC
3384260|F|0-26:T>G-26:T>G	G/T	1	35879977	+	NA	NA	NA	NA	NA	NA	GG	GG	GG	GG	GG	GG	GG	GG	GG	GG	GG	GG	GG	GG	GG	GG	GG	GG	GG	GG	GG	GG	GG	GG	GG	GG	GG	GG	GG	GG	GG	GG	GG	GG	GG	GG	TT	GG	GG
8196082|F|0-51:G>T-51:G>T	G/T	1	35913985	+	NA	NA	NA	NA	NA	NA	GG	GG	GG	GG	GG	GG	GG	GG	GG	GG	GG	GG	GG	GG	GG	GG	GG	GG	GG	GG	GG	GG	GG	GG	GG	GG	GG	GG	GG	GG	GG	GG	GG	GG	GG	GG	TT	GG	GG
3378379|F|0-8:T>C-8:T>C	T/C	1	35923534	+	NA	NA	NA	NA	NA	NA	TT	TT	TT	TT	TT	TT	TT	TT	TT	TT	TT	TT	TT	TT	TT	TT	TT	TT	TT	TT	TT	TT	TT	TT	TT	TT	TT	TT	TT	TT	TT	TT	TT	TT	TT	TT	CC	TT	TT
3377024|F|0-19:A>G-19:A>G	G/A	1	35923600	+	NA	NA	NA	NA	NA	NA	GG	GG	GG	GG	GG	GG	GG	GG	GG	GG	GG	GG	GG	GG	GG	GG	GG	GG	GG	GG	GG	GG	GG	GG	GG	GG	GG	GG	GG	GG	GG	GG	GG	GG	GG	GG	AA	GG	GG
3369085|F|0-11:G>T-11:G>T	T/G	1	35924691	+	NA	NA	NA	NA	NA	NA	TT	TT	TT	TT	TT	TT	TT	TT	TT	TT	TT	TT	TT	TT	TT	TT	TT	TT	TT	TT	TT	TT	TT	TT	TT	TT	TT	TT	TT	TT	TT	TT	TT	TT	TT	TT	GG	TT	TT
3384423|F|0-5:C>T-5:C>T	C/T	1	36049553	+	NA	NA	NA	NA	NA	NA	CC	CC	CC	CC	CC	CC	CC	CC	CC	CC	CC	CC	CC	CC	CC	CC	CC	CC	CC	CC	CC	CC	CC	CC	CC	CC	CC	CC	CC	CC	CC	CC	CC	CC	CC	CC	TT	CC	CC
8668121|F|0-18:C>A-18:C>A	C/A	1	36062167	+	NA	NA	NA	NA	NA	NA	CC	CC	CC	CC	CC	CC	CC	CC	CC	CC	CC	CC	CC	CC	CC	CC	CC	CC	CC	CC	CC	CC	CC	CC	CC	CC	CC	AA	CC	AA	AA	CC	CC	CC	CC	CC	CC	CC	CC
13121603|F|0-52:T>C-52:T>C	T/C	1	36145804	+	NA	NA	NA	NA	NA	NA	TT	TT	TT	TT	TT	TT	TT	TT	TT	TT	TT	TT	TT	TT	TT	TT	TT	TT	TT	TT	TT	TT	TT	TT	TT	TT	TT	TT	TT	TT	TT	TT	TT	TT	TT	TT	CC	TT	TT
3380916|F|0-36:C>A-36:C>A	C/A	1	36455119	+	NA	NA	NA	NA	NA	NA	CC	CC	CC	CC	CC	CC	CC	CC	CC	CC	CC	CC	CC	CC	CC	CC	CC	CC	CC	CC	CC	CC	CC	CC	CC	CC	CC	CC	CC	CC	CC	CC	CC	CC	CC	CC	AA	CC	CC
100081852|F|0-19:C>T-19:C>T	A/G	1	36472718	+	NA	NA	NA	NA	NA	NA	AA	GG	AA	AA	GA	AA	GA	AA	AA	AA	AA	GA	AA	AA	AA	AA	GA	AA	AA	AA	AA	AA	GA	AA	AA	AA	GA	GA	AA	GA	GA	AA	AA	AA	GA	AA	GA	AA	GA
100081852|F|0-36:A>G-36:A>G	C/T	1	36472718	+	NA	NA	NA	NA	NA	NA	CC	CC	CC	CC	CC	CC	CC	CC	CC	CC	CC	CC	CC	CC	TC	CC	CC	CC	CC	CC	CC	CC	CC	CC	CC	CC	CC	TT	CC	TT	TT	CC	CC	CC	CC	CC	CC	CC	CC
100088844|F|0-31:G>A-31:G>A	A/G	1	36581176	+	NA	NA	NA	NA	NA	NA	AA	AA	AA	AA	AA	AA	AA	AA	AA	AA	AA	GG	AA	AA	AA	AA	AA	AA	AA	AA	AA	AA	AA	AA	AA	AA	AA	GG	AA	AG	AG	AA	AA	AA	AA	AA	AA	AA	AA
100088845|F|0-33:G>A-33:G>A	G/A	1	36581176	+	NA	NA	NA	NA	NA	NA	GG	GG	GG	GG	GG	GG	GG	GG	GG	GG	GG	GG	GG	GG	GG	GG	GG	GG	GG	GG	GG	GG	GG	GG	GG	GG	GG	AA	GG	AA	AA	GG	GG	GG	GG	GG	GG	GG	GG
3378803|F|0-42:C>G-42:C>G	C/G	1	36740754	+	NA	NA	NA	NA	NA	NA	CC	CC	CC	CC	CC	CC	CC	CC	CC	CC	CC	CC	CC	CC	CC	CC	CC	CC	CC	CC	CC	CC	CC	CC	CC	CC	CC	CC	CC	CC	CC	CC	CC	CC	CC	CC	GG	CC	CC
3383702|F|0-53:C>A-53:C>A	C/A	1	36747763	+	NA	NA	NA	NA	NA	NA	CC	CC	CC	CC	CC	CC	CC	CC	CC	CC	CC	CC	CC	CC	CC	CC	CC	CC	CC	CC	CC	CC	CC	CC	CC	CC	CC	CC	CC	CC	CC	CC	CC	CC	CC	CC	AA	CC	CC
100027948|F|0-59:T>A-59:T>A	A/T	1	36780335	+	NA	NA	NA	NA	NA	NA	AA	AA	AA	AA	AA	AA	AA	AA	AA	AA	AA	AA	AA	AA	AA	AA	AA	AA	AA	AA	AA	AA	AA	AA	AA	AA	AA	AA	AA	AA	AA	AA	AA	AA	AA	AA	AA	AA	AA
3381497|F|0-36:A>T-36:A>T	A/T	1	36803525	+	NA	NA	NA	NA	NA	NA	AA	AA	AA	AA	AA	AA	AA	AA	AA	AA	AA	AA	AA	AA	AA	AA	AA	AA	AA	AA	AA	AA	AA	AA	AA	AA	AA	AA	AA	AA	AA	AA	AA	AA	AA	AA	TT	AA	AA
3383419|F|0-33:T>C-33:T>C	T/C	1	36917459	+	NA	NA	NA	NA	NA	NA	TT	TT	TT	TT	TT	TT	TT	TT	TT	TT	TT	TT	TT	TT	TT	TT	TT	TT	TT	TT	TT	TT	TT	TT	TT	TT	TT	TT	TT	TT	TT	TT	TT	TT	TT	TT	CC	TT	TT
100089279|F|0-20:G>A-20:G>A	A/G	1	36943785	+	NA	NA	NA	NA	NA	NA	AA	AA	AA	AA	AA	AA	AA	AA	AA	AA	AA	AA	AA	AA	AA	AA	AA	AA	AA	AA	AA	AA	AA	AA	AA	AA	AA	AA	AA	AA	AA	AA	AA	AA	AA	AA	GG	AA	AA
100082161|F|0-58:T>G-58:T>G	T/G	1	37107742	+	NA	NA	NA	NA	NA	NA	TT	TT	TT	TT	TT	TT	TT	TT	TT	TT	TT	TT	TT	TT	TT	TT	TT	TT	TT	TT	TT	TT	TT	TT	TT	TT	TT	TT	TT	TT	TT	TT	TT	TT	TT	TT	GG	TT	TT
100057486|F|0-31:G>A-31:G>A	G/A	1	37126211	+	NA	NA	NA	NA	NA	NA	GG	GG	GG	GG	GG	GG	GG	GG	GG	GG	GG	GG	GG	GG	GG	GG	GG	GG	GG	GG	GG	GG	GG	GG	GG	GG	GG	GG	GG	GG	GG	GG	GG	GG	GG	GG	GG	GG	GG
3378103|F|0-42:A>G-42:A>G	A/G	1	37137944	+	NA	NA	NA	NA	NA	NA	AA	AA	AA	AA	AA	AA	AA	AA	AA	AA	AA	AA	AA	AA	AA	AA	AA	AA	AA	AA	AA	AA	AA	AA	AA	AA	AA	AA	AA	AA	AA	AA	AA	AA	AA	AA	GG	AA	AA
3382216|F|0-45:G>A-45:G>A	G/A	1	37366307	+	NA	NA	NA	NA	NA	NA	GG	AA	GG	GG	AA	AA	AA	AA	GG	AA	AA	AA	GG	AA	GG	AA	AA	GG	AA	GG	GG	AG	AA	GG	GG	AA	AA	AA	AA	AA	AA	GG	AA	GG	AA	GG	GG	GG	AA
100086323|F|0-42:A>G-42:A>G	A/G	1	37411057	+	NA	NA	NA	NA	NA	NA	AA	AA	AA	AA	AA	AA	AA	AA	AA	AA	GA	AA	AA	AA	AA	AA	AA	AA	AA	AA	AA	AA	AA	AA	AA	AA	AA	AA	AA	AA	AA	AA	AA	AA	AA	AA	GA	AA	AA
100057947|F|0-12:A>G-12:A>G	G/A	1	37432042	+	NA	NA	NA	NA	NA	NA	GG	AA	GG	GG	AA	AA	AA	AA	GG	AA	AA	AA	GG	AA	GG	AA	AA	GG	AA	GG	GG	GG	AA	GG	GG	AA	AA	AA	AA	AA	AA	GG	AA	GG	AA	GG	GG	GG	AA
3366816|F|0-39:C>A-39:C>A	C/A	1	37481834	+	NA	NA	NA	NA	NA	NA	CC	CC	CC	CC	CC	CC	CC	CC	CC	CC	CC	CC	CC	CC	CC	CC	CC	CC	CC	CC	CC	CC	CC	CC	CC	CC	CC	CC	CC	CC	CC	CC	CC	CC	CC	CC	AA	CC	CC
100031097|F|0-18:T>C-18:T>C	T/C	1	37493342	+	NA	NA	NA	NA	NA	NA	TT	TT	TT	TT	TT	TT	TT	TT	TT	TT	TT	TT	TT	TT	TT	TT	TT	TT	TT	TT	TT	TT	TT	TT	TT	TT	TT	TT	TT	TT	TT	TT	TT	TT	TT	TT	TT	TT	TT
3382305|F|0-59:A>G-59:A>G	G/A	1	37536850	+	NA	NA	NA	NA	NA	NA	GG	GG	GG	GG	GG	GG	GG	GG	GG	GG	GG	GG	GG	GG	GG	GG	GG	GG	GG	GG	GG	GG	GG	GG	GG	GG	GG	GG	GG	GG	GG	GG	GG	GG	GG	GG	AA	GG	GG
3365825|F|0-10:T>A-10:T>A	A/T	1	37542131	+	NA	NA	NA	NA	NA	NA	AA	AA	AA	AA	AA	AA	AA	AA	AA	AA	AA	AA	AA	AA	AA	AA	AA	AA	AA	AA	AA	AA	AA	AA	AA	AA	AA	AA	AA	AA	AA	AA	AA	AA	AA	AA	TT	AA	AA
8669175|F|0-56:A>T-56:A>T	A/T	1	37542330	+	NA	NA	NA	NA	NA	NA	TT	AA	TT	TT	AA	AA	AA	AA	TT	AA	AA	AA	TT	AA	TT	AA	AA	TT	AA	TT	TT	TT	AA	TT	TT	AA	AA	AA	AA	AA	AA	TT	AA	TT	AA	TT	AA	TT	AA
3379821|F|0-60:A>G-60:A>G	G/A	1	37640787	+	NA	NA	NA	NA	NA	NA	GG	AA	GG	GG	AA	AA	AA	AA	GG	AA	AA	AA	GG	AA	GG	AA	AA	GG	AA	GG	GG	GA	AA	GG	GG	AA	AA	AA	AA	AA	AA	GG	AA	GG	AA	GG	GG	GA	AA
3377220|F|0-14:C>T-14:C>T	C/T	1	37691542	+	NA	NA	NA	NA	NA	NA	TT	TC	TT	TT	CC	TC	TC	CC	TT	TC	TC	CC	TT	CC	TT	CC	TC	TT	TC	TT	TT	TC	TC	TT	TT	TC	TC	TC	CC	TC	TC	TT	TC	TT	TC	TT	CC	TC	TC
3377614|F|0-10:C>T-10:C>T	T/C	1	37770255	+	NA	NA	NA	NA	NA	NA	TT	CC	TT	TT	CC	CC	CC	CC	TT	CC	CC	CC	TT	CC	TT	CC	CC	TT	CC	TT	TT	TC	CC	TT	TT	CC	CC	CC	CC	CC	CC	TT	CC	TT	CC	TT	TT	TC	CC
13122093|F|0-48:T>C-48:T>C	C/T	1	37798187	+	NA	NA	NA	NA	NA	NA	CC	TT	CC	CC	TT	TT	TT	TT	CC	TT	TT	TT	CC	TT	CC	TT	TT	CC	TT	CC	CC	CC	TT	CC	CC	TT	TT	TT	TT	TT	TT	CC	TT	CC	TT	CC	CC	CC	TT
3373308|F|0-9:G>T-9:G>T	T/G	1	38030219	+	NA	NA	NA	NA	NA	NA	TG	TT	TG	TG	TT	TT	TT	TT	TG	TT	TT	TT	TG	TT	TG	TT	TT	TG	TT	TG	TG	TG	TT	TT	TG	TT	TT	TT	TT	TT	TT	TG	TT	TG	TT	TG	TG	TT	TT
3381282|F|0-26:G>C-26:G>C	G/C	1	38064946	+	NA	NA	NA	NA	NA	NA	GG	CC	GG	GG	CC	CC	CC	CC	GG	CC	CC	CC	GG	CC	GG	CC	CC	GG	CC	GG	GG	GG	CC	GG	GG	CC	CC	CC	CC	CC	CC	GG	CC	GG	CC	GG	GG	CC	CC
3379559|F|0-56:C>A-56:C>A	C/A	1	38083176	+	NA	NA	NA	NA	NA	NA	AA	CC	AA	AA	CC	CC	CC	CC	AA	CC	CC	CC	AA	CC	AA	CC	CC	AA	CC	AA	AA	AA	CC	AA	AA	CC	CC	CC	CC	CC	CC	AA	CC	AA	CC	AA	CC	AC	CC
100089730|F|0-49:T>C-49:T>C	T/C	1	38246314	+	NA	NA	NA	NA	NA	NA	TT	TT	TT	TT	TT	TT	TT	TT	TT	TT	TT	TT	TT	TT	TT	TT	TT	TT	TT	TT	TT	TT	TT	TT	TT	TT	TT	TT	TT	TT	TT	TT	TT	TT	TT	TT	CT	TT	TT
3380934|F|0-58:G>A-58:G>A	A/G	1	38275637	+	NA	NA	NA	NA	NA	NA	AA	GG	AA	AA	GG	GG	GG	GG	AA	GG	GG	GG	AA	GG	AA	GG	GG	AA	GG	AA	AA	AG	GG	AA	AA	GG	GG	GG	GG	GG	GG	AA	GG	AA	GG	AA	AA	AG	GG
3383387|F|0-32:C>T-32:C>T	T/A	1	38435181	+	NA	NA	NA	NA	NA	NA	TT	TT	TT	TT	TA	TT	TT	TT	TT	TT	TT	TA	TT	TT	TT	TT	TT	TT	TA	TT	TT	TT	TT	TT	TT	TA	TT	AA	TT	AA	TA	TT	TA	TT	TA	TT	AA	TT	TT
3383387|F|0-58:A>T-58:A>T	C/T	1	38435181	+	NA	NA	NA	NA	NA	NA	TT	TT	TT	TT	CC	TT	TT	TT	TT	TT	TT	CC	TT	TT	TT	TT	TT	TT	TC	TT	TT	TT	TT	TT	TT	CC	TT	CC	TT	CC	CC	TT	CC	TT	TC	TT	CC	TT	TT
3379926|F|0-58:C>T-58:C>T	C/T	1	38443586	+	NA	NA	NA	NA	NA	NA	TT	TT	TT	TT	CC	TT	TT	TT	TT	TT	TT	CC	TT	TT	TT	TT	TT	TT	CC	TT	TT	TC	TT	TT	TT	CC	TT	CC	TT	CC	CC	TT	CC	TT	TC	TT	CC	TT	TT
8195576|F|0-38:T>C-38:T>C	C/T	1	38451059	+	NA	NA	NA	NA	NA	NA	CC	CC	CC	CC	CC	CC	CC	CC	CC	CC	CC	CC	CC	CC	CC	CC	CC	CC	CC	CC	CC	CC	CC	CC	CC	CC	CC	CC	CC	CC	CC	CC	CC	CC	CC	CC	CC	CC	CC
3380648|F|0-25:G>T-25:G>T	G/T	1	38688080	+	NA	NA	NA	NA	NA	NA	TG	TG	TG	TG	GG	TG	GG	GG	TG	TG	TG	GG	TG	GG	TG	TG	GG	TG	TG	TG	TG	TG	TG	TG	TG	TG	TG	TT	GG	TG	TG	GG	TG	TG	GG	TG	GG	TG	TG
100033849|F|0-67:G>T-67:G>T	G/T	1	38885473	+	NA	NA	NA	NA	NA	NA	TT	GG	TT	TT	GG	GG	GG	GG	TT	GG	GG	GG	TT	GG	TT	GG	GG	GG	GG	TT	TT	TT	GG	TT	TT	GG	GG	GG	GG	GG	GG	TT	GG	TT	GG	TT	GG	GG	GG
3366946|F|0-66:C>G-66:C>G	C/G	1	38893131	+	NA	NA	NA	NA	NA	NA	GG	GG	GG	GG	GG	GG	CC	GG	GG	GG	GG	GG	GG	GG	GG	GG	CC	GG	GG	GG	GG	GG	GG	GG	GG	GG	GG	CC	GG	CC	CC	GG	GG	GG	GC	GG	CC	GG	GG
3380431|F|0-30:A>T-30:A>T	A/T	1	38906715	+	NA	NA	NA	NA	NA	NA	AA	AA	AA	AA	AA	AA	AA	AA	AA	AA	AA	AA	AA	AA	AA	AA	AA	AA	AA	AA	AA	AA	AA	AA	AA	AA	AA	AA	AA	AA	AA	AA	AA	AA	AA	AA	TT	AA	AA
3380748|F|0-19:G>A-19:G>A	G/A	1	38922047	+	NA	NA	NA	NA	NA	NA	GG	GG	GG	GG	GG	GG	GG	GG	GG	GG	GG	GG	GG	GG	GG	GG	GG	GG	GG	GG	GG	GG	GG	GG	GG	GG	GG	GG	GG	GG	GG	GG	GG	GG	GG	GG	AA	GG	GG
3382974|F|0-15:A>G-15:A>G	A/G	1	39007560	+	NA	NA	NA	NA	NA	NA	AA	AA	AA	AA	AA	AA	AA	AA	AA	AA	AA	AA	AA	AA	AA	AA	AA	AA	AA	AA	AA	AA	AA	AA	AA	AA	AA	AA	AA	AA	AA	AA	AA	AA	AA	AA	GG	AA	AA
3383552|F|0-32:T>C-32:T>C	T/C	1	39102353	+	NA	NA	NA	NA	NA	NA	TT	TT	TT	TT	TT	TT	TT	TT	TT	TT	TT	TT	TT	TT	TT	TT	TT	TT	TT	TT	TT	TT	TT	TT	TT	TT	TT	TT	TT	TT	TT	TT	TT	TT	TT	TT	CC	TT	TT
16646819|F|0-58:G>A-58:G>A	G/A	1	39102403	+	NA	NA	NA	NA	NA	NA	GG	GG	GG	GG	GG	GG	GG	GG	GG	GG	GG	GG	GG	GG	GG	GG	GG	GG	GG	GG	GG	GG	GG	GG	GG	GG	GG	GG	GG	GG	GG	GG	GG	GG	GG	GG	AA	GG	GG
3383238|F|0-58:A>G-58:A>G	A/G	1	39214301	+	NA	NA	NA	NA	NA	NA	AA	AA	AA	AA	AA	AA	AA	AA	AA	AA	AA	AA	AA	AA	AA	AA	AA	AA	AA	AA	AA	AA	AA	AA	AA	AA	AA	AA	AA	AA	AA	AA	AA	AA	AA	AA	GG	AA	AA
3366178|F|0-64:T>C-64:T>C	T/C	1	39233327	+	NA	NA	NA	NA	NA	NA	TT	TT	TT	TT	TT	TT	TT	TT	TT	TT	TT	TT	TT	TT	TT	TT	TT	TT	CT	TT	TT	TT	TT	TT	TT	TT	TT	TT	TT	TT	TT	TT	TT	TT	TT	TT	CC	TT	TT
8670938|F|0-6:A>C-6:A>C	C/A	1	39259775	+	NA	NA	NA	NA	NA	NA	CA	CC	CA	CA	CC	CC	CC	CC	CA	CC	CC	CC	AA	CC	CA	CC	CC	CA	CC	CA	CA	CA	CC	CA	CA	CC	CC	CC	CC	CC	CC	CA	CC	CA	CC	CA	CA	CA	CC
3378905|F|0-6:A>G-6:A>G	A/G	1	39437762	+	NA	NA	NA	NA	NA	NA	AA	AA	AA	AA	AA	AA	AA	AA	AA	AA	AA	AA	AA	AA	AA	AA	AA	AA	AA	AA	AA	AA	AA	AA	AA	AA	AA	AA	AA	AA	AA	AA	AA	AA	AA	AA	GG	AA	AA
3384397|F|0-50:T>A-50:T>A	T/A	1	39538485	+	NA	NA	NA	NA	NA	NA	TT	TT	TT	TT	TT	TT	TT	TT	TT	TT	TT	TT	TT	TT	TT	TT	TT	TT	TT	TT	TT	TT	TT	TT	TT	TT	TT	TT	TT	TT	TT	TT	TT	TT	TT	TT	AA	TT	TT
3379448|F|0-23:A>G-23:A>G	A/G	1	39539200	+	NA	NA	NA	NA	NA	NA	AA	AA	AA	AA	AA	AA	AA	AA	AA	AA	AA	AA	AA	AA	AA	AA	AA	AA	AA	AA	AA	AA	AA	AA	AA	AA	AA	AA	AA	AA	AA	AA	AA	AA	AA	AA	GG	AA	AA
8207820|F|0-25:C>T-25:C>T	T/C	1	39556995	+	NA	NA	NA	NA	NA	NA	TT	TT	TT	TT	TT	TT	TT	TT	TT	TT	TT	TT	TT	TT	TT	TT	TT	TT	TT	TT	TT	TT	TT	TT	TT	TT	TT	TT	TT	TT	TT	TT	TT	TT	TT	TT	CC	TT	TT
3378279|F|0-40:C>G-40:C>G	C/G	1	39561342	+	NA	NA	NA	NA	NA	NA	CC	CC	CC	CC	CC	CC	CC	CC	CC	CC	CC	CC	CC	CC	CC	CC	CC	CC	CC	CC	CC	CC	CC	CC	CC	CC	CC	CC	CC	CC	CC	CC	CC	CC	CC	CC	GG	CC	CC
100028788|F|0-58:C>T-58:C>T	C/T	1	39602578	+	NA	NA	NA	NA	NA	NA	CC	CC	CC	CC	CC	CC	CC	CC	CC	CC	TT	CC	CC	CC	CC	TC	CC	CC	CC	CC	CC	CC	CC	CC	CC	CC	CC	CC	CC	CC	CC	CC	CC	CC	CC	CC	TT	CC	CC
3384531|F|0-53:T>C-53:T>C	T/C	1	39692146	+	NA	NA	NA	NA	NA	NA	TT	TT	TT	TT	TT	TT	TT	TT	TT	TT	TT	TT	TT	TT	TT	TT	TT	TT	TT	TT	TT	TT	TT	TT	TT	TT	TT	TT	TT	TT	TT	TT	TT	TT	TT	TT	CC	TT	TT
8216441|F|0-23:T>C-23:T>C	C/T	1	39693256	+	NA	NA	NA	NA	NA	NA	CC	CC	CC	CC	CC	CC	CC	CC	CC	CC	CC	CC	CC	CC	CC	CC	CC	CT	CC	CC	CC	CC	CC	CC	CC	CC	CC	CC	CC	CC	CC	CC	CC	CC	CC	CC	TT	CC	CC
100058852|F|0-51:T>A-51:T>A	T/A	1	39721845	+	NA	NA	NA	NA	NA	NA	TT	TT	TT	TT	TT	AA	TT	TT	TT	AA	AA	TT	TT	TT	TT	TT	TT	TT	TT	TT	TT	TT	TT	TT	TT	TT	TT	TT	TT	TT	TT	TT	TT	TT	TT	TT	TT	TT	AA
100031488|F|0-27:T>C-27:T>C	C/T	1	39721911	+	NA	NA	NA	NA	NA	NA	CC	CC	CC	CC	CC	CC	CC	CC	CC	CC	CC	CC	CC	CC	CC	CC	CC	CC	CC	CC	CC	CC	CC	CC	CC	CC	CC	CC	CC	CC	CC	CC	CC	CC	CC	CC	TT	CC	CC
3381317|F|0-47:G>T-47:G>T	G/T	1	39855743	+	NA	NA	NA	NA	NA	NA	GG	GG	GG	GG	GG	GG	GG	GG	GG	GG	GG	GG	GG	GG	GG	GG	GG	GG	GG	GG	GG	GG	GG	GG	GG	GG	GG	GG	GG	GG	GG	GG	GG	GG	GG	GG	TT	GG	GG
3382062|F|0-52:C>G-52:C>G	C/G	1	40084496	+	NA	NA	NA	NA	NA	NA	CC	CC	CC	CC	CC	CC	CC	CC	CC	CC	CC	CC	CC	CC	CC	CC	CC	CC	CC	CC	CC	CC	CC	CC	CC	CC	CC	CC	CC	CC	CC	CC	CC	CC	CC	CC	GG	CC	CC
3380668|F|0-5:T>C-5:T>C	T/C	1	40105887	+	NA	NA	NA	NA	NA	NA	TT	TT	TT	TT	TT	TT	TT	TT	TT	TT	TT	TT	TT	TT	TT	TT	TT	TT	TT	TT	TT	TT	TT	TT	CT	TT	TT	TT	TT	TT	TT	TT	TT	TT	TT	TT	CC	TT	TT
8669737|F|0-11:A>T-11:A>T	A/T	1	40150429	+	NA	NA	NA	NA	NA	NA	AA	AA	AA	AA	AA	AA	AA	AA	AA	AA	AA	AA	AA	AA	AA	AA	AA	AA	AA	AA	AA	AA	AA	AA	AA	AA	AA	AA	AA	AA	AA	AA	AA	AA	AA	AA	TT	AA	AA
8199889|F|0-33:T>C-33:T>C	C/T	1	40166625	+	NA	NA	NA	NA	NA	NA	CC	CC	CC	CC	CC	CC	CC	CC	CC	CC	CC	CC	CC	CC	CC	CC	CC	CC	CC	CC	CC	CC	CC	CC	CC	CC	CC	CC	CC	CC	CC	CC	CC	CC	CC	CC	TT	CC	CC
8211265|F|0-16:G>A-16:G>A	A/G	1	40237698	+	NA	NA	NA	NA	NA	NA	AA	AA	AA	AA	AA	AA	AA	AA	AA	AA	AA	AA	AA	AA	AA	AA	AA	AA	AA	AA	AA	AA	AA	AA	AA	AA	AA	AA	AA	AA	AA	AA	AA	AA	AA	AA	GG	AA	AA
100091346|F|0-8:T>C-8:T>C	C/T	1	40399852	+	NA	NA	NA	NA	NA	NA	CC	CC	CC	CC	CC	CC	CC	CC	CC	CC	CC	CC	CC	CC	CC	CC	CC	CC	CC	CC	CC	CC	CC	CC	CC	CC	CC	CC	CC	CC	CC	CC	CC	CC	CC	CC	TT	CC	CC
3379902|F|0-65:G>T-65:G>T	G/T	1	40419745	+	NA	NA	NA	NA	NA	NA	GG	GG	GG	GG	GG	GG	GG	GG	GG	GG	GG	GG	GG	GG	GG	GG	GG	GG	GG	GG	GG	GG	GG	GG	GG	GG	GG	GG	GG	GG	GG	GG	GG	GG	GG	GG	TT	GG	GG
3376926|F|0-15:G>T-15:G>T	T/G	1	40481256	+	NA	NA	NA	NA	NA	NA	TT	TT	TT	TT	TT	TT	TT	TT	TT	TT	TT	TT	TT	TT	TT	TT	TT	TT	TT	TT	TT	TT	TT	TT	TT	TT	TT	TT	TT	TT	TT	TT	TT	TT	TT	TT	GG	TT	TT
3379552|F|0-52:C>G-52:C>G	C/G	1	40481322	+	NA	NA	NA	NA	NA	NA	CC	CC	CC	CC	CC	CC	CC	CC	CC	CC	CC	CC	CC	CC	CC	CC	CC	CC	CC	CC	CC	CC	CC	CC	CC	CC	CC	CC	CC	CC	CC	CC	CC	CC	CC	CC	GG	CC	CC
8206460|F|0-15:A>G-15:A>G	G/A	1	40497611	+	NA	NA	NA	NA	NA	NA	GG	GG	GG	GG	GG	GG	GG	GG	GG	GG	GG	GG	GG	GG	GG	GG	GG	GG	GG	GG	GG	GG	GG	GG	GG	GG	GG	GG	GG	GG	GG	GG	GG	GG	GG	GG	AA	GG	GG
3366174|F|0-65:T>A-65:T>A	T/A	1	40545362	+	NA	NA	NA	NA	NA	NA	TT	TT	TT	TT	TT	TT	TT	TT	TT	TT	TT	TT	TT	TT	TT	TT	TT	TT	TT	TT	TT	TT	TT	TT	TT	TT	TT	TT	TT	TT	TT	TT	TT	TT	TT	TT	AA	TT	TT
3384112|F|0-18:A>G-18:A>G	G/A	1	40576256	+	NA	NA	NA	NA	NA	NA	GG	GG	GG	GG	GG	GG	GG	GG	GG	GG	GG	GG	GG	GG	GG	GG	GG	GG	GG	GG	GG	GG	GG	GG	GG	GG	GG	GG	GG	GG	GG	GG	GG	GG	GG	GG	AA	GG	GG
3384279|F|0-9:C>A-9:C>A	C/A	1	40654880	+	NA	NA	NA	NA	NA	NA	CC	CC	CC	CC	CC	CC	CC	AA	CC	CC	CC	CC	CC	AA	CC	CC	CC	CC	CC	CC	CC	CC	AC	CC	CC	CC	CC	CC	AA	CC	CC	CC	CC	CC	CC	CC	CC	CC	CC
3377903|F|0-35:C>G-35:C>G	C/G	1	40710994	+	NA	NA	NA	NA	NA	NA	CC	CC	CC	CC	CC	CC	CC	CC	CC	CC	CC	CC	CC	CC	CC	CC	CC	CC	CC	CC	CC	CC	CC	CC	CC	CC	CC	CC	CC	CC	CC	CC	CC	CC	CC	CC	GG	CC	CC
3381519|F|0-44:A>G-44:A>G	A/G	1	40711041	+	NA	NA	NA	NA	NA	NA	AA	AA	AA	AA	AA	AA	AA	AA	AA	AA	AA	AA	AA	AA	AA	AA	AA	AA	AA	AA	AA	AA	AA	AA	AA	AA	AA	AA	AA	AA	AA	AA	AA	AA	AA	AA	GG	AA	AA
8195711|F|0-19:C>A-19:C>A	A/C	1	40728078	+	NA	NA	NA	NA	NA	NA	AA	AA	AA	AA	AA	AA	AA	AA	AA	AA	AA	AA	AA	AA	AA	AA	AA	AA	AA	AA	AA	AA	AA	AA	AA	AA	AA	AA	AA	AA	AA	AA	AA	AA	AA	AA	CC	AA	AA
3383261|F|0-62:A>G-62:A>G	A/G	1	40728144	+	NA	NA	NA	NA	NA	NA	AA	AA	AA	AA	AA	AA	AA	AA	AA	AA	AA	AA	AA	AA	AA	AA	AA	AA	AA	AA	AA	AA	AA	AA	AA	AA	AA	AA	AA	AA	AA	AA	AA	AA	AA	AA	GG	AA	AA
3378523|F|0-16:C>G-16:C>G	C/G	1	40764006	+	NA	NA	NA	NA	NA	NA	CC	CC	CC	CC	CC	CC	CC	CC	CC	CC	CC	CC	CC	CC	CC	CC	CC	CC	CC	CC	CC	CC	CC	CC	CC	CC	CC	CC	CC	CC	CC	CC	CC	CC	CC	CC	GG	CC	CC
3380383|F|0-56:G>T-56:G>T	G/T	1	40834830	+	NA	NA	NA	NA	NA	NA	GG	TT	GG	GG	GG	GG	GG	GG	GG	GG	GG	GG	GG	GG	GG	GG	GG	GG	GG	GG	GG	GG	GG	GG	GG	GG	TT	TT	GG	TT	TT	GG	GG	GG	GG	GG	TT	GG	GG
3379570|F|0-36:C>A-36:C>A	C/A	1	40854927	+	NA	NA	NA	NA	NA	NA	CC	CC	CC	CC	CC	CC	CC	CC	CC	CC	CC	CC	CC	CC	CC	CC	CC	CC	CC	CC	CC	CC	CC	CC	CC	CC	CC	CC	CC	CC	CC	CC	CC	CC	CC	CC	AA	CC	CC
3379442|F|0-64:A>G-64:A>G	A/G	1	40887966	+	NA	NA	NA	NA	NA	NA	AA	AA	AA	AA	AA	AA	AA	AA	AA	AA	AA	AA	AA	AA	AA	AA	AA	AA	AA	AA	AA	AA	AA	AA	AA	AA	AA	AA	AA	AA	AA	AA	AA	AA	AA	AA	GG	AA	AA
100058685|F|0-20:T>C-20:T>C	C/T	1	40943236	+	NA	NA	NA	NA	NA	NA	CC	CC	CC	CC	CC	CC	CC	CC	CC	CC	CC	CC	CC	CC	CC	CC	CC	CC	CC	CC	CC	CC	CC	CC	CC	CC	CC	CC	CC	CC	CC	CC	CC	CC	CC	CC	TT	CC	CC
8204038|F|0-21:T>C-21:T>C	C/T	1	40964381	+	NA	NA	NA	NA	NA	NA	CC	CC	CC	CC	CC	CC	CC	CC	CC	CC	CC	CC	CC	CC	CC	CC	CC	CC	CC	CC	CC	CC	CC	CC	CC	CC	CC	CC	CC	CC	CC	CC	CC	CC	CC	CC	TT	CC	CC
3379145|F|0-9:C>T-9:C>T	C/T	1	41010773	+	NA	NA	NA	NA	NA	NA	CC	TT	CC	CC	CC	CC	CC	CC	CC	CC	CC	CC	CC	CC	CC	CC	CC	CC	CC	CC	CC	CC	CC	CC	CC	CC	TT	TT	CC	TT	TT	CC	CC	CC	CC	CC	TT	CC	CC
8200128|F|0-8:T>A-8:T>A	A/T	1	41019474	+	NA	NA	NA	NA	NA	NA	AA	TT	AA	AA	AA	AA	AA	AA	AA	AA	AA	AA	AA	AA	AA	AA	AA	AA	AA	AA	AA	AA	AA	AA	AA	AA	TT	TT	AA	TT	TT	AA	AA	AA	AA	AA	AA	AA	AA
8670810|F|0-25:C>T-25:C>T	T/C	1	41078133	+	NA	NA	NA	NA	NA	NA	TT	TT	TT	TT	TT	TT	TT	TT	TT	TT	TT	TT	TT	TT	TT	TT	TT	TT	TT	TT	TT	TT	TT	TT	TT	TT	TT	TT	TT	TT	TT	TT	TT	TT	TT	TT	CC	TT	TT
3369100|F|0-24:G>A-24:G>A	A/G	1	41081415	+	NA	NA	NA	NA	NA	NA	AA	AA	AA	AA	AA	AA	AA	AA	AA	AA	AA	AA	AA	AA	AA	AA	AA	AA	AA	AA	AA	AA	AA	AA	AA	AA	AA	AA	AA	AA	AA	AA	AA	AA	AA	AA	GG	AA	AA
3381304|F|0-13:A>C-13:A>C	A/C	1	41131322	+	NA	NA	NA	NA	NA	NA	AA	AA	AA	AA	AA	AA	AA	AA	AA	AA	AA	AA	AA	AA	AA	AA	AA	AA	AA	AA	AA	AA	AA	AA	AA	AA	AA	AA	AA	AA	AA	AA	AA	AA	AA	AA	CC	AA	AA
3379977|F|0-43:C>T-43:C>T	T/C	1	41165677	+	NA	NA	NA	NA	NA	NA	TT	TT	TT	TT	TT	TT	TT	TT	TT	TT	TT	TT	TT	TT	TT	TT	TT	TT	TT	TT	TT	TT	TT	TT	TT	TT	TT	TT	TT	TT	TT	TT	TT	TT	TT	TT	CC	TT	TT
3382388|F|0-27:T>C-27:T>C	T/C	1	41165743	+	NA	NA	NA	NA	NA	NA	TT	TT	TT	TT	TT	TT	TT	TT	TT	TT	TT	TT	TT	TT	TT	TT	TT	TT	TT	TT	TT	TT	TT	TT	TT	TT	CC	CC	CT	CC	TT	TT	TT	TT	TT	TT	CC	TT	TT
3380704|F|0-26:A>T-26:A>T	A/T	1	41173712	+	NA	NA	NA	NA	NA	NA	AA	AA	AA	AA	AA	AA	AA	AA	AA	AA	AA	AA	AA	AA	AA	AA	AA	AA	AA	AA	AA	AA	AA	AA	AA	AA	AA	AA	AA	AA	AA	AA	AA	AA	AA	AA	TT	AA	AA
3381086|F|0-8:G>A-8:G>A	G/A	1	41213265	+	NA	NA	NA	NA	NA	NA	GG	GG	GG	GG	GG	GG	GG	GG	GG	GG	GG	GG	GG	GG	GG	GG	GG	GG	GG	GG	GG	GG	GG	GG	GG	GG	GG	GG	GG	GG	GG	GG	GG	GG	GG	GG	AA	GG	GG
3381086|F|0-62:G>A-62:G>A	A/G	1	41213265	+	NA	NA	NA	NA	NA	NA	AA	AA	AA	AA	AA	AA	AA	AA	AA	AA	AA	AA	AA	AA	AA	AA	AA	AA	AA	AA	AA	AA	AA	AA	AA	AA	AA	AA	AA	AA	AA	AA	AA	AA	AA	AA	AG	AA	AA
100066862|F|0-42:T>G-42:T>G	G/T	1	41238783	+	NA	NA	NA	NA	NA	NA	GG	GG	GG	GG	GG	GG	GG	GG	GG	GG	GG	GG	GG	GG	GG	GG	GG	GG	GG	GG	GG	GG	GG	GG	GG	GG	GG	GG	GG	GG	GG	GG	GG	GG	GG	GG	TT	GG	GG
100091832|F|0-17:T>G-17:T>G	G/T	1	41294040	+	NA	NA	NA	NA	NA	NA	TT	GG	GT	GT	GT	GG	GG	GT	GT	GG	GG	GT	GT	GT	GT	GT	GG	GT	GT	GT	GT	GT	GG	GG	TT	GT	GG	GG	GT	GG	GG	GT	GT	GG	GT	GT	GG	GT	GG
3380233|F|0-25:G>A-25:G>A	G/A	1	41308523	+	NA	NA	NA	NA	NA	NA	GG	GG	GG	GG	GG	GG	GG	GG	GG	GG	GG	GG	GG	GG	GG	GG	GG	GG	GG	GG	GG	GG	GG	GG	GG	GG	GG	GG	GG	GG	GG	GG	GG	GG	GG	GG	AA	GG	GG
3377621|F|0-30:G>A-30:G>A	G/A	1	41308589	+	NA	NA	NA	NA	NA	NA	GG	GG	GG	GG	GG	GG	GG	GG	GG	GG	GG	GG	GG	GG	GG	GG	GG	GG	GG	GG	GG	GG	GG	GG	GG	GG	GG	GG	GG	GG	GG	GG	GG	GG	GG	GG	AA	GG	GG
8197825|F|0-32:A>G-32:A>G	A/G	1	41415047	+	NA	NA	NA	NA	NA	NA	AA	AA	AA	AA	AA	AA	AA	AA	AA	AA	AA	AA	AA	AA	AA	AA	AA	AA	AA	AA	AA	AA	AA	AA	AA	AA	AA	AA	AA	AA	AA	AA	AA	AA	AA	AA	GG	AA	AA
3383519|F|0-63:A>G-63:A>G	A/G	1	41538518	+	NA	NA	NA	NA	NA	NA	AA	AA	AA	AA	AA	AA	AA	AA	AA	AA	AA	AA	AA	AA	AA	AA	AA	AA	AA	AA	AA	AA	AA	AA	AA	AA	AA	AA	AA	AA	AA	AA	AA	AA	AA	AA	GG	AA	AA
3380602|F|0-54:T>A-54:T>A	A/T	1	41773642	+	NA	NA	NA	NA	NA	NA	TT	AA	TT	TT	TT	AA	AA	TT	TT	AA	AA	TT	TT	TT	TT	TT	AA	TT	TT	TT	TT	TT	TT	TT	TT	TT	AA	AA	TT	AA	AA	TT	TT	TT	AT	TT	AA	TT	AA
8200609|F|0-12:A>G-12:A>G	A/G	1	41791002	+	NA	NA	NA	NA	NA	NA	AA	GG	AA	AA	AA	GG	GG	AA	AA	GG	GG	AA	AA	AA	AA	AA	GG	AA	AA	AA	AA	AA	AA	AA	AA	AA	GG	GG	AA	GG	GG	AA	AA	AA	GA	AA	AA	AA	GG
3377863|F|0-41:A>T-41:A>T	A/T	1	41877601	+	NA	NA	NA	NA	NA	NA	AA	TT	AA	AA	AA	TT	TT	AA	AA	TT	TT	AA	AA	AA	AA	AA	TT	AA	AA	AA	AA	AA	AA	AA	AA	AA	TT	TT	AA	TT	TT	AA	AA	AA	TT	AA	AA	AA	TT
3380361|F|0-40:G>T-40:G>T	G/T	1	41962956	+	NA	NA	NA	NA	NA	NA	GG	GG	GG	GG	TT	GG	GG	TT	GG	GG	GG	TT	GG	TT	GG	TT	GG	TT	TT	GG	GG	GG	TT	GG	GG	TT	GG	GG	TT	GG	GG	GG	TT	GG	GG	GG	GG	TT	GG
8208565|F|0-36:A>G-36:A>G	A/G	1	42086587	+	NA	NA	NA	NA	NA	NA	GA	AA	GA	GA	GA	AA	AA	GA	GA	AA	AA	GA	GA	GA	GA	GA	AA	GA	GA	GA	GA	GA	GA	GA	GA	GA	AA	AA	GA	AA	AA	GA	GA	GA	GA	GA	AA	GA	AA
3382944|F|0-10:G>T-10:G>T	T/G	1	42105424	+	NA	NA	NA	NA	NA	NA	GG	TT	GG	GG	GG	TT	TT	GG	GG	TT	TT	GG	GG	TG	GG	GG	TT	GG	GG	GG	GG	GG	GG	GG	GG	GG	TT	TT	GG	TT	TT	GG	GG	GG	TT	GG	TT	GG	TT
3379775|F|0-48:T>G-48:T>G	T/G	1	42114155	+	NA	NA	NA	NA	NA	NA	GG	TT	GG	GG	GG	TT	TT	GG	GG	TT	TT	GG	GG	GG	GG	GG	TT	GG	GG	GG	GG	GG	GG	GG	GG	GG	TT	TT	GG	TT	TT	GG	GG	GG	GT	GG	TT	GG	TT
3379711|F|0-59:T>C-59:T>C	T/C	1	42122384	+	NA	NA	NA	NA	NA	NA	TT	CC	TT	TT	TT	CC	CC	TT	TT	CC	CC	TT	TT	TT	TT	TT	CC	TT	TT	TT	TT	TT	TT	TT	TT	TT	CC	CC	TT	CC	CC	TT	TT	CT	CT	TT	TT	TT	CC
8214287|F|0-18:G>A-18:G>A	A/G	1	42163425	+	NA	NA	NA	NA	NA	NA	AA	AA	AA	AA	AA	AA	AA	AA	AA	AA	AA	AA	AA	AA	AA	AA	AA	AA	AA	AA	AA	AA	AA	AA	AA	AA	AA	AA	AA	AA	AA	AA	AA	AA	AA	AA	GG	AA	AA
3383657|F|0-64:A>G-64:A>G	A/G	1	42187243	+	NA	NA	NA	NA	NA	NA	AA	AA	AA	AA	AA	AA	AA	AA	AA	AA	AA	AA	AA	AA	AA	AA	AA	AA	AA	AA	AA	AA	AA	AA	AA	AA	AA	AA	AA	AA	AA	AA	AA	AA	AA	AA	GG	AA	AA
8196191|F|0-28:C>T-28:C>T	C/T	1	42232267	+	NA	NA	NA	NA	NA	NA	CC	TT	CC	CC	CC	TT	TT	CC	CC	TT	TT	CC	CC	CC	CC	CC	TT	CC	CC	CC	CC	CC	CC	CC	CC	CC	TT	TT	CC	TT	TT	CC	CC	CC	TC	CC	CC	CC	TT
8210321|F|0-29:A>G-29:A>G	G/A	1	42289938	+	NA	NA	NA	NA	NA	NA	GG	GG	GG	GG	GG	GG	GG	GG	GG	GG	GG	GG	GG	GG	GG	GG	GG	GG	GG	GG	GG	GG	GG	GG	GG	GG	GG	GG	GG	GG	GG	GG	GG	GG	GG	GG	AA	GG	GG
3384462|F|0-35:T>C-35:T>C	T/C	1	42297278	+	NA	NA	NA	NA	NA	NA	TT	TT	TT	TT	TT	TT	TT	TT	TT	TT	TT	TT	TT	TT	TT	TT	TT	TT	TT	TT	TT	TT	TT	TT	TT	TT	TT	TT	TT	TT	TT	TT	TT	TT	TT	TT	CC	TT	TT
3379492|F|0-6:A>G-6:A>G	A/G	1	42299549	+	NA	NA	NA	NA	NA	NA	AA	AA	AA	AA	AA	AA	AA	AA	AA	AA	AA	AA	AA	AA	AA	AA	AA	AA	AA	AA	AA	AA	AA	AA	AA	AA	AA	AA	AA	AA	AA	AA	AA	AA	AA	AA	GG	AA	AA
3382656|F|0-25:C>T-25:C>T	A/T	1	42309397	+	NA	NA	NA	NA	NA	NA	AA	AA	AA	AA	AA	AA	AA	AA	AA	AA	AA	AA	AA	AA	AA	AA	AA	AA	AA	AA	AA	AA	AA	AA	AA	AA	AA	AA	AA	AA	AA	AA	AA	AA	AA	AA	TT	AA	AA
3382656|F|0-30:A>T-30:A>T	C/T	1	42309397	+	NA	NA	NA	NA	NA	NA	CC	CC	CC	CC	TC	CC	TC	CC	CC	CC	CC	TC	CC	CC	CC	CC	TC	CC	CC	CC	CC	CC	CC	CC	CC	CC	CC	CC	CC	CC	CC	CC	CC	CC	TC	CC	TT	CC	CC
3378506|F|0-39:A>G-39:A>G	A/G	1	42312005	+	NA	NA	NA	NA	NA	NA	AA	AA	AA	AA	AA	AA	AA	AA	AA	AA	AA	AA	AA	AA	AA	AA	AA	AA	AA	AA	AA	AA	AA	AA	AA	AA	AA	AA	AA	AA	AA	AA	AA	AA	AA	AA	GG	AA	AA
3365973|F|0-41:A>C-41:A>C	C/A	1	42365415	+	NA	NA	NA	NA	NA	NA	CC	CC	CC	CC	CC	CC	CC	CC	CC	CC	CC	CC	CC	CC	CC	CC	CC	CC	CC	CC	CC	CC	CC	CC	CC	CC	CC	CC	CC	CC	CC	CC	CC	CC	CC	CC	AA	CC	CC
3384544|F|0-66:A>G-66:A>G	A/G	1	42382313	+	NA	NA	NA	NA	NA	NA	AA	AA	AA	AA	AA	AA	AA	AA	AA	AA	AA	AA	AA	AA	AA	AA	AA	AA	AA	AA	AA	AA	AA	AA	AA	AA	AA	AA	AA	AA	AA	AA	AA	AA	AA	AA	GG	AA	AA
3378302|F|0-37:T>C-37:T>C	T/C	1	42383559	+	NA	NA	NA	NA	NA	NA	TT	TT	TT	TT	TT	TT	TT	TT	TT	TT	TT	TT	TT	TT	TT	TT	TT	TT	TT	TT	TT	TT	TT	TT	TT	TT	TT	TT	TT	TT	TT	TT	TT	TT	TT	TT	CC	TT	TT
3377976|F|0-16:C>T-16:C>T	T/C	1	42410291	+	NA	NA	NA	NA	NA	NA	CC	TT	CC	CC	CC	TT	TT	TT	CC	TT	TT	CC	CC	TT	CC	CC	TT	CC	CC	CC	CC	CC	TT	CC	CC	CC	TT	TT	TT	TT	TT	CC	CC	CC	TC	CC	TT	CC	TT
3382427|F|0-52:C>T-52:C>T	C/T	1	42440981	+	NA	NA	NA	NA	NA	NA	CC	CC	CC	CC	CC	CC	CC	CC	CC	CC	CC	CC	CC	CC	CC	CC	CC	CC	CC	CC	CC	CC	CC	CC	CC	CC	CC	CC	CC	CC	CC	CC	CC	CC	CC	CC	TT	CC	CC
3382210|F|0-61:A>T-61:A>T	T/A	1	42453078	+	NA	NA	NA	NA	NA	NA	AA	TT	AA	AA	AA	TT	TT	TT	AA	TT	TT	AA	AA	TT	AA	AA	TT	AA	AA	AA	AA	AA	TT	AA	AA	AA	TT	TT	TT	TT	TT	AA	AA	AA	TA	AA	TT	AA	TT
3384363|F|0-58:A>G-58:A>G	G/A	1	42453144	+	NA	NA	NA	NA	NA	NA	AA	GG	AA	AA	AA	GG	GG	GG	AA	GG	GG	AA	AA	GG	AA	AA	GG	AA	AA	AA	AA	AA	GA	AA	AA	AA	GG	GG	GG	GG	GG	AA	AA	AA	GA	AA	GG	AA	GG
3382997|F|0-29:C>T-29:C>T	C/T	1	42453461	+	NA	NA	NA	NA	NA	NA	CC	CC	CC	CC	CC	CC	CC	CC	CC	CC	CC	CC	CC	CC	CC	CC	CC	CC	CC	CC	CC	CC	CC	CC	CC	CC	CC	CC	CC	CC	CC	CC	CC	CC	CC	CC	TT	CC	CC
3378199|F|0-16:T>G-16:T>G	T/G	1	42479662	+	NA	NA	NA	NA	NA	NA	TT	GG	TT	TT	TT	TT	TT	GG	TT	TT	TT	TT	TT	GG	TT	TT	TT	TT	TT	TT	TT	TT	GT	TT	TT	TT	GG	GG	GG	GG	GG	TT	TT	TT	TT	TT	TT	TT	TT
3378733|F|0-24:A>T-24:A>T	A/T	1	42480202	+	NA	NA	NA	NA	NA	NA	AA	TT	AA	AA	AA	AA	AA	TT	AA	AA	AA	AA	AA	TT	AA	AA	AA	AA	AA	AA	AA	AA	TA	AA	AA	AA	TT	TT	TT	TT	TT	AA	AA	AA	AA	AA	AA	AA	AA
3368959|F|0-21:G>C-21:G>C	G/C	1	42555834	+	NA	NA	NA	NA	NA	NA	CC	GG	CC	CC	CC	GG	GG	GG	CC	GG	GG	CC	CC	GG	CC	CC	GG	CC	CC	CC	CC	CC	GG	CC	CC	CC	GG	GG	GG	GG	GG	CC	CC	CC	CG	CC	GG	CC	GG
8200327|F|0-18:G>A-18:G>A	A/G	1	42633592	+	NA	NA	NA	NA	NA	NA	AA	GG	AA	AA	GG	GG	GG	GG	AA	GG	GG	GG	AA	GG	AA	AA	GG	AA	AA	AA	AA	AA	GG	AA	AA	AA	GG	GG	GG	GG	GG	AA	AA	AA	GG	AA	AA	AA	GG
8216407|F|0-48:C>G-48:C>G	C/G	1	42662458	+	NA	NA	NA	NA	NA	NA	CC	GC	CC	CC	GC	GC	GC	GC	CC	GC	GC	CC	CC	GC	CC	CC	GC	CC	CC	CC	CC	CC	GC	CC	CC	CC	GC	GC	GC	GC	GC	CC	CC	CC	GC	CC	CC	CC	GC
8670975|F|0-13:C>G-13:C>G	C/G	1	42682622	+	NA	NA	NA	NA	NA	NA	CC	CC	CC	CC	CC	CC	CC	CC	CC	CC	CC	CC	CC	CC	CC	CC	CC	CC	CC	CC	CC	CC	CC	CC	CC	CC	CC	CC	CC	CC	CC	CC	CC	CC	CC	CC	GG	CC	CC
3379047|F|0-12:A>G-12:A>G	A/G	1	42682688	+	NA	NA	NA	NA	NA	NA	AA	AA	GG	AA	AA	AA	AA	AA	GG	AA	AA	AA	GA	AA	GG	AA	AA	AA	AA	GA	AA	AA	AA	AA	AA	AA	AA	AA	AA	AA	AA	GG	GA	GA	AA	GA	AA	AA	AA
3380676|F|0-58:G>T-58:G>T	G/T	1	42686745	+	NA	NA	NA	NA	NA	NA	TG	TG	TG	TG	TG	TG	TG	TG	TG	TG	TT	GG	TG	TG	TG	TG	TG	TG	TT	TG	TG	GG	TG	TG	TG	GG	TG	TG	TG	TG	TG	TG	TG	TG	TG	TG	GG	GG	TG
8210668|F|0-41:A>G-41:A>G	G/A	1	42697917	+	NA	NA	NA	NA	NA	NA	GA	GG	GA	GA	GG	GG	GG	GG	GA	GG	GG	GG	GA	GG	GA	GA	GG	GA	GA	GA	GA	GA	GA	GA	AA	GG	GG	GG	GG	GG	GG	GA	GA	GA	GA	GA	GA	GA	GG
3365510|F|0-35:C>T-35:C>T	C/T	1	42723842	+	NA	NA	NA	NA	NA	NA	CC	CC	CC	CC	CC	CC	CC	CC	CC	CC	CC	CC	CC	CC	CC	CC	CC	CC	CC	CC	CC	CC	CC	CC	CC	CC	CC	CC	CC	CC	CC	CC	CC	CC	CC	CC	TT	CC	CC
3380510|F|0-48:T>C-48:T>C	T/C	1	42729754	+	NA	NA	NA	NA	NA	NA	TT	TT	TT	TT	TT	TT	TT	TT	TT	TT	TT	TT	TT	TT	TT	TT	TT	TT	TT	TT	TT	TT	TT	TT	TT	TT	TT	TT	TT	TT	TT	TT	TT	TT	TT	TT	CC	TT	TT
8216423|F|0-20:T>G-20:T>G	T/G	1	42729820	+	NA	NA	NA	NA	NA	NA	TT	GT	TT	TT	GT	GT	GT	GT	TT	GT	GT	GG	TT	GT	TT	TT	GT	TT	TT	TT	TT	TT	GT	TT	TT	TT	GT	TT	GT	GT	GT	TT	TT	TT	GT	TT	TT	TT	GT
8216408|F|0-24:A>T-24:A>T	A/T	1	42732418	+	NA	NA	NA	NA	NA	NA	AA	AA	AA	AA	AA	AA	AA	AA	AA	AA	AA	AA	AA	AA	AA	AA	AA	AA	AA	AA	AA	AA	AA	AA	AA	AA	AA	AA	AA	AA	AA	AA	AA	AA	AA	AA	TT	AA	AA
8216060|F|0-6:C>T-6:C>T	T/C	1	42732592	+	NA	NA	NA	NA	NA	NA	TT	TT	TT	TT	TT	TT	TT	TT	TT	TT	TT	TT	TT	TT	TT	TT	TT	TT	TT	TT	TT	TT	TT	TT	TT	TT	TT	TT	TT	TT	TT	TT	TT	TT	TT	TT	CC	TT	TT
3381579|F|0-13:T>G-13:T>G	T/G	1	42748060	+	NA	NA	NA	NA	NA	NA	GT	TT	GT	GT	TT	TT	TT	TT	GT	TT	TT	GT	GT	TT	GT	GT	TT	GT	GT	GT	GT	GG	TT	GT	TT	TT	TT	TT	TT	TT	TT	GT	GT	GT	GT	GT	TT	GT	TT
3365660|F|0-64:G>A-64:G>A	G/A	1	42764213	+	NA	NA	NA	NA	NA	NA	GG	GG	GG	GG	GG	GG	GG	GG	GG	GG	GG	GG	GG	GG	GG	GG	GG	GG	GG	GG	GG	GG	GG	GG	GG	GG	GG	GG	GG	GG	GG	GG	GG	GG	GG	GG	AG	GG	GG
3383167|F|0-6:T>A-6:T>A	T/A	1	42864687	+	NA	NA	NA	NA	NA	NA	TT	TT	TT	TT	TT	TT	TT	TT	TT	TT	TT	TT	TT	TT	TT	TT	TT	TT	TT	TT	TT	TT	TT	TT	TT	TT	TT	TT	TT	TT	TT	TT	TT	TT	TT	TT	AA	TT	TT
3378595|F|0-23:A>G-23:A>G	A/G	1	42919530	+	NA	NA	NA	NA	NA	NA	AA	AA	AA	AA	AA	AA	AA	AA	AA	AA	AA	AA	AA	AA	AA	AA	AA	AA	AA	AA	AA	AA	AA	AA	AA	AA	AA	AA	AA	AA	AA	AA	AA	AA	AA	AA	GG	AA	AA
3380586|F|0-16:T>C-16:T>C	T/C	1	42922690	+	NA	NA	NA	NA	NA	NA	TT	TT	TT	TT	TT	TT	TT	TT	TT	TT	TT	TT	TT	TT	TT	TT	TT	TT	TT	TT	TT	TT	TT	TT	TT	TT	TT	TT	TT	TT	TT	TT	TT	TT	TT	TT	CC	TT	TT
3379070|F|0-16:T>A-16:T>A	T/A	1	42935283	+	NA	NA	NA	NA	NA	NA	TT	TT	TT	TT	TT	TT	TT	TT	TT	TT	TT	TT	TT	TT	TT	TT	TT	TT	TT	TT	TT	TT	TT	TT	TT	TT	TT	TT	TT	TT	TT	TT	TT	TT	TT	TT	AA	TT	TT
3377340|F|0-37:G>C-37:G>C	G/C	1	42942164	+	NA	NA	NA	NA	NA	NA	GG	GG	GG	GG	GG	GG	GG	GG	GG	GG	GG	GG	GG	GG	GG	GG	GG	GG	GG	GG	GG	GG	GG	GG	GG	GG	GG	GG	GG	GG	GG	GG	GG	GG	GG	GG	GG	GG	GG
3380913|F|0-21:A>T-21:A>T	A/T	1	42985379	+	NA	NA	NA	NA	NA	NA	TT	AA	TT	TT	AA	AA	AA	AA	TT	AA	AA	AA	TT	AA	TT	TT	AA	TT	TT	TT	TT	TT	AA	TT	TT	TT	AA	AA	AA	AA	AA	TT	TT	TT	TA	TT	AA	TT	AA
3378127|F|0-11:A>T-11:A>T	A/T	1	43087780	+	NA	NA	NA	NA	NA	NA	AA	TT	AA	AA	TT	TT	TT	TT	AA	TT	TT	TT	AA	TT	AA	AA	TT	AA	AA	AA	AA	AA	TA	AA	AA	AA	TT	TT	TT	TT	TT	AA	AA	AA	TA	AA	AA	AA	TT
3377758|F|0-61:T>A-61:T>A	T/A	1	43245521	+	NA	NA	NA	NA	NA	NA	TT	AA	TT	TT	AA	TT	TT	AA	TT	TT	TT	AA	TT	AA	TT	TT	TT	TT	TT	TT	TT	TT	AA	TT	TT	TT	AA	AA	AA	AA	AA	TT	AA	TT	TT	TT	TT	TT	TT
8200526|F|0-33:A>G-33:A>G	G/A	1	43263754	+	NA	NA	NA	NA	NA	NA	GG	GG	GG	GG	GG	GG	GG	GG	GG	GG	GG	GG	GG	GG	GG	GG	GG	GG	GG	GG	GG	GG	GG	GG	GG	GG	GG	GG	GG	GG	GG	GG	GG	GG	GG	GG	AA	GG	GG
100030852|F|0-27:A>G-27:A>G	G/A	1	43283218	+	NA	NA	NA	NA	NA	NA	GG	AA	GG	GG	AA	GG	GG	AA	GG	GG	GG	AA	GG	AA	GG	GG	GG	GG	GG	GG	GG	GG	AA	GG	GG	GG	AA	AA	AA	AA	AA	GG	AA	GG	GG	GG	GG	GG	GG
3379023|F|0-30:C>G-30:C>G	C/G	1	43285866	+	NA	NA	NA	NA	NA	NA	CC	GG	CC	CC	GG	CC	CC	GG	CC	CC	CC	GG	CC	GG	CC	CC	CC	CC	CC	CC	CC	CC	GC	CC	CC	CC	GG	GG	GG	GG	GG	CC	GG	CC	CC	CC	CC	CC	CC
3375297|F|0-66:G>C-66:G>C	C/G	1	43313691	+	NA	NA	NA	NA	NA	NA	GG	CC	GG	GG	CC	GG	GG	CC	GG	GG	GG	CC	GG	CC	GG	GG	GG	GG	GG	GG	GG	GG	CG	GG	GG	GG	CC	CC	CC	CC	CC	GG	CC	GG	GG	GG	CC	GG	GG
3377361|F|0-36:A>C-36:A>C	A/C	1	43313757	+	NA	NA	NA	NA	NA	NA	AA	CC	AA	AA	CC	AA	AA	CC	AA	AA	AA	CC	AA	CC	AA	AA	AA	AA	AA	AA	AA	AA	CC	AA	AA	AA	CC	CC	CC	CC	CC	AA	CC	AA	AA	AA	AA	AA	AA
8668820|F|0-33:A>G-33:A>G	G/A	1	43404542	+	NA	NA	NA	NA	NA	NA	AA	AA	AA	AA	GG	AA	AA	GG	AA	AA	AA	GG	AA	GG	AA	AA	AA	AA	AA	AA	AA	AA	GA	AA	AA	AA	AA	GG	GG	GG	GG	AA	GG	AA	AA	AA	GG	AA	AA
3380155|F|0-61:A>C-61:A>C	C/A	1	43409485	+	NA	NA	NA	NA	NA	NA	AA	AA	AA	AA	CC	AA	AA	CC	AA	AA	AA	CC	AA	CC	AA	AA	AA	AA	AA	AA	AA	AA	CA	AA	AA	AA	AA	CC	CC	CC	CC	AA	CC	AA	AA	AA	CC	AA	AA
100056606|F|0-44:G>A-44:G>A	G/A	1	43502224	+	NA	NA	NA	NA	NA	NA	AA	AA	AA	AA	GG	AA	AA	GG	AA	AA	AA	GG	AA	GG	AA	AA	AA	AA	AA	AA	AA	AA	AA	AA	AA	AA	AA	GG	GG	GG	GG	AA	GG	AA	AA	AA	GG	AA	AA
3380656|F|0-49:A>C-49:A>C	A/C	1	43539794	+	NA	NA	NA	NA	NA	NA	AA	AA	AA	AA	CC	CC	CC	CC	AA	CC	CC	CC	AA	CC	AA	AA	CC	AA	AA	AA	AA	AA	CA	AA	AA	AA	AA	CC	CC	CC	CC	AA	CC	AA	CA	AA	AA	AA	CC
3377091|F|0-37:G>T-37:G>T	G/T	1	43551106	+	NA	NA	NA	NA	NA	NA	GG	GG	GG	GG	TT	TT	TT	TT	GG	TT	TT	TT	GG	TT	GG	GG	TT	GG	GG	GG	GG	GG	TG	GG	GG	GG	GG	TT	TT	TT	TT	GG	TT	GG	TG	GG	GG	GG	TT
3382896|F|0-41:G>T-41:G>T	T/G	1	43592934	+	NA	NA	NA	NA	NA	NA	TT	TT	TT	TT	TT	TT	TT	TT	TT	TT	TT	TT	TT	TT	TT	TT	TT	TT	TT	TT	TT	TT	TT	TT	TT	TT	TT	TT	TT	TT	TT	TT	TT	TT	TT	TT	TT	TT	TT
3380645|F|0-43:T>A-43:T>A	T/A	1	43623878	+	NA	NA	NA	NA	NA	NA	TT	TT	TT	TT	TT	TT	TT	TT	TT	TT	TT	TT	TT	TT	TT	TT	TT	TT	AT	TT	TT	TT	TT	TT	TT	TT	TT	TT	TT	TT	TT	TT	TT	AA	TT	TT	TT	TT	TT
3372934|F|0-48:G>A-48:G>A	A/G	1	43655345	+	NA	NA	NA	NA	NA	NA	AA	AA	AA	AA	AA	AA	AA	AA	AA	AA	AA	AA	AA	AA	AA	AA	AA	AA	AA	AA	AA	AA	AA	AA	AA	AA	AA	AA	AA	AA	AA	AA	AA	AA	AA	AA	AA	AA	AA
3375094|F|0-6:C>G-6:C>G	C/G	1	43662778	+	NA	NA	NA	NA	NA	NA	CC	CC	CC	CC	CC	CC	CC	CC	CC	CC	CC	CC	CC	CC	CC	CC	CC	CC	GC	CC	CC	CC	CC	CC	CC	CC	CC	CC	CC	CC	CC	CC	CC	CC	CC	CC	CC	GC	CC
3376019|F|0-44:G>A-44:G>A	A/G	1	43665242	+	NA	NA	NA	NA	NA	NA	AA	AA	AA	AA	AA	AA	AA	AA	AA	AA	AA	AA	AA	AA	AA	AA	AA	AA	AG	AA	AA	AA	AA	AA	AA	AA	AA	AA	AA	AA	AA	AA	AA	AA	AA	AA	AA	AG	AA
3383999|F|0-57:G>A-57:G>A	G/A	1	43685067	+	NA	NA	NA	NA	NA	NA	GG	GG	GG	GG	GG	GG	GG	GG	GG	GG	GG	GG	GG	GG	GG	GG	GG	GG	AA	GG	GG	AG	GG	GG	GG	GG	GG	GG	GG	GG	GG	GG	GG	GG	GG	GG	GG	AG	GG
3372034|F|0-17:T>C-17:T>C	T/C	1	43685133	+	NA	NA	NA	NA	NA	NA	TT	TT	TT	TT	TT	TT	TT	TT	TT	TT	TT	TT	TT	TT	TT	TT	TT	TT	CT	TT	TT	TT	CT	TT	TT	TT	TT	TT	TT	TT	TT	TT	TT	TT	TT	TT	TT	CT	TT
3383747|F|0-9:C>T-9:C>T	C/T	1	43696555	+	NA	NA	NA	NA	NA	NA	CC	CC	CC	CC	CC	CC	CC	CC	CC	CC	CC	CC	CC	CC	CC	CC	CC	CC	CC	CC	CC	CC	CC	CC	CC	CC	CC	CC	CC	CC	CC	CC	CC	CC	CC	CC	CC	CC	CC
3383964|F|0-68:G>T-68:G>T	T/G	1	43696621	+	NA	NA	NA	NA	NA	NA	TT	TT	TT	TT	TT	TT	TT	TT	TT	TT	TT	TT	TT	TT	TT	TT	TT	TT	TG	TT	TT	TT	TT	TT	TT	TT	TT	TT	TT	TT	TT	TT	TT	TT	TT	TT	TT	TG	TT
3377436|F|0-28:T>A-28:T>A	T/A	1	43733411	+	NA	NA	NA	NA	NA	NA	TT	TT	TT	TT	TT	TT	TT	TT	TT	TT	TT	TT	TT	TT	TT	TT	TT	TT	TT	TT	TT	TT	TT	TT	TT	TT	TT	TT	TT	TT	TT	TT	TT	TT	TT	TT	TT	TT	TT
3380555|F|0-36:T>A-36:T>A	T/A	1	43755558	+	NA	NA	NA	NA	NA	NA	TT	TT	TT	TT	TT	TT	TT	TT	TT	TT	TT	TT	TT	TT	TT	TT	TT	TT	TT	TT	TT	TT	TT	TT	TT	TT	TT	TT	TT	TT	TT	TT	TT	TT	TT	TT	TT	TT	TT
3372860|F|0-7:T>G-7:T>G	T/G	1	43757573	+	NA	NA	NA	NA	NA	NA	TT	TT	TT	TT	TT	TT	TT	TT	TT	TT	TT	TT	TT	TT	TT	TT	TT	TT	TT	TT	TT	TT	TT	TT	TT	TT	TT	TT	TT	TT	TT	TT	TT	TT	TT	TT	TT	TT	TT
3383364|F|0-28:A>C-28:A>C	A/C	1	43792143	+	NA	NA	NA	NA	NA	NA	AA	AA	AA	AA	AA	AA	AA	AA	AA	AA	AA	AA	AA	AA	AA	AA	AA	AA	AA	AA	AA	AA	AA	AA	AA	AA	AA	AA	AA	AA	AA	AA	AA	AA	AA	AA	AA	AA	AA
8207147|F|0-23:C>T-23:C>T	C/T	1	43793254	+	NA	NA	NA	NA	NA	NA	CC	CC	CC	CC	CC	CC	CC	CC	CC	CC	CC	CC	CC	CC	CC	CC	CC	CC	CC	CC	CC	CC	CC	CC	CC	CC	CC	CC	CC	CC	CC	CC	CC	CC	CC	CC	CC	CC	CC
3369964|F|0-37:A>G-37:A>G	A/G	1	43846974	+	NA	NA	NA	NA	NA	NA	AA	AA	AA	AA	AA	AA	AA	AA	AA	AA	GG	AA	AA	AA	AA	AA	AA	AA	AA	AA	AA	AA	AA	AA	AA	AA	AA	AA	AA	AA	AA	AA	AA	AA	AA	AA	GG	AA	AA
3377679|F|0-32:C>G-32:C>G	C/G	1	43977436	+	NA	NA	NA	NA	NA	NA	CC	CC	CC	CC	CC	CC	CC	CC	CC	CC	CC	CC	CC	CC	CC	CC	CC	CC	CC	CC	CC	CC	CC	CC	CC	CC	CC	CC	CC	CC	CC	CC	CC	CC	CC	CC	CC	CC	CC
3384562|F|0-36:T>C-36:T>C	T/C	1	44076537	+	NA	NA	NA	NA	NA	NA	CC	TT	CC	CC	TT	CC	TT	TT	CC	CC	CC	CC	CC	TT	CC	TT	TT	CC	CT	CC	CC	CC	CT	CC	CC	TT	TT	TT	TT	TT	TT	CC	TT	CC	TT	CC	TT	CT	CC
3383924|F|0-56:A>G-56:A>G	G/A	1	44076603	+	NA	NA	NA	NA	NA	NA	AA	GG	AA	AA	GG	AA	GG	GG	AA	AA	AA	AA	AA	GG	AA	GG	GG	AA	GG	AA	AA	AA	GG	AA	AA	GG	GG	GG	GG	GG	GG	AA	GG	AA	GG	AA	GG	GG	AA
3378608|F|0-27:A>T-27:A>T	T/A	1	44089291	+	NA	NA	NA	NA	NA	NA	TT	TT	TT	TT	TT	TT	TT	TT	TT	TT	TT	TT	TT	TT	TT	TT	TT	TT	TT	TT	TT	TT	TT	TT	TT	TT	TT	TT	TT	TT	TT	TT	TT	TT	TT	TT	TT	TT	TT
3380972|F|0-63:C>G-63:C>G	C/G	1	44157958	+	NA	NA	NA	NA	NA	NA	CC	CC	CC	CC	CC	CC	CC	CC	CC	CC	CC	CC	CC	CC	CC	CC	CC	CC	CC	CC	CC	CC	CC	CC	CC	CC	CC	CC	CC	CC	CC	CC	CC	CC	CC	CC	CC	CC	CC
8206534|F|0-24:C>T-24:C>T	C/T	1	44162368	+	NA	NA	NA	NA	NA	NA	CC	CC	CC	CC	CC	CC	CC	CC	CC	CC	CC	CC	CC	CC	CC	CC	CC	CC	CC	CC	CC	CC	CC	CC	CC	CC	CC	CC	CC	CC	CC	CC	CC	CC	CC	CC	CC	CC	CC
3379687|F|0-11:C>A-11:C>A	C/A	1	44166145	+	NA	NA	NA	NA	NA	NA	CC	CC	CC	CC	CC	CC	CC	CC	CC	CC	CC	CC	CC	CC	CC	CC	CC	CC	CC	CC	CC	CC	CC	CC	CC	CC	CC	CC	CC	CC	CC	CC	CC	CC	CC	CC	CC	CC	CC
8201265|F|0-52:C>A-52:C>A	A/C	1	44395423	+	NA	NA	NA	NA	NA	NA	AA	AA	AA	AA	AA	AA	AA	AA	AA	AA	AA	AA	AA	AA	AA	AA	AA	AA	AA	AA	AA	AA	AA	AA	AA	AA	AA	AA	AA	AA	AA	AA	AA	AA	AA	AA	AA	AA	AA
3383764|F|0-51:C>T-51:C>T	C/T	1	44499195	+	NA	NA	NA	NA	NA	NA	CC	CC	CC	CC	CC	CC	CC	CC	CC	CC	CC	CC	CC	CC	CC	CC	CC	CC	TC	CC	CC	CC	CC	CC	CC	CC	CC	CC	CC	CC	CC	CC	CC	CC	CC	CC	CC	CC	CC
3381814|F|0-31:T>C-31:T>C	T/C	1	44521149	+	NA	NA	NA	NA	NA	NA	TT	TT	TT	TT	TT	TT	TT	TT	TT	TT	TT	TT	TT	TT	TT	TT	TT	TT	TT	TT	TT	TT	TT	TT	TT	TT	TT	TT	TT	TT	TT	TT	TT	TT	TT	TT	TT	TT	TT
8213730|F|0-21:G>A-21:G>A	A/G	1	44587986	+	NA	NA	NA	NA	NA	NA	AA	AA	AA	AA	AA	AA	AA	AA	AA	AA	AA	AA	AA	AA	AA	AA	AA	AA	AA	AA	AA	AA	AA	AA	AA	AA	AA	AA	AA	AA	AA	AA	AA	AA	AA	AA	AA	AA	AA
8196859|F|0-59:G>T-59:G>T	T/G	1	44614339	+	NA	NA	NA	NA	NA	NA	TT	TT	TT	TT	TG	TT	TT	TT	TT	TT	TT	TT	TT	TT	TT	TT	TT	TT	TT	TT	TT	TT	TT	TT	TT	TT	TT	TT	TT	TT	TT	TT	TT	TT	TT	TT	TT	TT	TT
3380535|F|0-35:A>T-35:A>T	A/T	1	44715685	+	NA	NA	NA	NA	NA	NA	AA	AA	AA	AA	AA	AA	AA	AA	AA	AA	AA	AA	AA	AA	AA	AA	AA	AA	AA	AA	AA	AA	AA	AA	AA	AA	AA	AA	AA	AA	AA	AA	AA	AA	AA	AA	AA	AA	AA
8213253|F|0-35:C>T-35:C>T	C/T	1	44792248	+	NA	NA	NA	NA	NA	NA	CC	TT	CC	CC	TT	CC	CC	CC	CC	CC	CC	TT	CC	CC	CC	CC	CC	CC	CC	CC	CC	CC	CC	CC	CC	CC	TT	CC	CC	CC	CC	CC	CC	CC	CC	CC	CC	CC	CC
8208350|F|0-9:T>C-9:T>C	T/C	1	44813993	+	NA	NA	NA	NA	NA	NA	TT	TT	TT	TT	TT	TT	TT	TT	TT	TT	TT	TT	TT	TT	TT	TT	TT	TT	TT	TT	TT	TT	TT	TT	TT	TT	TT	TT	TT	TT	TT	TT	TT	TT	TT	TT	TT	TT	TT
3382189|F|0-58:A>T-58:A>T	A/T	1	44837062	+	NA	NA	NA	NA	NA	NA	AA	AA	AA	AA	AA	AA	AA	AA	AA	AA	AA	AA	AA	AA	AA	AA	AA	AA	AA	AA	AA	AA	TA	AA	AA	TT	AA	AA	AA	AA	AA	AA	AA	AA	AA	AA	AA	AA	AA
3381041|F|0-55:T>C-55:T>C	T/C	1	44837128	+	NA	NA	NA	NA	NA	NA	TT	TT	TT	TT	TT	TT	TT	TT	TT	TT	TT	TT	TT	TT	TT	TT	TT	TT	TT	TT	TT	TT	TT	TT	TT	TT	TT	TT	TT	TT	TT	TT	TT	TT	TT	TT	TT	TT	TT
3379344|F|0-53:A>G-53:A>G	A/G	1	44846844	+	NA	NA	NA	NA	NA	NA	AA	AA	AA	AA	AA	AA	AA	AA	AA	AA	AA	AA	AA	AA	AA	AA	AA	AA	AA	AA	AA	AA	AA	AA	AA	AA	AA	AA	AA	AA	AA	AA	AA	AA	AA	AA	AA	AA	AA
3377352|F|0-18:T>C-18:T>C	T/C	1	44926173	+	NA	NA	NA	NA	NA	NA	TT	TT	TT	TT	TT	TT	TT	TT	TT	TT	TT	TT	TT	TT	TT	TT	TT	TT	TT	TT	TT	TT	TT	TT	TT	TT	TT	CC	TT	CC	CC	TT	TT	TT	TT	TT	TT	TT	TT
3381367|F|0-63:A>G-63:A>G	A/G	1	44926233	+	NA	NA	NA	NA	NA	NA	AA	AA	AA	AA	AA	AA	AA	AA	AA	AA	AA	AA	AA	AA	AA	AA	AA	AA	AA	AA	AA	AA	AA	AA	AA	AA	AA	GG	AA	GG	GG	AA	AA	AA	AA	AA	AA	AA	AA
3376778|F|0-31:G>A-31:G>A	G/A	1	44931984	+	NA	NA	NA	NA	NA	NA	GG	GG	GG	GG	GG	GG	GG	GG	GG	GG	GG	GG	GG	GG	GG	GG	GG	GG	GG	GG	GG	GG	GG	GG	GG	GG	GG	GG	GG	GG	GG	GG	GG	GG	GG	GG	GG	GG	GG
13121469|F|0-34:T>C-34:T>C	C/T	1	44975217	+	NA	NA	NA	NA	NA	NA	CC	CC	CC	CC	CC	CC	CC	CC	CC	CC	CC	CC	CC	CC	CC	CC	CC	CC	CC	CC	CC	CC	CC	CC	CC	CC	CC	CC	CC	CC	CC	CC	CC	CC	CC	CC	CC	CC	CC
3377648|F|0-58:T>A-58:T>A	T/A	1	45006467	+	NA	NA	NA	NA	NA	NA	TT	TT	TT	TT	TT	AA	TT	TT	TT	AA	AA	TT	TT	TT	TT	AT	TT	TT	AT	TT	TT	TT	TT	TT	TT	TT	TT	TT	TT	TT	TT	TT	TT	AT	TT	TT	TT	TT	AA
8215758|F|0-28:T>C-28:T>C	C/T	1	45094570	+	NA	NA	NA	NA	NA	NA	CC	CC	CC	CC	CC	CC	CC	CC	CC	CC	CC	CC	CC	CC	CC	CC	CC	CC	CC	CC	CC	CC	CC	CC	CC	CC	CC	CC	CC	CC	CC	CC	CC	CC	CC	CC	CC	CC	CC
3369489|F|0-46:G>A-46:G>A	G/A	1	45254289	+	NA	NA	NA	NA	NA	NA	GG	GG	GG	GG	GG	GG	GG	GG	GG	GG	GG	GG	GG	GG	GG	GG	GG	GG	GG	GG	GG	GG	GG	GG	GG	GG	GG	GG	GG	GG	AG	GG	GG	GG	GG	GG	GG	GG	GG
3383103|F|0-22:C>G-22:C>G	C/G	1	45308810	+	NA	NA	NA	NA	NA	NA	CC	CC	CC	CC	CC	CC	CC	CC	CC	CC	CC	CC	CC	CC	CC	CC	CC	CC	CC	CC	CC	CC	CC	CC	CC	CC	CC	CC	CC	CC	CC	CC	CC	CC	CC	CC	CC	CC	CC
8215844|F|0-31:G>A-31:G>A	A/G	1	45385901	+	NA	NA	NA	NA	NA	NA	AA	AA	AA	AA	AA	AA	AA	AA	AA	AA	AA	AA	AA	AA	AA	AA	AA	AA	AA	AA	AA	AA	AA	AA	AA	AA	AA	AA	AA	AA	AA	AA	AA	AA	AA	AA	AA	AA	AA
100031964|F|0-32:T>G-32:T>G	T/G	1	45400639	+	NA	NA	NA	NA	NA	NA	TT	TT	TT	TT	TT	TT	GG	TT	TT	TT	TT	TT	TT	TT	TT	TT	GG	TT	TT	TT	TT	TT	TT	TT	TT	TT	TT	TT	TT	TT	TT	TT	TT	TT	GG	TT	TT	TT	TT
3384383|F|0-39:A>G-39:A>G	A/G	1	45432911	+	NA	NA	NA	NA	NA	NA	AA	AA	AA	AA	AA	AA	AA	AA	AA	AA	AA	AA	AA	AA	AA	AA	AA	AA	AA	AA	AA	AA	AA	AA	AA	AA	AA	AA	AA	AA	AA	AA	AA	AA	AA	AA	AA	AA	AA
3379065|F|0-48:G>A-48:G>A	G/A	1	45457552	+	NA	NA	NA	NA	NA	NA	AA	AA	AA	AA	AA	GG	GG	GG	AA	GG	GG	AA	AA	GG	AA	GG	GG	GG	GG	AA	AA	AG	GG	AA	AA	GG	AA	AA	GG	AA	AA	AA	AA	AA	GG	AA	GG	GG	GG
8206455|F|0-42:G>A-42:G>A	G/A	1	45481267	+	NA	NA	NA	NA	NA	NA	GG	GG	GG	GG	GG	GG	GG	GG	GG	GG	GG	GG	GG	GG	GG	GG	GG	GG	GG	GG	GG	GG	GG	GG	GG	GG	GG	GG	GG	GG	GG	GG	GG	GG	GG	GG	GG	GG	GG
3371477|F|0-68:C>T-68:C>T	T/C	1	45514642	+	NA	NA	NA	NA	NA	NA	TT	TT	TT	TT	TT	TT	TT	TT	TT	TT	TT	TT	TT	TT	TT	TT	TT	TT	TT	TT	TT	TT	TT	TT	TT	TT	TT	TT	TT	TT	TT	TT	TT	TT	TT	TT	TT	TT	TT
3378093|F|0-35:C>T-35:C>T	C/T	1	45515025	+	NA	NA	NA	NA	NA	NA	CC	CC	CC	CC	CC	CC	CC	CC	CC	CC	CC	CC	CC	CC	CC	CC	CC	CC	CC	CC	CC	CC	CC	CC	CC	CC	CC	CC	CC	CC	CC	CC	CC	CC	CC	CC	CC	CC	CC
3382650|F|0-43:G>A-43:G>A	G/A	1	45579248	+	NA	NA	NA	NA	NA	NA	AA	GG	AA	AA	GG	GG	GG	GG	AA	GG	GG	GG	AA	GG	AA	GG	GG	GG	GG	AA	AA	AA	GG	AA	AA	GG	GG	GG	GG	GG	GG	AA	GG	AA	GG	AA	GG	GG	GG
3367128|F|0-41:A>T-41:A>T	T/A	1	45634412	+	NA	NA	NA	NA	NA	NA	TT	TT	TT	TT	TT	AA	AA	AA	TT	AA	AA	TT	TT	AA	TT	AA	AA	AA	AA	TT	TT	TA	AA	TT	TT	AA	TT	TT	AA	TT	TT	TT	AA	TT	AA	TT	AA	AA	AA
3378935|F|0-37:C>T-37:C>T	T/C	1	45646663	+	NA	NA	NA	NA	NA	NA	TT	TT	TT	TT	TT	CC	CC	CC	TT	CC	CC	TT	TT	CC	TT	CC	CC	TT	CC	TT	TT	TC	TC	TT	TT	CC	TT	TT	CC	TT	TT	TT	TT	TT	CC	TT	CC	CC	CC
3376333|F|0-11:C>G-11:C>G	G/C	1	45665970	+	NA	NA	NA	NA	NA	NA	GG	GG	GG	GG	GG	CC	CC	CC	GG	CC	CC	GG	GG	CC	GG	CC	CC	CC	CC	GG	GG	GC	CC	GG	GG	CC	GG	GG	CC	GG	GG	GG	CC	GG	CC	GG	CC	CC	CC
3368798|F|0-20:G>A-20:G>A	G/A	1	45666824	+	NA	NA	NA	NA	NA	NA	GG	GG	GG	GG	GG	AA	AA	AA	GG	AA	AA	GG	GG	AA	GG	AA	AA	GG	AA	GG	GG	AG	AA	GG	GG	AA	GG	GG	AA	GG	GG	GG	GG	GG	AA	GG	AA	AA	AA
3377387|F|0-20:C>A-20:C>A	C/A	1	45708575	+	NA	NA	NA	NA	NA	NA	AA	CC	AA	AA	CC	CC	CC	CC	AA	CC	CC	CC	AA	CC	AA	CC	CC	CC	CC	AA	AA	AC	CC	AA	AA	CC	CC	CC	CC	CC	CC	AA	CC	AA	CC	AA	CC	CC	CC
3379435|F|0-34:G>T-34:G>T	G/T	1	45712193	+	NA	NA	NA	NA	NA	NA	GG	GG	GG	GG	GG	GG	GG	GG	GG	GG	GG	GG	GG	GG	GG	TT	GG	GG	TT	GG	GG	TG	TG	GG	GG	TT	GG	GG	GG	GG	GG	GG	GG	GG	GG	GG	TT	TT	GG
3383537|F|0-49:A>G-49:A>G	A/G	1	45801672	+	NA	NA	NA	NA	NA	NA	AA	AA	AA	AA	AA	AA	AA	AA	AA	AA	AA	AA	AA	AA	AA	AA	AA	AA	AA	AA	AA	AA	AA	AA	AA	AA	AA	AA	AA	AA	AA	AA	AA	AA	AA	AA	AA	AA	AA
3382563|F|0-37:T>A-37:T>A	T/A	1	45803372	+	NA	NA	NA	NA	NA	NA	TT	TT	TT	TT	TT	TT	TT	TT	TT	TT	TT	TT	TT	TT	TT	TT	TT	TT	TT	TT	TT	TT	TT	TT	TT	TT	TT	TT	TT	TT	TT	TT	TT	TT	TT	TT	TT	TT	TT
3379593|F|0-7:G>A-7:G>A	G/A	1	45857983	+	NA	NA	NA	NA	NA	NA	GG	GG	GG	GG	GG	GG	GG	GG	GG	GG	GG	GG	GG	GG	GG	GG	GG	GG	GG	GG	GG	GG	GG	GG	GG	GG	GG	GG	GG	GG	GG	GG	GG	GG	GG	GG	GG	GG	GG
3381810|F|0-46:A>G-46:A>G	G/A	1	45875791	+	NA	NA	NA	NA	NA	NA	GG	AA	GG	GG	AA	GG	GG	AA	GG	GG	GG	AA	GG	AA	GG	AA	GG	AA	AA	GG	GG	GA	AA	GG	GG	AA	AA	AA	AA	AA	AA	GG	AA	GG	GG	GG	AA	AA	GG
3381087|F|0-59:T>C-59:T>C	C/T	1	45999741	+	NA	NA	NA	NA	NA	NA	CC	CC	CC	CC	CC	CC	CC	CC	CC	CC	CC	CC	CC	CC	CC	CC	CC	CC	CC	CC	CC	CC	CC	CC	CC	CC	CC	CC	CC	CC	CC	CC	CC	CC	CC	CC	CC	CC	CC
3380350|F|0-38:T>G-38:T>G	T/G	1	46033626	+	NA	NA	NA	NA	NA	NA	TT	TT	TT	TT	TT	TT	TT	TT	TT	TT	TT	TT	TT	TT	TT	TT	TT	TT	TT	TT	TT	TT	TT	TT	TT	TT	TT	TT	TT	TT	TT	TT	TT	TT	TT	TT	TT	TT	TT
3378000|F|0-48:C>A-48:C>A	C/A	1	46069529	+	NA	NA	NA	NA	NA	NA	CC	CC	CC	CC	CC	CC	CC	CC	CC	CC	CC	CC	CC	CC	CC	CC	CC	CC	CC	CC	CC	CC	CC	CC	CC	CC	CC	CC	CC	CC	CC	CC	CC	CC	CC	CC	CC	CC	CC
8208440|F|0-23:C>A-23:C>A	C/A	1	46114046	+	NA	NA	NA	NA	NA	NA	CC	CC	CC	CC	CC	AA	AA	AA	CC	AA	AA	CC	CC	AA	CC	AA	AA	AA	AA	CC	CC	CC	CC	CC	CC	CC	CC	CC	AA	CC	CC	CC	AA	CC	AA	CC	AA	AA	AA
3378683|F|0-34:T>G-34:T>G	T/G	1	46135266	+	NA	NA	NA	NA	NA	NA	TT	TT	TT	TT	TT	TT	TT	TT	TT	TT	TT	TT	TT	TT	TT	TT	TT	TT	TT	TT	TT	TT	TT	TT	TT	TT	TT	TT	TT	TT	TT	TT	TT	TT	TT	TT	TT	TT	TT
3381460|F|0-24:G>A-24:G>A	G/A	1	46205446	+	NA	NA	NA	NA	NA	NA	GG	GG	GG	GG	GG	GG	GG	GG	GG	GG	GG	GG	GG	GG	GG	GG	GG	GG	GG	GG	GG	GG	GG	GG	GG	GG	GG	GG	GG	GG	GG	GG	GG	GG	GG	GG	GG	GG	GG
8197274|F|0-56:C>T-56:C>T	T/C	1	46281460	+	NA	NA	NA	NA	NA	NA	CC	CC	CC	CC	CC	TT	TT	TT	CC	TT	TT	CC	CC	TT	CC	TT	TT	TT	TT	CC	CC	TC	TC	CC	CC	CC	CC	CC	TT	CC	CC	CC	TT	CC	TT	CC	TT	TT	TT
3377769|F|0-57:G>C-57:G>C	G/C	1	46290675	+	NA	NA	NA	NA	NA	NA	CC	CC	CC	CC	CC	GG	GG	GG	CC	GG	GG	CC	CC	GG	CC	GG	GG	GG	GG	CC	CC	CG	CC	CC	CC	CC	CC	CC	GG	CC	CC	CC	GG	CC	GG	CC	GG	GG	GG
3381696|F|0-54:G>A-54:G>A	G/A	1	46292999	+	NA	NA	NA	NA	NA	NA	AA	AA	AA	AA	AA	GG	GG	GG	AA	GG	GG	AA	AA	GG	AA	GG	GG	GG	GG	AA	AA	AA	AA	AA	AA	AA	AA	AA	GG	AA	AA	AA	GG	AA	GG	AA	GG	GG	GG
3384428|F|0-24:A>G-24:A>G	A/G	1	46379970	+	NA	NA	NA	NA	NA	NA	AA	AA	AA	AA	AA	GG	GG	GG	AA	GG	GG	AA	AA	GG	AA	GG	GG	GG	GG	AA	AA	AA	AA	AA	AA	AA	GA	AA	GG	AA	AA	AA	GG	AA	GG	AA	GG	GG	GG
3381869|F|0-5:C>G-5:C>G	G/C	1	46389450	+	NA	NA	NA	NA	NA	NA	GG	GG	GG	GG	GG	CC	CC	CC	GG	CC	CC	GG	GG	CC	GG	CC	CC	CC	CC	GG	GG	GC	GG	GG	GG	GG	GG	GG	CC	GG	GG	GG	CC	GG	CC	GG	CC	CC	CC
3383411|F|0-48:A>T-48:A>T	T/A	1	46389516	+	NA	NA	NA	NA	NA	NA	TT	TT	TT	TT	TT	AA	AA	AA	TT	AA	AA	TT	TT	AA	TT	AA	AA	AA	AA	TT	TT	TT	TT	TT	TT	TT	TT	TT	AA	TT	TT	TT	AA	TT	AA	TT	AA	AA	AA
8198218|F|0-24:T>C-24:T>C	C/T	1	46418865	+	NA	NA	NA	NA	NA	NA	TT	TT	TT	TT	TT	CC	CC	CC	TT	CC	CC	TT	TT	CC	TT	CC	CC	CC	CC	TT	TT	CT	TT	TT	TT	TT	TT	TT	CC	TT	TT	TT	CC	TT	CC	TT	CC	CC	CC
3383706|F|0-66:G>C-66:G>C	G/C	1	46431972	+	NA	NA	NA	NA	NA	NA	GG	GG	GG	GG	GG	CC	CC	CC	GG	CC	CC	GG	GG	CC	GG	CC	CC	CC	CC	GG	GG	CG	CG	GG	GG	GG	GG	GG	CC	GG	GG	GG	CC	GG	CC	GG	CC	CC	CC
8199556|F|0-27:G>A-27:G>A	G/A	1	46469894	+	NA	NA	NA	NA	NA	NA	AA	AA	AA	AA	AA	GG	GG	GG	AA	GG	GG	AA	AA	GG	AA	GG	GG	GG	GG	AA	AA	AG	AA	AA	AA	AA	AA	AA	GG	AA	AA	AA	GG	AA	GG	AA	GG	GG	GG
3378561|F|0-33:T>C-33:T>C	T/C	1	46504676	+	NA	NA	NA	NA	NA	NA	TT	TT	TT	TT	TT	TT	TT	TT	TT	TT	TT	TT	TT	TT	TT	TT	TT	TT	TT	TT	TT	TT	TT	TT	TT	TT	TT	TT	TT	TT	TT	TT	TT	TT	TT	TT	TT	TT	TT
3380900|F|0-5:T>G-5:T>G	T/G	1	46587173	+	NA	NA	NA	NA	NA	NA	GG	GG	GG	GG	GG	TT	TT	TT	GG	TT	TT	GG	GG	TT	GG	TT	TT	TT	TT	GG	GG	GT	TT	GG	GG	TT	GG	TT	TT	TT	TT	GG	TT	GG	TT	GG	TT	TT	TT
100028594|F|0-19:T>C-19:T>C	T/C	1	46587239	+	NA	NA	NA	NA	NA	NA	TT	TT	TT	TT	TT	TT	TT	TT	TT	TT	TT	TT	TT	TT	TT	TT	TT	TT	TT	TT	TT	TT	CC	TT	TT	CC	TT	CC	TT	CC	CC	TT	TT	TT	TT	TT	TT	TT	TT
8209061|F|0-11:C>T-11:C>T	C/T	1	46642722	+	NA	NA	NA	NA	NA	NA	CC	TT	CC	CC	TT	CC	CC	CC	CC	CC	CC	TT	CC	CC	CC	CC	CC	CC	CC	CC	CC	CC	TT	CC	CC	TT	TT	TT	CC	TT	TT	CC	CC	CC	CC	CC	CC	CC	CC
3368843|F|0-34:T>G-34:T>G	G/T	1	46673153	+	NA	NA	NA	NA	NA	NA	GT	GG	GT	GT	GG	GT	GT	GT	GT	GT	GT	GG	GT	GT	GT	GT	GT	GT	GT	GT	GT	GT	GT	GT	GT	GT	GG	GT	GT	GT	GT	GT	GT	GT	GT	GT	GT	GT	GT
3384345|F|0-30:T>A-30:T>A	T/A	1	46722177	+	NA	NA	NA	NA	NA	NA	TT	AA	TT	TT	AA	TT	TT	TT	TT	TT	TT	AA	TT	TT	TT	TT	TT	TT	TT	TT	TT	TT	AA	TT	TT	AA	AA	TT	TT	TT	TT	TT	TT	TT	TT	TT	TT	TT	AA
3377093|F|0-24:C>T-24:C>T	C/T	1	46722243	+	NA	NA	NA	NA	NA	NA	CC	TT	CC	CC	TT	CC	CC	CC	CC	CC	CC	TT	CC	CC	CC	CC	CC	CC	CC	CC	CC	CC	TC	CC	CC	TT	TT	CC	CC	CC	CC	CC	CC	CC	CC	CC	CC	CC	TT
3377786|F|0-46:C>T-46:C>T	C/T	1	46729002	+	NA	NA	NA	NA	NA	NA	CC	TT	CC	CC	TT	CC	CC	CC	CC	TC	CC	TT	CC	CC	CC	CC	CC	CC	CC	CC	CC	CC	TC	CC	CC	TT	TT	CC	CC	CC	CC	CC	CC	CC	CC	CC	CC	CC	TT
3383418|F|0-21:C>G-21:C>G	C/G	1	46738307	+	NA	NA	NA	NA	NA	NA	CC	CC	CC	CC	CC	CC	CC	CC	CC	CC	CC	CC	CC	CC	CC	CC	CC	CC	CC	CC	CC	CC	CC	CC	CC	CC	CC	CC	CC	CC	CC	CC	CC	CC	CC	CC	CC	CC	CC
3383282|F|0-26:C>T-26:C>T	C/T	1	46863236	+	NA	NA	NA	NA	NA	NA	CC	CC	CC	CC	CC	CC	CC	CC	CC	CC	CC	CC	CC	CC	CC	CC	CC	CC	CC	CC	CC	CC	CC	CC	CC	CC	CC	CC	CC	CC	CC	CC	CC	CC	CC	CC	CC	CC	CC
8207050|F|0-29:A>G-29:A>G	A/G	1	46863302	+	NA	NA	NA	NA	NA	NA	AA	AA	AA	AA	GG	AA	AA	AA	AA	AA	AA	GG	AA	AA	AA	AA	AA	AA	AA	AA	AA	AA	AA	AA	AA	AA	AA	AA	AA	AA	AA	AA	AA	AA	AA	AA	AA	AA	GG
3383450|F|0-12:T>C-12:T>C	C/T	1	46876208	+	NA	NA	NA	NA	NA	NA	CC	TT	CC	CC	TT	CC	CC	CC	CC	CC	CC	TT	CC	CC	CC	CC	CC	CC	CC	CC	CC	CC	TT	CC	CC	TT	TT	CC	CC	CC	CC	CC	CC	CC	CC	CC	CC	CC	TT
8212306|F|0-59:A>T-59:A>T	A/T	1	46894078	+	NA	NA	NA	NA	NA	NA	AA	AA	AA	AA	AA	AA	AA	AA	AA	AA	AA	AA	AA	AA	AA	AA	AA	AA	AA	AA	AA	AA	AA	AA	AA	AA	AA	AA	AA	AA	AA	AA	AA	AA	AA	AA	AA	AA	TT
8198378|F|0-67:C>A-67:C>A	C/A	1	46915524	+	NA	NA	NA	NA	NA	NA	CC	AA	CC	CC	AA	CC	CC	CC	CC	CC	CC	AA	CC	CC	CC	CC	CC	CC	CC	CC	CC	CC	AC	CC	CC	AA	AA	CC	CC	CC	CC	CC	CC	CC	CC	CC	CC	CC	CC
3381218|F|0-48:T>A-48:T>A	T/A	1	46975959	+	NA	NA	NA	NA	NA	NA	TT	AA	TT	TT	AA	TT	TT	TT	TT	TT	TT	AA	TT	TT	TT	TT	TT	TT	TT	TT	TT	TT	AA	TT	TT	AA	AA	AA	TT	AA	AA	TT	TT	TT	TT	TT	TT	TT	TT
3381322|F|0-34:C>T-34:C>T	C/T	1	47002362	+	NA	NA	NA	NA	NA	NA	CC	TT	CC	CC	TT	CC	CC	CC	CC	CC	CC	TT	CC	CC	CC	CC	CC	CC	CC	CC	CC	CC	TT	CC	CC	TT	TT	CC	CC	CC	CC	CC	CC	CC	CC	CC	CC	CC	CC
3381680|F|0-15:T>A-15:T>A	T/A	1	47016081	+	NA	NA	NA	NA	NA	NA	TT	TT	TT	TT	TT	TT	TT	TT	AT	TT	TT	TT	TT	TT	TT	TT	TT	TT	TT	TT	TT	TT	TT	TT	TT	TT	TT	TT	TT	TT	TT	TT	TT	TT	TT	TT	TT	TT	TT
8198854|F|0-13:C>T-13:C>T	C/T	1	47019586	+	NA	NA	NA	NA	NA	NA	CC	TT	CC	CC	TT	CC	CC	CC	CC	CC	CC	TT	CC	CC	CC	CC	CC	CC	CC	CC	CC	CC	TC	CC	CC	TT	TT	TT	CC	TT	TT	CC	CC	CC	CC	CC	CC	CC	CC
3378774|F|0-24:C>G-24:C>G	C/G	1	47050561	+	NA	NA	NA	NA	NA	NA	CC	GC	CC	CC	GG	CC	CC	CC	CC	CC	CC	GG	CC	CC	CC	CC	CC	CC	CC	CC	CC	CC	GC	CC	CC	GG	GG	CC	CC	CC	CC	CC	CC	CC	CC	CC	GG	CC	CC
3384546|F|0-9:C>A-9:C>A	C/A	1	47054303	+	NA	NA	NA	NA	NA	NA	CC	CC	CC	CC	CC	CC	CC	CC	CC	CC	CC	CC	CC	CC	CC	CC	CC	CC	CC	CC	CC	CC	CC	CC	CC	CC	CC	CC	CC	CC	CC	CC	CC	CC	CC	CC	AA	CC	CC
3381780|F|0-21:T>C-21:T>C	T/C	1	47054369	+	NA	NA	NA	NA	NA	NA	TT	TT	TT	TT	TT	TT	TT	TT	TT	TT	TT	TT	TT	TT	TT	TT	TT	TT	TT	TT	TT	TT	TT	TT	TT	TT	TT	TT	TT	TT	TT	TT	TT	TT	TT	TT	CC	TT	TT
8201174|F|0-34:G>A-34:G>A	A/G	1	47116975	+	NA	NA	NA	NA	NA	NA	AA	AA	AA	AA	AA	AA	AA	AA	AA	AA	AA	AA	AA	AA	AA	AA	AA	AA	AA	AA	AA	AA	AA	AA	AA	AA	AA	GG	AA	GG	GG	AA	AA	AA	AA	AA	GG	AA	AA
8199738|F|0-35:G>C-35:G>C	C/G	1	47228827	+	NA	NA	NA	NA	NA	NA	CC	GG	CC	CC	CC	CC	CC	CC	CC	CC	CC	CC	CC	CC	CC	CC	CC	CC	CC	CC	CC	CC	CC	CC	CC	CC	GG	GG	CC	GG	GG	CC	CC	CC	CC	CC	CC	CC	CC
8212204|F|0-13:C>T-13:C>T	C/T	1	47242922	+	NA	NA	NA	NA	NA	NA	CC	TT	CC	CC	CC	CC	CC	CC	CC	CC	CC	CC	CC	CC	CC	CC	CC	CC	CC	CC	CC	CC	CC	CC	CC	CC	TT	TT	CC	TT	TT	CC	CC	CC	CC	CC	CC	CC	CC
3380538|F|0-42:A>G-42:A>G	A/G	1	47279255	+	NA	NA	NA	NA	NA	NA	AA	AA	AA	AA	GA	AA	AA	AA	AA	AA	AA	AA	AA	AA	AA	AA	AA	AA	AA	AA	AA	AA	AA	AA	AA	AA	AA	GG	AA	GG	GG	AA	AA	AA	AA	AA	AA	AA	GG
3383458|F|0-66:C>T-66:C>T	C/T	1	47279915	+	NA	NA	NA	NA	NA	NA	CC	CC	CC	CC	TC	CC	CC	CC	CC	CC	CC	CC	CC	CC	CC	CC	CC	CC	CC	CC	CC	CC	CC	CC	CC	CC	CC	TT	CC	TT	TT	CC	CC	CC	CC	CC	CC	CC	TT
3381936|F|0-65:T>G-65:T>G	T/G	1	47279981	+	NA	NA	NA	NA	NA	NA	TT	TT	TT	TT	GG	TT	TT	TT	TT	TT	TT	TT	TT	TT	TT	TT	TT	TT	TT	TT	TT	TT	TT	TT	TT	TT	TT	GG	TT	GG	GG	TT	TT	TT	TT	TT	TT	TT	GG
3384435|F|0-33:A>C-33:A>C	C/A	1	47290515	+	NA	NA	NA	NA	NA	NA	CC	CC	CC	CC	CA	CC	CC	CC	CC	CC	CC	CC	CC	CC	CC	CC	CC	CC	CC	CC	CC	CC	CC	CC	CC	CC	CC	AA	CC	AA	AA	CC	CC	CC	CC	CC	CC	CC	AA
3379524|F|0-23:T>G-23:T>G	G/T	1	47307723	+	NA	NA	NA	NA	NA	NA	GG	TT	GG	GG	GT	GG	GG	GG	GG	GG	GG	GG	GG	GG	GG	GG	GG	GG	GG	GG	GG	GG	GG	GG	GG	GG	TT	TT	GG	TT	TT	GG	GG	GG	GG	GG	GG	GG	TT
3380970|F|0-30:C>T-30:C>T	T/C	1	47348615	+	NA	NA	NA	NA	NA	NA	TT	TT	TT	TT	TC	TT	TT	TT	TT	TT	TT	TT	TT	TT	TT	TT	TT	TT	TT	TT	TT	TT	TT	TT	TT	TT	TT	CC	TC	CC	CC	TT	TT	TT	TT	TT	TT	TT	CC
3381088|F|0-23:G>A-23:G>A	G/A	1	47409336	+	NA	NA	NA	NA	NA	NA	GG	GG	GG	GG	GG	GG	GG	GG	GG	GG	GG	GG	GG	GG	GG	GG	GG	GG	GG	GG	GG	GG	GG	GG	GG	GG	GG	GG	GG	GG	GG	GG	GG	GG	GG	GG	GG	GG	GG
3380209|F|0-63:C>T-63:C>T	T/C	1	47445066	+	NA	NA	NA	NA	NA	NA	TT	CC	TT	TT	TC	TT	TT	TT	TT	TT	TT	TT	TT	TT	TT	TT	TT	TT	TT	TT	TT	TT	TT	TT	TT	TT	CC	CC	TT	CC	CC	TT	TT	TT	TT	TT	TT	TT	TT
18323265|F|0-25:T>G-25:T>G	T/G	1	47485565	+	NA	NA	NA	NA	NA	NA	TT	TT	TT	TT	GT	TT	TT	TT	TT	TT	TT	TT	TT	TT	TT	TT	TT	TT	TT	TT	TT	TT	TT	TT	TT	TT	TT	TT	TT	TT	TT	TT	TT	TT	TT	TT	TT	TT	TT
8209188|F|0-6:T>C-6:T>C	T/C	1	47486128	+	NA	NA	NA	NA	NA	NA	TT	TT	TT	TT	TT	TT	TT	TT	TT	TT	TT	TT	TT	TT	TT	TT	TT	TT	TT	TT	TT	TT	TT	TT	TT	TT	TT	TT	TT	TT	TT	TT	TT	TT	TT	TT	TT	TT	TT
8670705|F|0-36:G>C-36:G>C	G/C	1	47564843	+	NA	NA	NA	NA	NA	NA	GG	GG	GG	GG	GG	CC	CC	GG	GG	CC	CC	GG	GG	GG	GG	GG	CC	GG	GG	GG	GG	GG	GG	GG	GG	GG	GG	GG	GG	GG	GG	GG	GG	GG	CC	GG	GG	GG	GG
3382606|F|0-51:T>C-51:T>C	C/T	1	47566269	+	NA	NA	NA	NA	NA	NA	CC	CC	CC	CC	CC	TT	TT	CC	CC	TT	TT	CC	CC	CC	CC	CC	TT	CC	CC	CC	CC	CC	CC	CC	CC	CC	CC	CC	CC	CC	CC	CC	CC	CC	TT	CC	CC	CC	CC
3378596|F|0-68:G>A-68:G>A	G/A	1	47657187	+	NA	NA	NA	NA	NA	NA	GG	GG	GG	GG	GG	GG	GG	GG	GG	GG	GG	GG	GG	GG	GG	GG	GG	GG	GG	GG	GG	GG	GG	GG	GG	GG	GG	AA	GG	AA	AA	GG	GG	GG	GG	GG	GG	GG	GG
3384500|F|0-13:G>T-13:G>T	G/T	1	47657253	+	NA	NA	NA	NA	NA	NA	GG	GG	GG	GG	GG	GG	GG	GG	GG	GG	GG	GG	GG	GG	GG	GG	GG	GG	GG	GG	GG	GG	GG	GG	GG	GG	GG	TT	GG	TT	TT	GG	GG	GG	GG	GG	GG	GG	GG
16650436|F|0-44:T>C-44:T>C	C/T	1	47718361	+	NA	NA	NA	NA	NA	NA	CC	TT	CC	CC	CC	CC	CC	CC	CC	CC	CC	CC	CC	CC	CC	CC	CC	CC	CC	CC	CC	CC	CC	CC	CC	CC	TT	TT	CC	TT	TT	CC	CC	CC	CC	CC	CC	CC	CC
16652869|F|0-28:T>A-28:T>A	T/A	1	47718906	+	NA	NA	NA	NA	NA	NA	TT	AA	TT	TT	TT	TT	TT	TT	TT	TT	TT	TT	TT	TT	TT	TT	TT	TT	TT	TT	TT	TT	TT	TT	TT	TT	AA	AA	TT	AA	AA	TT	TT	TT	TT	TT	TT	TT	TT
100077760|F|0-52:C>T-52:C>T	T/C	1	47774299	+	NA	NA	NA	NA	NA	NA	TT	CC	TT	TT	TT	TT	TT	TT	TT	TT	TT	TT	TT	TT	TT	TT	TT	TT	TT	TT	TT	TT	TT	TT	TT	TT	CC	CC	TT	CC	CC	TT	TT	TT	TT	TT	TT	TT	TT
8210630|F|0-6:C>T-6:C>T	T/C	1	47822236	+	NA	NA	NA	NA	NA	NA	TT	TT	TT	TT	TT	TT	TT	TT	TT	TT	TT	TT	TT	TT	TT	TT	TT	TT	TT	TT	TT	TT	TT	TT	TT	TT	TT	TT	TT	TT	TT	TT	TT	TT	TT	TT	TT	TT	TT
8208261|F|0-16:G>A-16:G>A	G/A	1	47887237	+	NA	NA	NA	NA	NA	NA	GG	GG	GG	GG	GG	GG	GG	GG	GG	GG	GG	GG	GG	GG	GG	GG	GG	GG	GG	GG	GG	GG	GG	GG	GG	GG	GG	GG	GG	GG	GG	GG	GG	GG	GG	GG	GG	GG	GG
3380403|F|0-45:A>T-45:A>T	A/T	1	47927501	+	NA	NA	NA	NA	NA	NA	AA	AA	AA	AA	AA	AA	AA	AA	AA	AA	AA	AA	AA	AA	AA	AA	AA	AA	AA	AA	AA	AA	AA	AA	AA	AA	AA	AA	AA	AA	AA	AA	AA	AA	AA	AA	AA	AA	AA
3382126|F|0-57:G>A-57:G>A	G/A	1	47935629	+	NA	NA	NA	NA	NA	NA	GG	GG	GG	GG	GG	GG	GG	GG	GG	GG	GG	GG	GG	GG	GG	GG	GG	GG	GG	GG	GG	GG	GG	GG	GG	GG	GG	GG	GG	GG	GG	GG	GG	GG	GG	GG	GG	GG	GG
3373399|F|0-21:T>C-21:T>C	T/C	1	47939658	+	NA	NA	NA	NA	NA	NA	TT	TT	TT	TT	TT	TT	TT	TT	TT	TT	TT	TT	TT	TT	TT	TT	TT	TT	TT	TT	TT	TT	TT	TT	TT	TT	TT	TT	TT	TT	TT	TT	TT	TT	TT	TT	TT	TT	TT
3378192|F|0-43:T>C-43:T>C	T/C	1	47971284	+	NA	NA	NA	NA	NA	NA	TT	TT	TT	TT	TT	TT	TT	TT	TT	TT	TT	TT	TT	TT	TT	TT	TT	TT	TT	TT	TT	TT	TT	TT	TT	TT	TT	TT	TT	TT	TT	TT	TT	TT	TT	TT	TT	TT	TT
8195453|F|0-52:T>A-52:T>A	T/A	1	47986065	+	NA	NA	NA	NA	NA	NA	AA	TT	AA	AA	TT	TT	TT	TT	AA	TT	TT	TT	AA	TT	AA	TT	TT	TT	TT	AA	AA	AT	TT	AA	AA	TT	TT	TT	TT	TT	TT	AA	TT	AA	TT	AA	TT	TT	TT
3378300|F|0-8:A>T-8:A>T	A/T	1	48021794	+	NA	NA	NA	NA	NA	NA	AA	AA	AA	AA	AA	AA	AA	AA	AA	AA	AA	AA	AA	AA	AA	AA	AA	AA	AA	AA	AA	AA	AA	AA	AA	AA	AA	AA	AA	AA	AA	AA	AA	AA	AA	AA	AA	AA	AA
3381111|F|0-27:T>G-27:T>G	T/G	1	48057134	+	NA	NA	NA	NA	NA	NA	TT	TT	TT	TT	TT	TT	TT	TT	TT	TT	TT	TT	TT	TT	TT	TT	TT	TT	TT	TT	TT	TT	TT	TT	TT	TT	TT	TT	TT	TT	TT	TT	TT	TT	TT	TT	TT	TT	TT
3383183|F|0-11:T>G-11:T>G	T/G	1	48068613	+	NA	NA	NA	NA	NA	NA	TT	TT	TT	TT	TT	TT	TT	TT	TT	TT	TT	TT	TT	TT	TT	TT	TT	TT	TT	TT	TT	TT	TT	TT	TT	TT	TT	TT	TT	TT	TT	TT	TT	TT	TT	TT	TT	TT	TT
3371375|F|0-62:T>C-62:T>C	T/C	1	48071922	+	NA	NA	NA	NA	NA	NA	TT	TT	TT	TT	TT	TT	TT	TT	TT	TT	TT	TT	TT	TT	TT	TT	TT	TT	TT	TT	TT	TT	TT	TT	TT	TT	TT	TT	TT	TT	TT	TT	TT	TT	TT	TT	TT	TT	TT
3380141|F|0-67:A>G-67:A>G	A/G	1	48088918	+	NA	NA	NA	NA	NA	NA	AA	AA	AA	AA	AA	AA	AA	AA	AA	AA	AA	AA	AA	AA	AA	AA	AA	AA	AA	AA	AA	AA	AA	AA	AA	AA	AA	AA	AA	AA	AA	AA	AA	AA	AA	AA	AA	AA	AA
8201358|F|0-45:T>G-45:T>G	G/T	1	48109566	+	NA	NA	NA	NA	NA	NA	TT	GG	TT	TT	GG	GG	GG	TT	TT	GG	GG	GG	TT	TT	TT	TT	GG	TT	TT	TT	TT	TT	TT	TT	TT	TT	GG	GG	TT	GG	GG	TT	TT	TT	GG	TT	TT	TT	TT
3383292|F|0-60:T>A-60:T>A	T/A	1	48110798	+	NA	NA	NA	NA	NA	NA	TT	TT	TT	TT	TT	TT	TT	TT	TT	TT	TT	TT	TT	TT	TT	TT	TT	TT	TT	TT	TT	TT	TT	TT	TT	TT	TT	TT	TT	TT	TT	TT	TT	TT	TT	TT	TT	TT	TT
3378962|F|0-24:C>T-24:C>T	C/T	1	48111369	+	NA	NA	NA	NA	NA	NA	CC	CC	CC	CC	CC	CC	CC	CC	CC	CC	CC	CC	CC	CC	CC	CC	CC	CC	CC	CC	CC	CC	CC	CC	CC	CC	CC	CC	CC	CC	CC	CC	CC	CC	CC	CC	CC	CC	CC
8207301|F|0-20:T>G-20:T>G	T/G	1	48125965	+	NA	NA	NA	NA	NA	NA	TT	TT	TT	TT	GG	GG	GG	TT	TT	GG	GG	GG	TT	TT	TT	TT	GG	TT	TT	TT	TT	TT	TT	TT	TT	TT	TT	TT	TT	TT	TT	TT	TT	TT	GG	TT	TT	TT	TT
3381831|F|0-25:C>A-25:C>A	C/A	1	48127476	+	NA	NA	NA	NA	NA	NA	CC	CC	CC	CC	CC	CC	CC	CC	CC	CC	CC	CC	CC	CC	CC	CC	CC	CC	CC	CC	CC	CC	CC	CC	CC	CC	CC	CC	CC	CC	CC	CC	CC	CC	CC	CC	CC	CC	CC
3369387|F|0-10:C>G-10:C>G	G/C	1	48162330	+	NA	NA	NA	NA	NA	NA	GG	GG	GG	GG	GG	GG	GG	GG	GG	GG	GG	GG	GG	GG	GG	GG	GG	GG	GG	GG	GG	GG	GG	GG	GG	GG	GG	GG	GG	GG	GG	GG	GG	GG	GG	GG	GG	GG	GG
3383652|F|0-16:C>T-16:C>T	C/T	1	48164908	+	NA	NA	NA	NA	NA	NA	CC	CC	CC	CC	CC	CC	CC	CC	CC	CC	CC	CC	CC	CC	CC	CC	CC	CC	CC	CC	CC	CC	CC	CC	CC	CC	CC	CC	CC	CC	CC	CC	CC	CC	CC	CC	CC	CC	CC
8209596|F|0-43:A>T-43:A>T	T/A	1	48165403	+	NA	NA	NA	NA	NA	NA	TT	TT	TT	TT	TT	TT	TT	TT	TT	TT	TT	TT	TT	TT	TT	TT	TT	TT	TT	TT	TT	TT	TT	TT	TT	TT	TT	TT	TT	TT	TT	TT	TT	TT	TT	TT	TT	TT	TT
3384350|F|0-12:C>T-12:C>T	C/T	1	48248108	+	NA	NA	NA	NA	NA	NA	CC	CC	CC	CC	CC	CC	CC	CC	CC	CC	CC	CC	CC	CC	CC	CC	CC	CC	CC	CC	CC	CC	CC	CC	CC	CC	CC	CC	CC	CC	CC	CC	CC	CC	CC	CC	CC	CC	CC
3382025|F|0-10:T>A-10:T>A	A/T	1	48287607	+	NA	NA	NA	NA	NA	NA	AA	AA	AA	AA	AA	AA	AA	AA	AA	AA	AA	AA	AA	AA	AA	AA	AA	AA	AA	AA	AA	AA	AA	AA	AA	AA	AA	AA	AA	AA	AA	AA	AA	AA	AA	AA	AA	AA	AA
3378751|F|0-56:T>A-56:T>A	T/A	1	48293596	+	NA	NA	NA	NA	NA	NA	TT	TT	TT	TT	TT	TT	TT	TT	TT	TT	TT	TT	TT	TT	TT	TT	TT	TT	TT	TT	TT	TT	TT	TT	TT	TT	TT	TT	TT	TT	TT	TT	TT	TT	TT	TT	TT	TT	TT
3378970|F|0-9:C>T-9:C>T	C/T	1	48334148	+	NA	NA	NA	NA	NA	NA	CC	CC	CC	CC	CC	CC	CC	CC	CC	CC	CC	CC	CC	CC	CC	CC	CC	CC	CC	CC	CC	CC	CC	CC	CC	CC	CC	CC	CC	CC	CC	CC	CC	CC	CC	CC	CC	CC	CC
3381677|F|0-26:C>G-26:C>G	C/G	1	48348594	+	NA	NA	NA	NA	NA	NA	CC	CC	CC	CC	CC	CC	CC	CC	CC	CC	CC	CC	CC	CC	CC	CC	CC	CC	CC	CC	CC	CC	CC	CC	CC	CC	CC	CC	CC	CC	CC	CC	CC	CC	CC	CC	CC	CC	CC
3384560|F|0-23:G>C-23:G>C	G/C	1	48353020	+	NA	NA	NA	NA	NA	NA	GG	GG	GG	GG	GG	GG	GG	GG	GG	GG	GG	GG	GG	GG	GG	GG	GG	GG	GG	GG	GG	GG	GG	GG	GG	GG	GG	GG	GG	GG	GG	GG	GG	GG	GG	GG	GG	GG	GG
8208401|F|0-56:C>A-56:C>A	A/C	1	48353086	+	NA	NA	NA	NA	NA	NA	AA	AA	AA	AA	AA	AA	AA	AA	AA	AA	AA	AA	AA	AA	AA	AA	AA	AA	AA	AA	AA	AA	AA	AA	AA	AA	AA	AA	AA	AA	AA	AA	AA	AA	AA	AA	AA	AA	AA
3384283|F|0-57:C>T-57:C>T	C/T	1	48423401	+	NA	NA	NA	NA	NA	NA	CC	CC	CC	CC	TC	TT	TT	CC	CC	TT	TT	TT	CC	CC	CC	CC	TT	CC	CC	CC	CC	CC	CC	CC	CC	CC	CC	CC	CC	CC	CC	CC	CC	CC	TT	CC	CC	CC	TT
3378136|F|0-48:G>A-48:G>A	G/A	1	48423470	+	NA	NA	NA	NA	NA	NA	GG	GG	GG	GG	GG	GG	GG	GG	GG	GG	GG	GG	GG	GG	GG	GG	GG	GG	GG	GG	GG	GG	GG	GG	GG	GG	GG	GG	GG	GG	GG	GG	GG	GG	GG	GG	GG	GG	GG
3381361|F|0-23:T>G-23:T>G	T/G	1	48455238	+	NA	NA	NA	NA	NA	NA	TT	TT	TT	TT	GT	GG	GG	TT	TT	GG	GG	GG	TT	TT	TT	TT	GG	TT	TT	TT	TT	TT	TT	TT	TT	TT	TT	TT	TT	TT	TT	TT	TT	TT	GG	TT	TT	TT	GG
3378501|F|0-58:T>C-58:T>C	T/C	1	48461773	+	NA	NA	NA	NA	NA	NA	TT	CC	TT	TT	TT	TT	TT	TT	TT	TT	TT	TT	TT	TT	TT	TT	TT	TT	TT	TT	TT	TT	TT	TT	TT	TT	CC	TT	TT	TT	TT	TT	TT	TT	TT	TT	TT	TT	TT
8197730|F|0-42:C>A-42:C>A	A/C	1	48510560	+	NA	NA	NA	NA	NA	NA	AA	AA	AA	AA	AA	AA	AA	AA	AA	AA	AA	AA	AA	AA	AA	AA	AA	AA	AA	AA	AA	AA	AA	AA	AA	AA	AA	AA	AA	AA	AA	AA	AA	AA	AA	AA	AA	AA	AA
8664474|F|0-56:C>T-56:C>T	C/T	1	48535641	+	NA	NA	NA	NA	NA	NA	CC	CC	CC	CC	TC	CC	TT	CC	CC	CC	CC	TT	CC	CC	CC	CC	TT	CC	CC	CC	CC	CC	CC	CC	CC	CC	CC	CC	CC	CC	CC	CC	CC	CC	TT	CC	CC	CC	CC
3381596|F|0-38:T>C-38:T>C	T/C	1	48535989	+	NA	NA	NA	NA	NA	NA	TT	TT	TT	TT	CT	TT	CC	TT	TT	TT	TT	CC	TT	TT	TT	TT	CC	TT	CC	TT	TT	TT	TT	TT	TT	TT	TT	TT	TT	TT	TT	TT	TT	TT	CC	TT	TT	TT	TT
3383395|F|0-27:C>T-27:C>T	C/T	1	48556176	+	NA	NA	NA	NA	NA	NA	CC	CC	CC	CC	CC	CC	CC	CC	CC	CC	CC	CC	CC	CC	CC	CC	CC	CC	CC	CC	CC	CC	CC	CC	CC	CC	CC	CC	CC	CC	CC	CC	CC	CC	CC	CC	CC	CC	CC
3380906|F|0-63:A>T-63:A>T	A/T	1	48599286	+	NA	NA	NA	NA	NA	NA	AA	AA	AA	AA	AA	AA	AA	AA	AA	AA	AA	AA	AA	AA	AA	AA	AA	AA	AA	AA	AA	AA	AA	AA	AA	AA	AA	AA	AA	AA	AA	AA	AA	AA	AA	AA	AA	AA	AA
3384335|F|0-67:G>A-67:G>A	G/A	1	48614032	+	NA	NA	NA	NA	NA	NA	GG	GG	GG	GG	GG	GG	GG	GG	GG	GG	GG	GG	GG	GG	GG	GG	GG	GG	GG	GG	GG	GG	GG	GG	GG	GG	GG	GG	GG	GG	GG	GG	GG	GG	GG	GG	GG	GG	GG
3383003|F|0-57:C>T-57:C>T	C/T	1	48641561	+	NA	NA	NA	NA	NA	NA	CC	CC	CC	CC	CC	CC	CC	CC	CC	CC	CC	CC	CC	CC	CC	CC	CC	CC	CC	CC	CC	CC	CC	CC	CC	CC	CC	CC	CC	CC	CC	CC	CC	CC	CC	CC	CC	CC	CC
3377280|F|0-62:C>G-62:C>G	C/G	1	48655591	+	NA	NA	NA	NA	NA	NA	CC	CC	CC	CC	CC	CC	CC	CC	CC	CC	CC	CC	CC	CC	CC	CC	CC	CC	CC	CC	CC	CC	CC	CC	CC	CC	CC	CC	CC	CC	CC	CC	CC	CC	CC	CC	CC	CC	CC
8206308|F|0-11:T>C-11:T>C	C/T	1	48706506	+	NA	NA	NA	NA	NA	NA	CC	CC	CC	CC	CC	CC	CC	CC	CC	CC	CC	CC	CC	CC	CC	CC	CC	CC	CC	CC	CC	CC	CC	CC	CC	CC	CC	CC	CC	CC	CC	CC	CC	CC	CC	CC	CC	CC	CC
3366094|F|0-27:C>G-27:C>G	C/G	1	48723749	+	NA	NA	NA	NA	NA	NA	CC	GG	CC	CC	GG	CC	CC	CC	CC	CC	CC	GG	CC	CC	CC	CC	CC	CC	CC	CC	CC	CC	CC	CC	CC	CC	GG	CC	CC	CC	CC	CC	CC	CC	GC	CC	CC	CC	CC
3377955|F|0-37:C>A-37:C>A	C/A	1	48797348	+	NA	NA	NA	NA	NA	NA	CC	CC	CC	CC	CC	CC	CC	CC	CC	CC	CC	CC	CC	CC	CC	CC	CC	CC	CC	CC	CC	CC	CC	CC	CC	CC	CC	CC	CC	CC	CC	CC	CC	CC	CC	CC	CC	CC	CC
3379791|F|0-63:A>G-63:A>G	A/G	1	48798269	+	NA	NA	NA	NA	NA	NA	AA	AA	AA	AA	AA	AA	AA	AA	AA	AA	AA	AA	AA	AA	AA	AA	AA	AA	AA	AA	AA	AA	AA	AA	AA	AA	AA	AA	AA	AA	AA	AA	AA	AA	AA	AA	AA	AA	AA
8195602|F|0-27:T>C-27:T>C	C/T	1	48828540	+	NA	NA	NA	NA	NA	NA	CC	CC	CC	CC	CC	CC	CC	CC	CC	CC	CC	CC	CC	CC	CC	CC	CC	CC	CC	CC	CC	CC	CC	CC	CC	CC	CC	CC	CC	CC	CC	CC	TT	CC	CC	CC	CC	CC	CC
3380982|F|0-51:T>C-51:T>C	T/C	1	48828606	+	NA	NA	NA	NA	NA	NA	TT	TT	TT	TT	TT	TT	TT	TT	TT	TT	TT	TT	TT	TT	TT	TT	TT	TT	TT	TT	TT	TT	TT	TT	TT	TT	TT	TT	TT	TT	TT	TT	CC	TT	TT	TT	TT	TT	TT
8211835|F|0-30:C>T-30:C>T	T/C	1	48855541	+	NA	NA	NA	NA	NA	NA	TT	TT	TT	TT	TT	TT	TT	TT	TT	TT	TT	TT	TT	TT	TT	TT	TT	TT	TT	TT	TT	TT	TT	TT	TT	TT	TT	TT	TT	TT	TT	TT	CC	TT	TT	TT	TT	TT	TT
13122297|F|0-46:G>A-46:G>A	A/G	1	48855607	+	NA	NA	NA	NA	NA	NA	AA	AA	AA	AA	AA	AA	AA	AA	AA	AA	AA	AA	AA	AA	AA	AA	AA	AA	AA	AA	AA	AA	AA	AA	AA	AA	AA	AA	AA	AA	AA	AA	AA	AA	AA	AA	AA	AA	AA
8207612|F|0-19:G>C-19:G>C	G/C	1	48884503	+	NA	NA	NA	NA	NA	NA	GG	GG	GG	GG	GG	CC	GG	GG	GG	CC	CC	GG	GG	GG	GG	GG	GG	GG	GG	GG	GG	GG	GG	GG	GG	GG	GG	GG	GG	GG	GG	GG	CC	GG	GG	GG	GG	GG	CC
3379886|F|0-53:T>A-53:T>A	T/A	1	48893425	+	NA	NA	NA	NA	NA	NA	TT	TT	TT	TT	TT	AT	TT	TT	TT	TT	TT	TT	TT	TT	TT	TT	TT	TT	TT	TT	TT	TT	TT	TT	TT	TT	TT	TT	TT	TT	TT	TT	AA	TT	TT	TT	TT	TT	TT
3379786|F|0-63:G>A-63:G>A	G/A	1	48893616	+	NA	NA	NA	NA	NA	NA	GG	GG	GG	GG	GG	GG	GG	GG	GG	GG	GG	GG	GG	GG	GG	GG	GG	GG	GG	GG	GG	GG	GG	GG	GG	GG	GG	GG	GG	GG	GG	GG	AA	GG	GG	GG	GG	GG	GG
3381678|F|0-66:C>T-66:C>T	C/T	1	48905168	+	NA	NA	NA	NA	NA	NA	CC	CC	CC	CC	TC	TT	CC	CC	CC	TT	TT	CC	CC	CC	CC	CC	CC	CC	CC	CC	CC	CC	CC	CC	CC	CC	CC	CC	CC	CC	CC	CC	CC	CC	CC	CC	CC	CC	TT
3368286|F|0-32:A>T-32:A>T	A/T	1	48970449	+	NA	NA	NA	NA	NA	NA	AA	AA	AA	AA	AA	TT	AA	AA	AA	TT	TT	AA	AA	AA	AA	AA	AA	AA	AA	AA	AA	AA	AA	AA	AA	AA	AA	AA	AA	AA	AA	AA	TT	AA	AA	AA	AA	TA	TT
8208534|F|0-58:C>T-58:C>T	T/C	1	48984026	+	NA	NA	NA	NA	NA	NA	TT	TT	TT	TT	TT	CC	TT	TT	TT	CC	CC	TT	TT	TT	TT	TT	TT	TT	TT	TT	TT	TT	TT	TT	TT	TT	TT	TT	TT	TT	TT	TT	CC	TT	TT	TT	TT	TC	CC
3380763|F|0-32:A>T-32:A>T	C/A	1	49007625	+	NA	NA	NA	NA	NA	NA	CC	CC	CC	CC	AA	AA	AA	CC	CC	CC	AA	AA	CC	CC	CC	CC	AA	CC	CC	CC	CC	CC	CC	CC	CC	CC	CC	CC	CC	CC	CC	CC	CC	CC	AA	CC	CC	CC	AA
3380763|F|0-64:C>A-64:C>A	A/T	1	49007625	+	NA	NA	NA	NA	NA	NA	AA	AA	AA	AA	TT	TT	TT	AA	AA	TT	TT	TT	AA	AA	AA	AA	TT	AA	AA	AA	AA	AA	AA	AA	AA	AA	TT	TA	AA	TT	TT	AA	AA	AA	TT	AA	AA	AA	TT
3380925|F|0-43:C>A-43:C>A	C/A	1	49069507	+	NA	NA	NA	NA	NA	NA	CC	CC	CC	CC	CC	AA	CC	CC	CC	AA	AA	CC	CC	CC	CC	CC	CC	CC	CC	CC	CC	CC	CC	CC	CC	CC	CC	CC	CC	CC	CC	CC	CC	CC	CC	CC	CC	AC	AA
3384590|F|0-48:T>G-48:T>G	T/G	1	49116381	+	NA	NA	NA	NA	NA	NA	TT	TT	TT	TT	TT	TT	TT	TT	TT	TT	TT	TT	TT	TT	TT	TT	TT	TT	TT	TT	TT	TT	TT	TT	TT	TT	TT	TT	TT	TT	TT	TT	GG	TT	TT	TT	TT	TT	TT
3379904|F|0-24:T>C-24:T>C	C/T	1	49118561	+	NA	NA	NA	NA	NA	NA	CC	CC	CC	CC	CC	TT	CC	CC	CC	TT	TT	CC	CC	CC	CC	CC	CC	TT	CC	CC	CC	CC	CC	CC	CC	CC	CC	CC	CC	CC	CC	CC	TT	CC	CC	CC	CC	CC	TT
3366033|F|0-25:T>C-25:T>C	C/T	1	49137298	+	NA	NA	NA	NA	NA	NA	CC	CC	CC	CC	CC	CC	CC	CC	CC	CC	CC	CC	CC	CC	CC	CC	CC	CC	CC	CC	CC	CC	CC	CC	CC	CC	CC	CC	CC	CC	CC	CC	TT	CC	CC	CC	CC	CC	CC
3367491|F|0-7:G>C-7:G>C	G/C	1	49143616	+	NA	NA	NA	NA	NA	NA	GG	GG	GG	GG	GG	GG	GG	GG	GG	GG	GG	GG	GG	GG	GG	GG	GG	GG	GG	GG	GG	GG	GG	GG	GG	GG	GG	GG	GG	GG	GG	GG	CC	GG	GG	GG	GG	GG	GG
8209004|F|0-32:T>C-32:T>C	C/T	1	49147546	+	NA	NA	NA	NA	NA	NA	CC	CC	CC	CC	CC	CC	CC	CC	CC	CC	CC	CC	CC	CC	CC	CC	CC	CC	CC	CC	CC	CC	CC	CC	CC	CC	CC	CC	CC	CC	CC	CC	TT	CC	CC	CC	CC	CC	CC
8207246|F|0-34:T>A-34:T>A	T/A	1	49147612	+	NA	NA	NA	NA	NA	NA	TT	TT	TT	TT	TT	TT	TT	TT	TT	TT	TT	TT	TT	TT	TT	TT	TT	TT	TT	TT	TT	TT	TT	TT	TT	TT	TT	TT	TT	TT	TT	TT	AA	TT	TT	TT	TT	TT	TT
8197044|F|0-26:A>G-26:A>G	G/A	1	49151538	+	NA	NA	NA	NA	NA	NA	GG	GG	GG	GG	GG	GG	GG	GG	GG	GG	GG	GG	GG	GG	GG	GG	GG	GG	GG	GG	GG	GG	GG	GG	GG	GG	GG	GG	GG	GG	GG	GG	AA	GG	GG	GG	GG	GG	GG
3377785|F|0-24:G>C-24:G>C	G/C	1	49202838	+	NA	NA	NA	NA	NA	NA	CC	GG	CC	CC	CG	GG	GG	CC	CC	GG	GG	GG	CC	CC	CC	CC	GG	GG	CC	CC	CC	CC	CC	CC	CC	CC	GG	GG	CC	GG	GG	CC	GG	CC	GG	CC	CC	CG	GG
3377843|F|0-31:G>C-31:G>C	G/C	1	49229603	+	NA	NA	NA	NA	NA	NA	GG	GG	GG	GG	GG	GG	GG	GG	GG	GG	GG	GG	GG	GG	GG	GG	GG	GG	GG	GG	GG	GG	GG	GG	GG	GG	GG	GG	GG	GG	GG	GG	CC	GG	GG	GG	GG	GG	GG
3381566|F|0-38:A>T-38:A>T	A/T	1	49241811	+	NA	NA	NA	NA	NA	NA	AA	AA	AA	AA	AA	AA	AA	AA	AA	AA	AA	AA	AA	AA	AA	AA	AA	AA	AA	AA	AA	AA	AA	AA	AA	AA	AA	AA	AA	AA	AA	AA	AA	AA	AA	AA	AA	AA	AA
8215210|F|0-10:G>T-10:G>T	G/T	1	49244276	+	NA	NA	NA	NA	NA	NA	GG	TT	GG	GG	TT	GG	GG	GG	GG	GG	GG	TT	GG	GG	GG	GG	GG	GG	GG	GG	GG	GG	GG	GG	GG	GG	TT	TT	GG	TT	TT	GG	GG	GG	TG	GG	GG	GG	GG
3383610|F|0-6:T>C-6:T>C	T/C	1	49244342	+	NA	NA	NA	NA	NA	NA	CC	TT	CC	CC	TT	TT	CC	CC	CC	TT	TT	TT	CC	CC	CC	CC	CC	TT	CC	CC	CC	CC	CC	CC	CC	CC	TT	TT	CC	TT	TT	CC	CC	CC	CT	CC	CC	CT	TT
8207765|F|0-22:T>C-22:T>C	T/C	1	49249551	+	NA	NA	NA	NA	NA	NA	TT	TT	TT	TT	TT	CC	TT	TT	TT	CC	CC	TT	TT	TT	TT	TT	TT	CC	TT	TT	TT	TT	TT	TT	TT	TT	TT	TT	TT	TT	TT	TT	TT	TT	TT	TT	TT	TT	CC
3383130|F|0-38:G>T-38:G>T	G/T	1	49249617	+	NA	NA	NA	NA	NA	NA	GG	GG	GG	GG	GG	TT	GG	GG	GG	TT	TT	GG	GG	GG	GG	GG	GG	TT	GG	GG	GG	GG	GG	GG	GG	GG	GG	GG	GG	GG	GG	GG	GG	GG	GG	GG	GG	GG	TT
8670204|F|0-68:T>G-68:T>G	T/G	1	49268701	+	NA	NA	NA	NA	NA	NA	TT	TT	TT	TT	TT	TT	GG	TT	TT	TT	TT	TT	TT	TT	TT	TT	GG	TT	TT	TT	TT	TT	TT	TT	TT	TT	TT	TT	TT	TT	TT	TT	TT	TT	GT	TT	TT	TT	TT
3383562|F|0-45:G>C-45:G>C	G/C	1	49287187	+	NA	NA	NA	NA	NA	NA	GG	CC	GG	GG	CC	GG	GG	GG	GG	GG	GG	CC	GG	GG	GG	GG	GG	GG	GG	GG	GG	GG	GG	GG	GG	GG	CC	CC	GG	CC	CC	GG	GG	GG	CG	GG	GG	GG	GG
3378514|F|0-53:C>G-53:C>G	G/C	1	49369705	+	NA	NA	NA	NA	NA	NA	GG	CC	GG	GG	GG	GG	GG	GG	GG	GG	GG	GG	GG	GG	GG	GG	GG	GG	GG	GG	GG	GG	GG	GG	GG	GG	CC	CC	GG	CC	CC	GG	GG	GG	GG	GG	GG	GG	GG
3380893|F|0-53:T>C-53:T>C	T/C	1	49397385	+	NA	NA	NA	NA	NA	NA	CC	TT	CC	CC	CC	TT	CC	TT	CC	TT	TT	CC	CC	TT	CC	TT	CC	CC	TT	CC	CC	CC	TT	CC	CC	TT	TT	TT	TT	TT	TT	CC	TT	CC	CC	CC	TT	CT	TT
3384327|F|0-21:C>T-21:C>T	C/T	1	49441519	+	NA	NA	NA	NA	NA	NA	CC	CC	CC	CC	CC	CC	CC	CC	CC	CC	CC	CC	CC	CC	CC	CC	CC	CC	CC	CC	CC	CC	CC	CC	CC	CC	CC	CC	CC	CC	CC	CC	CC	CC	CC	CC	CC	CC	CC
3384433|F|0-17:A>T-17:A>T	T/A	1	49497037	+	NA	NA	NA	NA	NA	NA	TT	TT	TT	TT	TT	TT	TT	TT	TT	TT	TT	TT	TT	TT	TT	TT	TT	AA	TT	TT	TT	TT	TA	TT	TT	TT	TT	TT	TT	TT	TT	TT	TT	TT	TT	TT	TT	TT	TT
3383036|F|0-44:A>G-44:A>G	G/A	1	49509461	+	NA	NA	NA	NA	NA	NA	GG	GG	GG	GG	GG	GG	GG	GG	GG	GG	GG	GG	GG	GG	GG	GG	GG	AA	GG	GG	GG	GG	GG	GG	GG	GG	GG	GG	GG	GG	GG	GG	GG	GG	GG	GG	GG	GG	GG
3384088|F|0-30:A>G-30:A>G	G/A	1	49520167	+	NA	NA	NA	NA	NA	NA	GG	GG	GG	GG	GG	GG	GG	GG	GG	GG	GG	GG	GG	GG	GG	GG	GG	AA	GG	GG	GG	GG	GG	GG	GG	GG	GG	GG	GG	GG	GG	GG	GG	GG	GG	GG	GG	GG	GG
3377834|F|0-27:A>G-27:A>G	G/A	1	49535730	+	NA	NA	NA	NA	NA	NA	GG	GG	GG	GG	GG	GG	GG	GG	GG	GG	GG	GG	GG	GG	GG	GG	GG	AA	GG	GG	GG	GG	GA	GG	GG	GG	GG	GG	GG	GG	GG	GG	GG	GG	GG	GG	GG	GA	GG
3381739|F|0-44:T>C-44:T>C	C/T	1	49538827	+	NA	NA	NA	NA	NA	NA	CC	CC	CC	CC	CC	CC	CC	CC	CC	CC	CC	CC	CC	CC	CC	CC	CC	CT	CC	CC	CC	CC	CC	CC	CC	CC	CC	CC	CC	CC	CC	CC	CC	CC	CC	CC	CC	CT	CC
3368924|F|0-27:G>A-27:G>A	G/A	1	49588673	+	NA	NA	NA	NA	NA	NA	GG	GG	GG	GG	GG	GG	GG	GG	GG	GG	GG	GG	GG	GG	GG	GG	GG	GG	GG	GG	GG	GG	GG	GG	GG	GG	GG	GG	GG	GG	GG	GG	GG	GG	GG	GG	GG	GG	GG
3382579|F|0-28:T>C-28:T>C	T/C	1	49658010	+	NA	NA	NA	NA	NA	NA	TT	TT	CC	TT	TT	CC	TT	TT	TT	CC	CC	TT	TT	TT	TT	TT	TT	CC	TT	TT	TT	TT	TT	TT	TT	TT	TT	TT	TT	TT	TT	TT	TT	TT	TT	TT	TT	TT	CC
8206746|F|0-45:C>A-45:C>A	C/A	1	49702552	+	NA	NA	NA	NA	NA	NA	CC	CC	CC	CC	CC	CC	CC	CC	CC	CC	CC	CC	CC	CC	CC	CC	CC	AA	CC	CC	CC	CC	CC	CC	CC	CC	CC	CC	CC	CC	CC	CC	CC	CC	CC	CC	CC	CC	CC
3378616|F|0-62:A>T-62:A>T	A/T	1	49702827	+	NA	NA	NA	NA	NA	NA	AA	AA	AA	AA	AA	AA	AA	AA	AA	AA	AA	AA	AA	AA	AA	AA	AA	TT	AA	AA	AA	AA	TA	AA	AA	AA	AA	AA	AA	AA	AA	AA	AA	AA	AA	AA	AA	TA	AA
8206581|F|0-55:A>G-55:A>G	G/A	1	49702893	+	NA	NA	NA	NA	NA	NA	GG	GG	GG	GG	GG	GG	GG	GG	GG	GG	GG	GG	GG	GG	GG	GG	GG	AA	GG	GG	GG	GG	GG	GG	GG	GG	GG	GG	GG	GG	GG	GG	GG	GG	GG	GG	GG	GG	GG
3383051|F|0-21:T>G-21:T>G	G/T	1	49714555	+	NA	NA	NA	NA	NA	NA	GG	GG	GG	GG	GG	GG	GG	GG	GG	GG	GG	GG	GG	GG	GG	GG	GG	GG	GG	GG	GG	GG	GG	GG	GG	GG	GG	GG	GG	GG	GG	GG	GG	GG	GG	GG	GG	GG	GG
3378036|F|0-68:T>C-68:T>C	T/C	1	49733388	+	NA	NA	NA	NA	NA	NA	CT	CT	CT	CT	CT	CT	CT	CT	CT	CT	CT	CT	CT	CT	CT	CT	CT	TT	CT	CT	CT	CC	CT	CT	CC	CT	CT	TT	CT	TT	TT	CT	CT	CT	CT	CT	CT	CT	CT
3382133|F|0-36:C>A-36:C>A	A/C	1	49858010	+	NA	NA	NA	NA	NA	NA	AA	CC	AA	AA	CC	CC	CC	AC	AA	CC	CC	CC	AA	CC	AA	CC	CC	CC	CC	AA	AA	AA	AA	AA	AA	AA	CC	CC	AA	CC	CC	AA	CC	AA	CC	AA	AA	CC	CC
3381772|F|0-62:C>T-62:C>T	C/T	1	49858076	+	NA	NA	NA	NA	NA	NA	CC	CC	CC	CC	CC	CC	CC	CC	CC	CC	CC	CC	CC	CC	CC	CC	CC	CC	CC	CC	CC	CC	CC	CC	CC	CC	CC	CC	CC	CC	CC	CC	CC	CC	CC	CC	CC	CC	CC
8214313|F|0-48:T>C-48:T>C	C/T	1	49884395	+	NA	NA	NA	NA	NA	NA	TT	CC	TT	TT	CC	CC	CC	TT	TT	CC	CC	TT	TT	TT	TT	TT	CC	TT	TT	TT	TT	TT	TT	TT	TT	TT	CC	CC	TT	CC	CC	TT	TT	TT	CT	TT	TT	TT	CC
8215136|F|0-31:G>A-31:G>A	A/G	1	49895076	+	NA	NA	NA	NA	NA	NA	AA	AG	AA	AA	AG	AG	AG	AG	AA	AG	AG	AA	AA	AG	AA	AG	AG	AA	AG	AA	AA	AA	AG	AA	AA	AA	AG	GG	AA	AA	AG	AA	AG	AA	AG	AA	AA	AG	AG
3381013|F|0-55:A>T-55:A>T	A/T	1	49988268	+	NA	NA	NA	NA	NA	NA	AA	AA	AA	AA	AA	AA	AA	TT	AA	AA	AA	AA	AA	TT	AA	TT	AA	TT	TT	AA	AA	AA	TT	AA	AA	TT	AA	AA	TT	AA	AA	AA	AA	AA	AA	AA	TT	AA	AA
3378235|F|0-61:C>T-61:C>T	C/T	1	50007243	+	NA	NA	NA	NA	NA	NA	CC	CC	CC	CC	CC	CC	CC	TT	CC	CC	CC	CC	CC	TT	CC	TT	CC	CC	TT	CC	CC	CC	TT	CC	CC	TT	CC	CC	TT	CC	CC	CC	CC	CC	CC	CC	TT	CC	CC
3377289|F|0-36:G>T-36:G>T	G/T	1	50043776	+	NA	NA	NA	NA	NA	NA	GG	TT	GG	GG	TT	TT	TT	GG	GG	TT	TT	TT	GG	GG	GG	GG	TT	GG	GG	GG	GG	GG	GG	GG	GG	GG	TT	TT	GG	TT	TT	GG	GG	GG	TT	GG	GG	GG	TT
8195921|F|0-12:G>A-12:G>A	G/A	1	50044937	+	NA	NA	NA	NA	NA	NA	AA	GG	AA	AA	GG	GG	GG	AA	AA	GG	GG	GG	AA	AA	AA	AA	GG	AA	AA	AA	AA	AA	AA	AA	AA	AA	GG	GG	AA	GG	GG	AA	AA	AA	GG	AA	AA	AA	GG
3380399|F|0-54:C>G-54:C>G	C/G	1	50064752	+	NA	NA	NA	NA	NA	NA	CC	CC	CC	CC	CC	CC	CC	CC	CC	CC	CC	CC	CC	CC	CC	CC	CC	CC	CC	CC	CC	CC	CC	CC	CC	CC	CC	CC	CC	CC	CC	CC	CC	CC	CC	CC	CC	CC	CC
8200984|F|0-48:A>T-48:A>T	A/T	1	50091876	+	NA	NA	NA	NA	NA	NA	AA	AA	AA	AA	AA	AA	AA	AA	AA	AA	AA	AA	AA	AA	AA	AA	AA	AA	AA	AA	AA	AA	AA	AA	AA	AA	AA	AA	AA	AA	AA	AA	AA	AA	AA	AA	AA	AA	AA
3378625|F|0-12:T>C-12:T>C	T/C	1	50133117	+	NA	NA	NA	NA	NA	NA	TT	TT	TT	TT	TT	TT	TT	TT	TT	TT	TT	TT	TT	TT	TT	TT	TT	TT	TT	TT	TT	TT	TT	TT	TT	TT	TT	TT	TT	TT	TT	TT	TT	TT	TT	TT	TT	TT	TT
3382596|F|0-68:G>C-68:G>C	C/G	1	50160051	+	NA	NA	NA	NA	NA	NA	CC	CC	CC	CC	CC	GG	CC	CG	CC	GG	GG	CC	CC	CC	CC	CC	CC	CC	CC	CC	CC	CC	GG	CC	CC	GG	CC	CC	GG	CC	CC	CC	CC	CC	CC	CC	GG	GG	CC
3368828|F|0-36:G>T-36:G>T	G/T	1	50160117	+	NA	NA	NA	NA	NA	NA	GG	GG	GG	GG	GG	TT	GG	GG	GG	TT	TT	GG	GG	GG	GG	GG	GG	GG	GG	GG	GG	GG	GG	GG	GG	GG	GG	GG	GG	GG	GG	GG	GG	GG	GG	GG	GG	GG	GG
8196091|F|0-53:A>G-53:A>G	A/G	1	50180497	+	NA	NA	NA	NA	NA	NA	AA	AA	AA	AA	AA	GG	AA	AA	AA	GG	GG	AA	AA	AA	AA	AA	AA	AA	AA	AA	AA	AA	AA	AA	AA	AA	AA	AA	AA	AA	AA	AA	AA	AA	AA	AA	AA	AA	AA
3382499|F|0-34:C>T-34:C>T	C/T	1	50180563	+	NA	NA	NA	NA	NA	NA	CC	CC	CC	CC	CC	TT	CC	CC	CC	TT	TT	CC	CC	CC	CC	CC	CC	CC	CC	CC	CC	CC	CC	CC	CC	CC	CC	CC	CC	CC	CC	CC	CC	CC	CC	CC	CC	CC	CC
3383077|F|0-6:A>G-6:A>G	A/G	1	50184048	+	NA	NA	NA	NA	NA	NA	AA	AA	AA	AA	AA	GG	AA	AA	AA	GG	GG	AA	AA	AA	AA	AA	AA	AA	AA	AA	AA	AA	AA	AA	AA	AA	AA	AA	AA	AA	AA	AA	AA	AA	AA	AA	AA	AA	AA
3369995|F|0-12:G>A-12:G>A	G/A	1	50190871	+	NA	NA	NA	NA	NA	NA	GG	GG	GG	GG	GG	AA	GG	GG	GG	AA	AA	GG	GG	GG	GG	GG	GG	GG	GG	GG	GG	GG	GG	GG	GG	GG	GG	GG	GG	GG	GG	GG	GG	GG	GG	GG	GG	GG	GG
8196963|F|0-58:C>T-58:C>T	C/T	1	50217277	+	NA	NA	NA	NA	NA	NA	CC	CC	CC	CC	CC	TT	CC	CC	CC	TT	TT	CC	CC	CC	CC	CC	CC	CC	CC	CC	CC	CC	CC	CC	CC	CC	CC	CC	CC	CC	CC	CC	CC	CC	CC	CC	CC	CC	CC
3384515|F|0-37:G>A-37:G>A	G/A	1	50220591	+	NA	NA	NA	NA	NA	NA	GG	GG	GG	GG	AG	AA	GG	GG	GG	AA	AA	GG	GG	GG	GG	GG	GG	GG	GG	GG	GG	GG	GG	GG	GG	GG	GG	GG	GG	GG	GG	GG	GG	AG	GG	GG	GG	GG	GG
3370663|F|0-46:G>T-46:G>T	G/T	1	50262111	+	NA	NA	NA	NA	NA	NA	GG	GG	GG	GG	GG	TT	GG	GG	GG	TT	TT	GG	GG	GG	GG	GG	GG	GG	GG	GG	GG	GG	GG	GG	GG	GG	GG	GG	GG	GG	GG	GG	GG	GG	GG	GG	GG	GG	GG
3383681|F|0-6:T>A-6:T>A	A/T	1	50276358	+	NA	NA	NA	NA	NA	NA	AA	AA	AA	AA	AA	TT	AA	AA	AA	TT	TT	AA	AA	AA	AA	AA	AA	AA	AA	AA	AA	AA	AA	AA	AA	AA	AA	AA	AA	AA	AA	AA	AA	AA	AA	AA	AA	AA	AA
3381700|F|0-63:C>A-63:C>A	C/A	1	50288214	+	NA	NA	NA	NA	NA	NA	CC	CC	CC	CC	CC	AA	CC	CC	CC	AA	AA	CC	CC	CC	CC	CC	CC	CC	CC	CC	CC	CC	CC	CC	CC	CC	CC	CC	CC	CC	CC	CC	CC	CC	CC	CC	CC	CC	CC
3369138|F|0-21:G>A-21:G>A	G/A	1	50319000	+	NA	NA	NA	NA	NA	NA	GG	GG	GG	GG	GG	AA	GG	GG	GG	AA	AA	GG	GG	GG	GG	GG	GG	GG	GG	GG	GG	GG	GG	GG	GG	GG	GG	GG	GG	GG	GG	GG	GG	GG	GG	GG	GG	GG	GG
3384258|F|0-17:T>A-17:T>A	T/A	1	50432658	+	NA	NA	NA	NA	NA	NA	TT	TT	TT	TT	TT	AA	TT	TT	TT	AA	AA	TT	TT	TT	TT	TT	TT	TT	TT	TT	TT	TT	TT	TT	TT	TT	TT	TT	TT	TT	TT	TT	TT	TT	TT	TT	TT	TT	TT
3382672|F|0-32:A>T-32:A>T	A/T	1	50442499	+	NA	NA	NA	NA	NA	NA	AA	AA	AA	AA	AA	TT	AA	AA	AA	TT	TT	AA	AA	AA	AA	AA	AA	AA	AA	AA	AA	AA	AA	AA	AA	AA	AA	AA	AA	AA	AA	AA	AA	AA	AA	AA	AA	AA	AA
3384349|F|0-34:G>A-34:G>A	A/G	1	50470209	+	NA	NA	NA	NA	NA	NA	AA	AA	AA	AA	AA	GG	AA	AA	AA	GG	GG	AA	AA	AA	AA	AA	AA	AA	AA	AA	AA	AA	AA	AA	AA	AA	AA	AA	AA	AA	AA	AA	AA	AA	AA	AA	AA	AA	AA
8207658|F|0-26:T>G-26:T>G	G/T	1	50491020	+	NA	NA	NA	NA	NA	NA	GG	GG	GG	GG	GG	TT	GG	GT	GG	TT	TT	GG	GG	TT	GG	TT	GG	GG	GT	GG	GG	GG	GG	GG	GG	GG	GG	GG	GG	GG	GG	GG	TT	GG	GG	GG	GG	GT	GG
3381287|F|0-20:G>A-20:G>A	G/A	1	50525872	+	NA	NA	NA	NA	NA	NA	GG	GG	GG	GG	AG	GG	AA	AG	GG	GG	GG	GG	GG	AA	GG	AA	AA	AA	AG	GG	GG	GG	GG	GG	GG	GG	GG	AA	GG	AA	AA	GG	AA	GG	AG	GG	GG	AG	AA
3380580|F|0-44:T>C-44:T>C	T/C	1	50527950	+	NA	NA	NA	NA	NA	NA	TT	TT	TT	TT	CT	TT	CC	CT	TT	TT	TT	TT	TT	CC	TT	CC	CC	CC	TT	TT	TT	TT	TT	TT	TT	TT	TT	CC	TT	CC	CC	TT	CC	TT	CT	TT	TT	CT	CC
8215890|F|0-9:C>T-9:C>T	C/T	1	50537564	+	NA	NA	NA	NA	NA	NA	CC	CC	CC	CC	CC	TT	CC	CC	CC	TT	TT	CC	CC	CC	CC	CC	CC	CC	CC	CC	CC	CC	CC	CC	CC	CC	CC	CC	CC	CC	CC	CC	CC	CC	CC	CC	CC	CC	CC
3383995|F|0-28:T>C-28:T>C	T/C	1	50546273	+	NA	NA	NA	NA	NA	NA	TT	TT	TT	TT	TT	CC	TT	TT	TT	CC	CC	TT	TT	TT	TT	TT	TT	TT	TT	TT	TT	TT	TT	TT	TT	TT	TT	TT	TT	TT	TT	TT	TT	TT	TT	TT	TT	TT	TT
3380795|F|0-51:C>A-51:C>A	C/A	1	50552873	+	NA	NA	NA	NA	NA	NA	CC	CC	CC	CC	CC	AA	CC	CC	CC	AA	AA	CC	CC	CC	CC	CC	CC	CC	AA	CC	CC	CC	CC	CC	CC	CC	CC	CC	CC	CC	CC	CC	CC	CC	CC	CC	CC	AC	CC
3371172|F|0-40:T>A-40:T>A	T/A	1	50572699	+	NA	NA	NA	NA	NA	NA	TT	TT	TT	TT	TT	AA	TT	TT	TT	AA	AA	TT	TT	TT	TT	TT	TT	TT	TT	TT	TT	TT	TT	TT	TT	TT	TT	TT	TT	TT	TT	TT	TT	TT	TT	TT	TT	TT	TT
3383025|F|0-61:T>A-61:T>A	T/A	1	50573013	+	NA	NA	NA	NA	NA	NA	TT	TT	TT	TT	TT	AA	TT	TT	TT	AA	AA	TT	TT	TT	TT	TT	TT	TT	TT	TT	TT	TT	TT	TT	TT	TT	TT	TT	TT	TT	TT	TT	TT	TT	TT	TT	TT	TT	TT
8201519|F|0-44:A>C-44:A>C	A/C	1	50658788	+	NA	NA	NA	NA	NA	NA	AA	AA	AA	AA	AA	CC	AA	AA	AA	CC	CC	AA	AA	AA	AA	AA	AA	AA	AA	AA	AA	AA	AA	AA	AA	AA	AA	AA	AA	AA	AA	AA	AA	AA	AA	AA	AA	AA	AA
3377626|F|0-34:T>G-34:T>G	T/G	1	50667676	+	NA	NA	NA	NA	NA	NA	TT	GG	TT	TT	GG	GG	TT	TT	TT	GG	GG	GG	TT	TT	TT	TT	TT	TT	TT	TT	TT	TT	TT	TT	TT	TT	GG	TT	TT	TT	TT	TT	TT	TT	GT	TT	TT	TT	TT
3377931|F|0-43:C>T-43:C>T	C/T	1	50667728	+	NA	NA	NA	NA	NA	NA	CC	TT	CC	CC	TT	TT	CC	CC	CC	TT	TT	TT	CC	CC	CC	CC	CC	CC	CC	CC	CC	CC	CC	CC	CC	CC	TT	CC	CC	CC	CC	CC	CC	CC	TC	CC	CC	CC	CC
3382683|F|0-23:G>T-23:G>T	G/T	1	50684769	+	NA	NA	NA	NA	NA	NA	GG	GG	GG	GG	GG	TT	GG	GG	GG	TT	TT	GG	GG	GG	GG	GG	GG	GG	GG	GG	GG	GG	GG	GG	GG	GG	GG	GG	GG	GG	GG	GG	GG	GG	GG	GG	GG	GG	GG
3372719|F|0-56:C>T-56:C>T	C/T	1	50699769	+	NA	NA	NA	NA	NA	NA	CC	CC	CC	CC	CC	TT	CC	CC	CC	TT	TT	CC	CC	CC	CC	CC	CC	CC	CC	CC	CC	CC	CC	CC	CC	CC	CC	CC	CC	CC	CC	CC	CC	CC	CC	CC	CC	CC	CC
3382402|F|0-35:C>T-35:C>T	C/T	1	50732507	+	NA	NA	NA	NA	NA	NA	CC	TC	CC	CC	CC	TT	CC	CC	CC	TT	TT	CC	CC	CC	CC	CC	CC	CC	CC	CC	CC	CC	CC	CC	CC	CC	CC	CC	CC	CC	CC	CC	CC	CC	CC	CC	CC	CC	CC
3380364|F|0-29:G>A-29:G>A	G/A	1	50736526	+	NA	NA	NA	NA	NA	NA	GG	GG	GG	GG	GG	AA	GG	GG	GG	AA	AA	GG	GG	GG	GG	GG	GG	GG	GG	GG	GG	GG	GG	GG	GG	GG	GG	GG	GG	GG	GG	GG	GG	GG	GG	GG	GG	GG	GG
3383334|F|0-23:G>T-23:G>T	G/T	1	50739171	+	NA	NA	NA	NA	NA	NA	GG	GG	GG	GG	GG	TT	GG	GG	GG	TT	TT	GG	GG	GG	GG	GG	GG	GG	GG	GG	GG	GG	GG	GG	GG	GG	GG	GG	GG	GG	GG	GG	GG	GG	GG	GG	GG	GG	GG
3380757|F|0-28:C>T-28:C>T	C/T	1	50790330	+	NA	NA	NA	NA	NA	NA	CC	CC	CC	CC	CC	TT	CC	CC	CC	TT	TT	CC	CC	CC	CC	CC	CC	CC	CC	CC	CC	CC	CC	CC	CC	CC	CC	CC	CC	CC	CC	CC	CC	CC	CC	CC	CC	CC	CC
3381755|F|0-49:T>A-49:T>A	T/A	1	50805915	+	NA	NA	NA	NA	NA	NA	TT	AA	TT	TT	AA	TT	TT	TT	TT	TT	TT	AA	TT	TT	TT	TT	TT	TT	TT	TT	TT	TT	TT	TT	TT	TT	AA	AA	TT	AA	AA	TT	TT	TT	TT	TT	TT	TT	TT
3370099|F|0-36:T>C-36:T>C	T/C	1	50819255	+	NA	NA	NA	NA	NA	NA	TT	TT	TT	TT	TT	CC	TT	TT	TT	CC	CC	TT	TT	TT	TT	TT	TT	TT	TT	TT	TT	TT	TT	TT	TT	TT	TT	TT	TT	TT	TT	TT	TT	TT	TT	TT	TT	TT	TT
3377301|F|0-40:A>C-40:A>C	A/C	1	50825600	+	NA	NA	NA	NA	NA	NA	AA	CC	AA	AA	CC	CC	AA	AA	AA	CC	CC	CC	AA	AA	AA	AA	AA	AA	AA	AA	AA	AA	AA	AA	AA	AA	CC	CC	AA	CC	CC	AA	AA	AA	CA	AA	AA	AA	AA
3378305|F|0-59:A>T-59:A>T	A/T	1	50828575	+	NA	NA	NA	NA	NA	NA	AA	AA	AA	AA	AA	TT	AA	AA	AA	TT	TT	AA	AA	AA	AA	AA	AA	AA	AA	AA	AA	AA	AA	AA	AA	AA	AA	AA	AA	AA	AA	AA	AA	AA	AA	AA	AA	AA	AA
8197345|F|0-36:T>C-36:T>C	C/T	1	50845104	+	NA	NA	NA	NA	NA	NA	CC	TT	CC	CC	TT	TT	CC	CC	CC	TT	TT	TT	CC	CC	CC	CC	CC	CC	CC	CC	CC	CC	CC	CC	CC	CC	TT	TT	CC	TT	TT	CC	CC	CC	CT	CC	CC	CC	CC
3378256|F|0-5:A>C-5:A>C	A/C	1	50863776	+	NA	NA	NA	NA	NA	NA	AA	AA	AA	AA	CA	CC	AA	AA	AA	CC	CC	CC	AA	AA	AA	AA	AA	AA	AA	AA	AA	AA	AA	AA	AA	AA	AA	AA	AA	AA	AA	AA	AA	AA	CA	AA	AA	AA	AA
3373354|F|0-50:T>A-50:T>A	A/T	1	50895174	+	NA	NA	NA	NA	NA	NA	AA	AA	AA	AA	AA	TT	AA	AA	AA	TT	TT	AA	AA	AA	AA	AA	AA	AA	AA	AA	AA	AA	AA	AA	AA	AA	AA	AA	AA	AA	AA	AA	AA	AA	AA	AA	AA	AA	AA
3383740|F|0-44:G>A-44:G>A	G/A	1	50900985	+	NA	NA	NA	NA	NA	NA	GG	GG	GG	GG	AA	GG	GG	GG	GG	GG	GG	AA	GG	GG	GG	GG	GG	GG	GG	GG	GG	GG	GG	GG	GG	GG	GG	GG	GG	GG	GG	GG	GG	GG	GG	GG	GG	GG	GG
3377824|F|0-49:G>A-49:G>A	G/A	1	50904421	+	NA	NA	NA	NA	NA	NA	GG	GG	GG	GG	AA	AA	GG	GG	GG	AA	AA	AA	GG	GG	GG	GG	GG	GG	GG	GG	GG	GG	GG	GG	GG	GG	GG	GG	GG	GG	GG	GG	GG	GG	AG	GG	GG	GG	GG
3378377|F|0-49:C>T-49:C>T	C/T	1	50963622	+	NA	NA	NA	NA	NA	NA	CC	CC	CC	CC	CC	TT	CC	CC	CC	TT	TT	CC	CC	CC	CC	CC	CC	CC	CC	CC	CC	CC	CC	CC	CC	CC	CC	CC	CC	CC	CC	CC	CC	CC	CC	CC	CC	CC	CC
3383903|F|0-10:T>C-10:T>C	T/C	1	51040230	+	NA	NA	NA	NA	NA	NA	TT	TT	TT	TT	TT	CC	TT	TT	TT	CC	CC	TT	TT	TT	TT	TT	TT	TT	TT	TT	TT	TT	TT	TT	TT	TT	TT	CC	TT	CC	CC	TT	TT	TT	TT	TT	TT	TT	TT
3383804|F|0-64:T>G-64:T>G	G/T	1	51073105	+	NA	NA	NA	NA	NA	NA	GG	GG	GG	GG	GG	TT	GG	GG	GG	TT	TT	GG	GG	GG	GG	GG	GG	GG	GG	GG	GG	GG	GG	GG	GG	GG	GG	TT	GG	TT	TT	GG	GG	GG	GG	GG	GG	GG	GG
3379416|F|0-17:A>T-17:A>T	A/T	1	51074141	+	NA	NA	NA	NA	NA	NA	AA	AA	AA	AA	AA	TT	AA	AA	AA	TT	TT	AA	AA	AA	AA	AA	AA	AA	AA	AA	AA	AA	AA	AA	AA	AA	AA	TT	AA	TT	TT	AA	AA	AA	AA	AA	AA	AA	AA
3380021|F|0-28:A>T-28:A>T	A/T	1	51074543	+	NA	NA	NA	NA	NA	NA	AA	AA	AA	AA	AA	TT	AA	AA	AA	TT	TT	AA	AA	AA	AA	AA	AA	AA	AA	AA	AA	AA	AA	AA	AA	AA	AA	TT	AA	TT	TT	AA	AA	AA	AA	AA	AA	AA	AA
3381711|F|0-14:G>A-14:G>A	G/A	1	51074609	+	NA	NA	NA	NA	NA	NA	GG	GG	GG	GG	GG	AA	GG	GG	GG	AA	AA	GG	GG	GG	GG	GG	GG	GG	GG	GG	GG	GG	GG	GG	GG	GG	GG	GG	GG	GG	GG	GG	GG	GG	GG	GG	GG	GG	GG
3365657|F|0-29:A>G-29:A>G	A/G	1	51154170	+	NA	NA	NA	NA	NA	NA	AA	AA	AA	AA	AA	GG	AA	AA	AA	GG	GG	AA	AA	AA	AA	AA	AA	AA	AA	AA	AA	AA	AA	AA	AA	AA	AA	AA	AA	AA	AA	AA	AA	AA	AA	AA	AA	AA	AA
3383351|F|0-12:G>A-12:G>A	G/A	1	51199559	+	NA	NA	NA	NA	NA	NA	GG	GG	GG	GG	GG	AA	GG	GG	GG	AA	AA	GG	GG	GG	GG	GG	GG	GG	GG	GG	GG	GG	GG	GG	GG	GG	GG	GG	GG	GG	GG	GG	GG	GG	GG	GG	GG	GG	GG
3381923|F|0-37:T>A-37:T>A	T/A	1	51214027	+	NA	NA	NA	NA	NA	NA	TT	TT	TT	TT	TT	AA	TT	TT	TT	AA	AA	TT	TT	TT	TT	TT	TT	TT	TT	TT	TT	TT	TT	TT	TT	AA	TT	TT	TT	TT	TT	TT	TT	TT	TT	TT	TT	TT	TT
8213158|F|0-20:G>A-20:G>A	A/G	1	51221107	+	NA	NA	NA	NA	NA	NA	AA	AA	AA	AA	AA	GG	AA	AA	AA	GG	GG	AA	AA	AA	AA	AA	AA	AA	AA	AA	AA	AA	AA	AA	AA	AA	AA	AA	AA	AA	AA	AA	AA	AA	AA	AA	AA	AA	AA
3381182|F|0-39:A>T-39:A>T	A/T	1	51251942	+	NA	NA	NA	NA	NA	NA	AA	AA	AA	AA	AA	TT	AA	AA	AA	TT	TT	AA	AA	AA	AA	AA	AA	AA	AA	AA	AA	AA	AA	AA	AA	AA	AA	AA	AA	AA	AA	AA	AA	AA	AA	AA	AA	AA	AA
3373426|F|0-16:T>G-16:T>G	T/G	1	51252180	+	NA	NA	NA	NA	NA	NA	TT	TT	TT	TT	TT	GG	TT	TT	TT	GG	GG	TT	TT	TT	TT	TT	TT	TT	TT	TT	TT	TT	TT	TT	TT	TT	TT	TT	TT	TT	TT	TT	TT	TT	TT	TT	TT	TT	TT
3384580|F|0-37:T>A-37:T>A	T/A	1	51253410	+	NA	NA	NA	NA	NA	NA	TT	TT	TT	TT	TT	AA	TT	TT	TT	AA	AA	TT	TT	TT	TT	TT	TT	TT	TT	TT	TT	TT	TT	TT	TT	TT	TT	TT	TT	TT	TT	TT	TT	TT	TT	TT	TT	TT	TT
3380632|F|0-25:T>A-25:T>A	T/A	1	51260650	+	NA	NA	NA	NA	NA	NA	TT	TT	TT	TT	TT	AA	TT	TT	TT	AA	AA	TT	TT	TT	TT	TT	TT	TT	TT	TT	TT	TT	TT	TT	TT	TT	TT	TT	TT	TT	TT	TT	TT	TT	TT	TT	TT	TT	TT
8214755|F|0-44:T>C-44:T>C	C/T	1	51260716	+	NA	NA	NA	NA	NA	NA	CC	CC	CC	CC	CC	TT	CC	CC	CC	TT	TT	CC	CC	CC	CC	CC	CC	CC	CC	CC	CC	CC	CC	CC	CC	CC	CC	CC	CC	CC	CC	CC	CC	CC	CC	CC	CC	CC	CC
3381193|F|0-39:A>T-39:A>T	A/T	1	51266615	+	NA	NA	NA	NA	NA	NA	AA	AA	AA	AA	AA	TT	AA	TA	AA	TT	TT	AA	AA	TT	AA	AA	AA	AA	AA	AA	AA	AA	AA	AA	AA	AA	AA	AA	AA	AA	AA	AA	AA	AA	AA	AA	AA	AA	AA
3382989|F|0-60:A>G-60:A>G	G/A	1	51285431	+	NA	NA	NA	NA	NA	NA	GG	GG	GG	GG	GG	GG	GG	AA	GG	GG	GG	GG	GG	AA	GG	AA	GG	GG	GG	GG	GG	GG	GG	GG	GG	AA	GG	AA	AA	AA	AA	GG	GG	GG	GG	GG	GG	GA	GG
3378472|F|0-23:T>A-23:T>A	A/T	1	51293088	+	NA	NA	NA	NA	NA	NA	AA	AA	AA	AA	AA	TT	AA	TT	AA	TT	TT	AA	AA	TT	AA	TT	AA	AA	AA	AA	AA	AA	AA	AA	AA	TT	AA	TT	TT	TT	TT	AA	AA	AA	AA	AA	AA	AA	AA
3384336|F|0-47:C>T-47:C>T	C/T	1	51318813	+	NA	NA	NA	NA	NA	NA	CC	CC	CC	CC	CC	CC	CC	CC	CC	CC	TT	CC	CC	CC	CC	CC	CC	CC	CC	CC	CC	CC	CC	CC	CC	CC	CC	CC	CC	CC	CC	CC	CC	CC	CC	CC	CC	CC	CC
8196134|F|0-35:A>G-35:A>G	A/G	1	51334173	+	NA	NA	NA	NA	NA	NA	AA	AA	AA	AA	AA	AA	AA	AA	AA	AA	GG	AA	AA	AA	AA	AA	AA	AA	AA	AA	AA	AA	AA	AA	AA	AA	AA	AA	AA	AA	AA	AA	AA	AA	AA	AA	AA	AA	AA
8201403|F|0-26:G>T-26:G>T	T/G	1	51340856	+	NA	NA	NA	NA	NA	NA	TT	TT	TT	TT	TT	TT	TT	TT	TT	TT	GG	TT	TT	TT	TT	TT	TT	TT	TT	TT	TT	TT	TT	TT	TT	TT	TT	TT	TT	TT	TT	TT	TT	TT	TT	TT	TT	TT	TT
8211167|F|0-22:T>C-22:T>C	C/T	1	51391783	+	NA	NA	NA	NA	NA	NA	CC	CC	CC	CC	CC	CC	CC	CC	CC	CC	TT	CC	CC	CC	CC	CC	CC	CC	CC	CC	CC	CC	CC	CC	CC	CC	CC	CC	CC	CC	CC	CC	CC	CC	CC	CC	CC	CC	CC
3383972|F|0-39:T>G-39:T>G	G/T	1	51416031	+	NA	NA	NA	NA	NA	NA	GG	GG	GG	GG	GG	GG	GG	GG	GG	GG	TT	GG	GG	GG	GG	GG	GG	GG	GG	GG	GG	GG	GG	GG	GG	GG	GG	GG	GG	GG	GG	GG	GG	GG	GG	GG	GG	GG	GG
3381599|F|0-6:A>G-6:A>G	A/G	1	51458047	+	NA	NA	NA	NA	NA	NA	AA	AA	AA	AA	AA	AA	AA	AA	AA	AA	GG	AA	AA	AA	AA	AA	AA	AA	AA	AA	AA	AA	AA	AA	AA	AA	AA	AA	AA	AA	AA	AA	AA	AA	AA	AA	AA	AA	AA
3370328|F|0-36:G>T-36:G>T	T/G	1	51470913	+	NA	NA	NA	NA	NA	NA	TT	TT	TT	TT	TT	TT	TT	TT	TT	TT	GG	TT	TT	TT	TT	TT	TT	TT	TT	TT	TT	TT	TT	TT	TT	TT	TT	TT	TT	TT	TT	TT	TT	TT	TT	TT	GG	TT	TT
100032901|F|0-49:T>A-49:T>A	T/A	1	51473079	+	NA	NA	NA	NA	NA	NA	TT	TT	TT	TT	TT	TT	TT	TT	TT	TT	AA	TT	TT	TT	TT	TT	TT	TT	TT	TT	TT	TT	TT	TT	TT	TT	TT	TT	TT	TT	TT	TT	TT	TT	TT	TT	TT	TT	TT
3382267|F|0-36:C>T-36:C>T	C/T	1	51482841	+	NA	NA	NA	NA	NA	NA	CC	CC	CC	CC	CC	CC	CC	CC	CC	CC	TT	CC	CC	CC	CC	CC	CC	CC	CC	CC	CC	CC	CC	CC	CC	CC	CC	CC	CC	CC	CC	CC	CC	CC	CC	CC	TT	CC	CC
3378919|F|0-48:C>G-48:C>G	C/G	1	51484943	+	NA	NA	NA	NA	NA	NA	CC	CC	CC	CC	CC	CC	CC	CC	CC	CC	GG	CC	CC	CC	CC	CC	CC	CC	CC	CC	CC	CC	GC	CC	CC	CC	CC	CC	CC	CC	CC	CC	CC	CC	CC	CC	GG	CC	CC
3384302|F|0-27:T>C-27:T>C	T/C	1	51485009	+	NA	NA	NA	NA	NA	NA	TT	TT	TT	TT	TT	TT	TT	TT	TT	TT	CC	TT	TT	TT	TT	TT	TT	TT	TT	TT	TT	TT	CC	TT	TT	TT	TT	TT	TT	TT	TT	TT	TT	TT	TT	TT	CC	TT	TT
8199242|F|0-64:G>A-64:G>A	G/A	1	51489094	+	NA	NA	NA	NA	NA	NA	GG	GG	GG	GG	GG	GG	GG	GG	GG	GG	GG	GG	GG	GG	GG	GG	GG	GG	GG	GG	GG	GG	AG	GG	GG	GG	GG	GG	GG	GG	GG	GG	GG	GG	GG	GG	AA	GG	GG
3381801|F|0-7:A>T-7:A>T	G/A	1	51603083	+	NA	NA	NA	NA	NA	NA	GG	GG	GG	GG	GG	GG	GG	GG	GG	GG	AA	GG	GG	GG	GG	GG	GG	GG	GG	GG	GG	GG	GG	GG	GG	GG	GG	GG	GG	GG	GG	GG	GG	GG	GG	GG	AA	GG	GG
3381801|F|0-21:G>A-21:G>A	A/T	1	51603083	+	NA	NA	NA	NA	NA	NA	AA	AA	AA	AA	AA	AA	AA	AA	AA	AA	AA	AA	AA	AA	AA	AA	AA	AA	AA	AA	AA	AA	AA	AA	AA	AA	AA	AA	AA	AA	AA	AA	AA	AA	AA	AA	AA	AA	AA
100059331|F|0-48:A>G-48:A>G	G/A	1	51608782	+	NA	NA	NA	NA	NA	NA	GG	GG	GG	GG	GG	GG	GG	GG	GG	GG	GG	GG	GG	GG	GG	GG	GG	GG	GG	GG	GG	GG	GG	GG	GG	GG	GG	GG	GG	GG	GG	GG	GG	GG	GG	GG	GG	GG	GG
3381075|F|0-63:A>C-63:A>C	A/C	1	51625584	+	NA	NA	NA	NA	NA	NA	AA	AA	AA	AA	AA	AA	AA	AA	AA	AA	AA	AA	AA	AA	AA	AA	AA	AA	AA	AA	AA	AA	CC	AA	AA	AA	AA	AA	AA	AA	AA	AA	AA	AA	AA	AA	CC	AA	AA
13121537|F|0-49:T>A-49:T>A	A/T	1	51627710	+	NA	NA	NA	NA	NA	NA	AA	AA	AA	AA	AA	AA	AA	AA	AA	AA	AA	AA	AA	AA	AA	AA	AA	AA	AA	AA	AA	AA	TT	AA	AA	AA	AA	AA	AA	AA	AA	AA	AA	AA	AA	AA	AA	AA	AA
3380152|F|0-51:A>C-51:A>C	A/C	1	51660085	+	NA	NA	NA	NA	NA	NA	AA	CC	AA	AA	AA	AA	AA	AA	AA	AA	CC	AA	AA	AA	AA	AA	AA	AA	AA	AA	AA	AA	AA	AA	AA	AA	CC	AA	AA	AA	AA	AA	AA	AA	AA	AA	CC	AA	AA
3378504|F|0-12:T>C-12:T>C	T/C	1	51685743	+	NA	NA	NA	NA	NA	NA	TT	TT	TT	TT	TT	TT	TT	TT	TT	TT	CC	TT	TT	TT	TT	TT	TT	TT	TT	TT	TT	TT	TT	TT	TT	TT	TT	TT	TT	TT	TT	TT	TT	TT	TT	TT	CC	TT	TT
3380524|F|0-26:T>C-26:T>C	T/C	1	51713511	+	NA	NA	NA	NA	NA	NA	TT	TT	TT	TT	TT	TT	TT	TT	TT	TT	CC	TT	TT	TT	TT	TT	TT	TT	TT	TT	TT	TT	TT	TT	TT	TT	TT	TT	TT	TT	TT	TT	TT	TT	TT	TT	TT	TT	TT
3382848|F|0-65:C>A-65:C>A	C/A	1	51753992	+	NA	NA	NA	NA	NA	NA	CC	CC	CC	CC	CC	AA	CC	CC	CC	AA	CC	CC	CC	CC	CC	CC	CC	CC	CC	CC	CC	CC	CC	CC	CC	CC	CC	CC	CC	CC	CC	CC	CC	CC	CC	CC	CC	CC	AA
3382119|F|0-39:T>C-39:T>C	T/C	1	51754314	+	NA	NA	NA	NA	NA	NA	TT	TT	TT	TT	TT	TT	TT	TT	TT	TT	CC	TT	TT	TT	TT	TT	TT	TT	TT	TT	TT	TT	TT	TT	TT	TT	TT	TT	TT	TT	TT	TT	TT	TT	TT	TT	CC	TT	TT
3375647|F|0-9:C>T-9:C>T	C/T	1	51764071	+	NA	NA	NA	NA	NA	NA	CC	TT	CC	CC	CC	CC	CC	TC	CC	CC	TT	CC	CC	CC	CC	TT	CC	CC	CC	CC	CC	CC	CC	CC	CC	CC	TT	CC	TT	CC	CC	CC	CC	CC	CC	CC	TT	CC	CC
3367533|F|0-24:T>G-24:T>G	G/T	1	51777814	+	NA	NA	NA	NA	NA	NA	GG	GG	GG	GG	GG	GG	GG	GG	GG	GG	TT	GG	GG	GG	GG	GG	GG	GG	GG	GG	GG	GG	GG	GG	GG	GG	GG	GG	GG	GG	GG	GG	GG	GG	GG	GG	TT	GG	GG
3373930|F|0-54:C>T-54:C>T	C/T	1	51777880	+	NA	NA	NA	NA	NA	NA	CC	CC	CC	CC	CC	CC	CC	CC	CC	CC	TT	CC	CC	CC	CC	CC	CC	CC	CC	CC	CC	CC	CC	CC	CC	CC	CC	CC	CC	CC	CC	CC	CC	CC	CC	CC	TT	CC	CC
8209073|F|0-63:T>A-63:T>A	A/T	1	51782122	+	NA	NA	NA	NA	NA	NA	AA	AA	AA	AA	AA	AA	AA	AA	AA	AA	TT	AA	AA	AA	AA	AA	AA	AA	AA	AA	AA	AA	AA	AA	AA	AA	AA	AA	AA	AA	AA	AA	AA	AA	AA	AA	TT	AA	AA
8198815|F|0-19:C>T-19:C>T	T/C	1	51788924	+	NA	NA	NA	NA	NA	NA	TT	CC	TT	TT	TT	TT	CC	TT	TT	TT	TT	TT	TT	TT	TT	TT	CC	TT	TT	TT	TT	TT	TC	TT	TT	TT	CC	TT	TT	TT	TT	TT	TT	TT	TC	TT	TT	TC	TT
8197066|F|0-48:T>C-48:T>C	T/C	1	51791067	+	NA	NA	NA	NA	NA	NA	TT	CC	TT	TT	TT	TT	TT	TT	TT	TT	TT	TT	TT	TT	TT	TT	TT	TT	TT	TT	TT	TT	CT	TT	TT	TT	CC	TT	TT	TT	TT	TT	TT	TT	TT	TT	TT	CC	TT
8197066|F|0-29:G>A-29:G>A	G/A	1	51791067	+	NA	NA	NA	NA	NA	NA	GG	GG	GG	GG	AA	AG	GG	GG	GG	GG	GG	AA	GG	GG	GG	GG	GG	GG	GG	GG	GG	GG	GG	GG	GG	GG	GG	GG	GG	GG	GG	GG	GG	GG	AG	GG	AG	GG	GG
3383707|F|0-9:C>T-9:C>T	C/T	1	51791133	+	NA	NA	NA	NA	NA	NA	CC	CC	CC	CC	CC	CC	CC	CC	CC	CC	TT	CC	CC	CC	CC	CC	CC	CC	CC	CC	CC	CC	CC	CC	CC	CC	CC	CC	CC	CC	CC	CC	CC	CC	CC	CC	TT	CC	CC
8215964|F|0-40:T>A-40:T>A	T/A	1	51799740	+	NA	NA	NA	NA	NA	NA	TT	TT	TT	TT	TT	TT	AA	TT	TT	TT	TT	TT	TT	TT	TT	TT	AA	TT	TT	TT	TT	TT	TT	TT	TT	TT	TT	TT	TT	TT	TT	TT	TT	TT	AT	TT	TT	TT	TT
3371092|F|0-26:A>G-26:A>G	A/G	1	51811442	+	NA	NA	NA	NA	NA	NA	AA	AA	AA	AA	AA	AA	AA	AA	AA	AA	GG	AA	AA	AA	AA	AA	AA	AA	AA	AA	AA	AA	AA	AA	AA	AA	AA	AA	AA	AA	AA	AA	AA	AA	AA	AA	GG	AA	AA
3366461|F|0-32:T>C-32:T>C	T/C	1	51818040	+	NA	NA	NA	NA	NA	NA	TT	TT	TT	TT	TT	TT	TT	TT	TT	TT	CC	TT	TT	TT	TT	TT	TT	TT	TT	TT	TT	TT	TT	TT	TT	TT	TT	TT	TT	TT	TT	TT	TT	TT	TT	TT	CC	TT	TT
3380651|F|0-45:G>C-45:G>C	G/C	1	51872110	+	NA	NA	NA	NA	NA	NA	GG	GG	GG	GG	GG	GG	GG	GG	GG	GG	CC	GG	GG	GG	GG	GG	GG	GG	GG	GG	GG	GG	GG	GG	GG	GG	GG	GG	GG	GG	GG	GG	GG	GG	GG	GG	CC	GG	GG
8208322|F|0-33:T>C-33:T>C	T/C	1	51895207	+	NA	NA	NA	NA	NA	NA	TT	TT	TT	TT	TT	TT	TT	TT	TT	TT	CC	TT	TT	TT	TT	TT	TT	TT	TT	TT	TT	TT	TT	TT	TT	TT	TT	TT	TT	TT	TT	TT	TT	TT	TT	TT	CC	TT	TT
3379026|F|0-47:G>A-47:G>A	G/A	1	51926066	+	NA	NA	NA	NA	NA	NA	GG	GG	GG	GG	GG	GG	GG	GG	GG	GG	AA	GG	GG	GG	GG	GG	GG	GG	GG	GG	GG	GG	GG	GG	GG	GG	GG	GG	GG	GG	GG	GG	GG	GG	GG	GG	AA	GG	GG
3373419|F|0-48:G>C-48:G>C	G/C	1	51926132	+	NA	NA	NA	NA	NA	NA	GG	GG	GG	GG	GG	GG	GG	GG	GG	GG	CC	GG	GG	GG	GG	GG	GG	GG	GG	GG	GG	GG	GG	GG	GG	GG	GG	GG	GG	GG	GG	GG	GG	GG	GG	GG	CC	GG	GG
3383695|F|0-58:C>G-58:C>G	G/C	1	51940373	+	NA	NA	NA	NA	NA	NA	GG	GG	GG	GG	GG	GG	GG	GG	GG	GG	CC	GG	GG	GG	GG	GG	GG	GG	GG	GG	GG	GG	GG	GG	GG	GG	GG	GG	GG	GG	GG	GG	GG	GG	GG	GG	CC	GG	GG
3378022|F|0-33:G>A-33:G>A	G/A	1	51943119	+	NA	NA	NA	NA	NA	NA	AA	AA	AA	AA	AA	GG	GG	AA	AA	GG	GG	AA	AA	AA	AA	AA	GG	AA	AA	AA	AA	AA	GG	AA	AA	AA	AA	GG	AA	GG	GG	AA	AA	AA	AG	AA	GG	GG	GG
3381404|F|0-35:A>G-35:A>G	A/G	1	51943169	+	NA	NA	NA	NA	NA	NA	AA	AA	AA	AA	AA	GG	GG	AA	AA	GG	AA	AA	AA	AA	AA	AA	GG	AA	AA	AA	AA	AA	GG	AA	AA	AA	AA	GG	AA	GG	GG	AA	AA	AA	GG	GA	AA	GG	GG
3377376|F|0-57:G>C-57:G>C	G/C	1	51945351	+	NA	NA	NA	NA	NA	NA	CC	CC	CC	CC	CC	GG	GG	CC	CC	GG	GG	CC	CC	CC	CC	CC	GG	CC	CC	CC	CC	CC	GG	CC	CC	CC	CC	GG	CC	GG	GG	CC	CC	CC	CG	CC	GG	GG	GG
8198220|F|0-33:A>T-33:A>T	A/T	1	51997926	+	NA	NA	NA	NA	NA	NA	AA	AA	AA	AA	AA	AA	AA	AA	AA	AA	TT	AA	AA	AA	AA	AA	AA	AA	AA	AA	AA	AA	AA	AA	AA	AA	AA	AA	AA	AA	AA	AA	AA	AA	AA	AA	TT	AA	AA
3382061|F|0-34:A>C-34:A>C	A/C	1	52015725	+	NA	NA	NA	NA	NA	NA	AA	AA	AA	AA	AA	AA	AA	AA	AA	AA	CC	AA	AA	AA	AA	AA	AA	AA	AA	AA	AA	AA	AA	AA	AA	AA	AA	AA	AA	AA	AA	AA	AA	AA	AA	AA	CC	AA	AA
3381783|F|0-20:C>T-20:C>T	C/T	1	52015791	+	NA	NA	NA	NA	NA	NA	CC	CC	CC	CC	CC	CC	CC	CC	CC	CC	TT	CC	CC	CC	CC	CC	CC	CC	CC	CC	CC	CC	CC	CC	CC	CC	CC	CC	CC	CC	CC	CC	CC	CC	CC	CC	TT	CC	CC
13122074|F|0-26:G>A-26:G>A	G/A	1	52016229	+	NA	NA	NA	NA	NA	NA	GG	GG	GG	GG	GG	GG	GG	GG	GG	GG	AA	GG	GG	GG	GG	GG	GG	GG	GG	GG	GG	GG	GG	GG	GG	GG	GG	GG	GG	GG	GG	GG	GG	GG	GG	GG	AA	GG	GG
3378329|F|0-49:A>G-49:A>G	A/G	1	52023305	+	NA	NA	NA	NA	NA	NA	AA	GG	AA	AA	GG	GG	GG	AA	AA	GG	AA	GG	AA	AA	AA	AA	GG	AA	AA	AA	AA	AA	GA	AA	AA	AA	GG	GG	AA	GG	GG	AA	GG	AA	GG	AA	AA	GG	GG
3383648|F|0-63:T>G-63:T>G	G/T	1	52039057	+	NA	NA	NA	NA	NA	NA	TT	GG	TT	TT	GG	TT	GG	TT	TT	TT	GG	GG	TT	TT	TT	TT	GG	TT	TT	TT	TT	TT	GG	TT	TT	TT	GG	GG	TT	GG	GG	TT	GG	TT	GG	TT	TT	TT	TT
3377765|F|0-37:C>A-37:C>A	C/A	1	52039152	+	NA	NA	NA	NA	NA	NA	CC	CC	CC	CC	CC	CC	CC	CC	CC	CC	CC	CC	CC	CC	CC	CC	CC	CC	CC	CC	CC	CC	CC	CC	CC	CC	CC	CC	CC	CC	CC	CC	CC	CC	CC	CC	AA	CC	CC
3377944|F|0-16:A>T-16:A>T	A/T	1	52165000	+	NA	NA	NA	NA	NA	NA	AA	TT	AA	AA	TT	AA	TT	AA	AA	AA	TT	TT	AA	AA	AA	AA	TT	AA	AA	AA	AA	AA	TA	AA	AA	AA	TT	TT	AA	TT	TT	AA	TT	AA	TT	AA	TT	AA	AA
3369772|F|0-15:G>A-15:G>A	G/A	1	52165542	+	NA	NA	NA	NA	NA	NA	GG	GG	GG	GG	GG	GG	GG	GG	GG	GG	AA	GG	GG	GG	GG	GG	GG	GG	GG	GG	GG	GG	GG	GG	GG	GG	GG	GG	GG	GG	GG	GG	GG	GG	GG	GG	GG	GG	GG
3372531|F|0-34:A>G-34:A>G	A/G	2	8994	+	NA	NA	NA	NA	NA	NA	AA	AA	AA	AA	AA	AA	AA	AA	AA	AA	AA	AA	AA	AA	AA	AA	AA	AA	AA	AA	AA	AA	AA	AA	AA	AA	AA	AA	AA	AA	AA	AA	AA	AA	AA	AA	AA	AA	AA
16650156|F|0-8:T>C-8:T>C	C/T	2	29827	+	NA	NA	NA	NA	NA	NA	CC	CC	CC	CC	CC	CC	CC	CC	CC	CC	CC	CC	CC	CC	CC	CC	CC	CC	CC	CC	CC	CC	CC	CC	CC	CC	CC	CC	CC	CC	CC	CC	CC	CC	CC	CC	CC	CC	CC
3378140|F|0-65:T>C-65:T>C	T/C	2	75120	+	NA	NA	NA	NA	NA	NA	TT	TT	TT	TT	TT	TT	TT	TT	TT	TT	TT	TT	TT	TT	TT	TT	TT	TT	TT	TT	TT	TT	TT	TT	TT	TT	TT	TT	TT	TT	TT	TT	TT	TT	TT	TT	TT	TT	TT
3380056|F|0-19:C>A-19:C>A	C/A	2	79962	+	NA	NA	NA	NA	NA	NA	CC	CC	CC	CC	CC	CC	CC	CC	CC	CC	CC	CC	CC	CC	CC	CC	CC	CC	CC	CC	CC	CC	CC	CC	CC	CC	CC	CC	CC	CC	CC	CC	CC	CC	CC	CC	CC	CC	CC
100030465|F|0-60:T>C-60:T>C	T/C	2	86082	+	NA	NA	NA	NA	NA	NA	TT	TT	TT	TT	TT	TT	TT	TT	TT	TT	TT	TT	TT	TT	TT	TT	TT	TT	TT	TT	TT	TT	TT	TT	TT	TT	TT	CC	TT	CC	CC	TT	TT	TT	TT	TT	TT	TT	TT
3384592|F|0-8:T>C-8:T>C	C/T	2	200408	+	NA	NA	NA	NA	NA	NA	CC	CC	CC	CC	CC	CC	CC	CC	CC	CC	CC	CC	CC	CC	CC	CC	CC	CT	CC	CC	CC	CC	CC	CC	CC	CC	CC	CC	CC	CC	CC	CC	CC	CC	CC	CC	CC	CC	CC
3378470|F|0-40:T>C-40:T>C	T/C	2	218266	+	NA	NA	NA	NA	NA	NA	TT	TT	TT	TT	TT	TT	TT	TT	TT	TT	TT	TT	TT	TT	TT	TT	TT	TT	TT	TT	TT	TT	TT	TT	TT	TT	TT	TT	TT	TT	TT	TT	TT	TT	TT	TT	TT	TT	TT
3378605|F|0-35:C>G-35:C>G	C/G	2	229301	+	NA	NA	NA	NA	NA	NA	GG	CC	GG	GG	GG	CC	GG	GG	GG	GG	GG	GG	GG	GG	GG	GG	GG	GG	GG	GG	GG	GC	GC	GG	GG	GG	CC	GG	GG	GG	GG	GG	CC	GG	GG	GG	GG	GG	CC
3380088|F|0-66:G>A-66:G>A	A/G	2	307938	+	NA	NA	NA	NA	NA	NA	AA	GG	AA	AA	AA	AA	AA	AA	AA	AA	AA	AA	AA	AA	AA	AA	AA	AA	AG	AA	AA	AA	AA	AA	AA	GG	GG	AA	AA	AA	AA	AA	GG	AA	AA	AA	AA	AA	AA
8196623|F|0-43:C>T-43:C>T	C/T	2	309321	+	NA	NA	NA	NA	NA	NA	CC	CC	CC	CC	CC	CC	CC	CC	CC	CC	CC	CC	CC	CC	CC	CC	CC	CC	CC	CC	CC	CC	CC	CC	CC	CC	CC	CC	CC	CC	CC	CC	CC	CC	CC	CC	CC	CC	CC
3380786|F|0-16:C>T-16:C>T	C/T	2	341631	+	NA	NA	NA	NA	NA	NA	CC	CC	CC	CC	CC	CC	CC	CC	CC	CC	CC	CC	CC	CC	CC	CC	CC	CC	CC	CC	CC	CC	CC	CC	CC	CC	CC	CC	CC	CC	CC	CC	CC	CC	CC	CC	CC	CC	CC
3380458|F|0-53:G>A-53:G>A	G/A	2	343512	+	NA	NA	NA	NA	NA	NA	GG	GG	GG	GG	GG	GG	GG	GG	GG	GG	GG	GG	GG	GG	GG	GG	GG	GG	GG	GG	GG	GG	GG	GG	GG	GG	GG	GG	GG	GG	GG	GG	GG	GG	GG	GG	GG	GG	GG
8199806|F|0-65:G>A-65:G>A	A/G	2	353880	+	NA	NA	NA	NA	NA	NA	AA	AA	AA	AA	AA	AA	AA	AA	AA	AA	AA	AA	AA	AA	AA	AA	AA	AA	AA	AA	AA	AA	AA	AA	AA	AA	AA	AA	AA	AA	AA	AA	AA	AA	AA	AA	AA	AA	AA
3382530|F|0-29:C>T-29:C>T	C/T	2	387440	+	NA	NA	NA	NA	NA	NA	CC	CC	CC	CC	CC	CC	CC	CC	CC	CC	CC	CC	CC	CC	CC	CC	CC	CC	CC	CC	CC	CC	CC	CC	CC	CC	CC	CC	CC	CC	CC	CC	CC	CC	CC	CC	CC	CC	CC
3380173|F|0-63:C>T-63:C>T	T/C	2	387506	+	NA	NA	NA	NA	NA	NA	TT	CC	TT	TT	TT	TT	TT	TT	TT	TT	TT	TT	TT	TT	TT	TT	TT	TT	TC	TT	TT	TT	TT	TT	TT	CC	CC	TT	TT	TT	TT	TT	CC	TT	TT	TT	TT	TT	TT
8198515|F|0-36:C>T-36:C>T	C/T	2	464487	+	NA	NA	NA	NA	NA	NA	CC	CC	CC	CC	CC	CC	CC	CC	CC	CC	CC	CC	CC	CC	CC	CC	CC	CC	CC	CC	CC	CC	CC	CC	CC	CC	CC	CC	CC	CC	CC	CC	CC	CC	CC	CC	CC	CC	CC
3366797|F|0-38:T>C-38:T>C	T/C	2	519493	+	NA	NA	NA	NA	NA	NA	TT	TT	TT	TT	TT	TT	TT	TT	TT	TT	TT	TT	TT	TT	TT	TT	TT	TT	TT	TT	TT	TT	TT	TT	TT	TT	TT	TT	TT	TT	TT	TT	TT	TT	TT	TT	TT	TT	TT
3379377|F|0-22:G>A-22:G>A	G/A	2	519559	+	NA	NA	NA	NA	NA	NA	GG	GG	GG	GG	GG	GG	GG	GG	GG	GG	GG	GG	GG	GG	GG	GG	GG	GG	AA	GG	GG	GG	GG	GG	GG	AA	GG	GG	GG	GG	GG	GG	GG	GG	GG	GG	GG	AG	GG
3377273|F|0-67:T>C-67:T>C	T/C	2	557639	+	NA	NA	NA	NA	NA	NA	TT	TT	TT	TT	TT	TT	TT	TT	TT	TT	TT	TT	TT	TT	TT	TT	TT	TT	CT	TT	TT	CT	TT	TT	TT	CC	TT	TT	TT	TT	TT	TT	TT	TT	TT	TT	TT	CT	TT
8214868|F|0-43:T>C-43:T>C	C/T	2	563069	+	NA	NA	NA	NA	NA	NA	CC	CC	CC	CC	CC	CC	CC	CC	CC	CC	CC	CC	CC	CC	CC	CC	CC	CC	CC	CC	CC	CC	CC	CC	CC	CC	CC	CC	CC	CC	CC	CC	CC	CC	CC	CC	CC	CC	CC
3383890|F|0-61:C>T-61:C>T	C/T	2	584121	+	NA	NA	NA	NA	NA	NA	CC	CC	CC	CC	CC	CC	CC	CC	CC	CC	CC	CC	CC	CC	CC	CC	CC	CC	CC	CC	CC	CC	CC	CC	CC	CC	CC	CC	CC	CC	CC	CC	CC	CC	CC	CC	CC	CC	CC
8201649|F|0-28:G>A-28:G>A	A/G	2	606500	+	NA	NA	NA	NA	NA	NA	AA	AA	AA	AA	AG	AA	AA	AA	AA	AA	AA	AA	AA	AA	AA	AA	AA	AA	GG	AA	AA	AA	AA	AA	AA	GG	AA	AA	AA	AA	AA	AA	AA	AA	AA	AA	AA	AA	AA
3377818|F|0-46:C>T-46:C>T	C/T	2	606566	+	NA	NA	NA	NA	NA	NA	CC	CC	CC	CC	TC	CC	CC	CC	CC	CC	CC	CC	CC	CC	CC	CC	CC	CC	TT	CC	CC	CC	CC	CC	CC	TC	CC	CC	CC	CC	CC	CC	CC	CC	CC	CC	CC	TC	CC
3381766|F|0-44:T>G-44:T>G	T/G	2	623837	+	NA	NA	NA	NA	NA	NA	TT	TT	TT	TT	GG	TT	TT	TT	TT	TT	TT	GG	TT	TT	TT	TT	TT	TT	GG	TT	TT	TT	TT	TT	TT	GG	TT	TT	TT	TT	TT	TT	TT	TT	TT	TT	TT	TT	TT
3377836|F|0-45:C>T-45:C>T	C/T	2	701486	+	NA	NA	NA	NA	NA	NA	CC	CC	CC	CC	CC	CC	CC	CC	CC	CC	CC	CC	CC	CC	CC	CC	CC	CC	CC	CC	CC	CC	CC	CC	CC	CC	CC	CC	CC	CC	CC	CC	CC	CC	CC	CC	CC	CC	CC
3382665|F|0-46:G>A-46:G>A	G/A	2	701535	+	NA	NA	NA	NA	NA	NA	GG	GG	GG	GG	GG	GG	GG	GG	GG	GG	GG	GG	GG	GG	GG	GG	GG	GG	GG	GG	GG	GG	GG	GG	GG	GG	GG	GG	GG	GG	GG	GG	GG	GG	GG	GG	GG	GG	GG
8202781|F|0-39:T>C-39:T>C	C/T	2	708997	+	NA	NA	NA	NA	NA	NA	CC	CC	CC	CC	TT	CC	CC	CC	CC	CC	CC	TT	CC	CC	CC	CC	CC	CC	CT	CC	CC	CC	CC	CC	CC	CC	CC	CC	CC	CC	CC	CC	TT	CC	CT	CC	CC	CC	CC
3379368|F|0-21:A>C-21:A>C	C/A	2	711572	+	NA	NA	NA	NA	NA	NA	CC	CC	CC	CC	AA	CC	CC	CC	CC	CC	CC	AA	CC	CC	CC	CC	CC	CC	CA	CC	CC	CC	CC	CC	CC	CC	CC	CC	CC	CC	CC	CC	AA	CC	CA	CC	CC	CC	CC
3377075|F|0-41:A>C-41:A>C	A/C	2	716655	+	NA	NA	NA	NA	NA	NA	AA	AA	AA	AA	CC	AA	AA	AA	AA	AA	AA	CC	AA	AA	AA	AA	AA	AA	CA	AA	AA	AA	AA	AA	AA	AA	AA	AA	AA	AA	AA	AA	CC	AA	AA	AA	AA	AA	AA
3373587|F|0-14:C>A-14:C>A	C/A	2	716712	+	NA	NA	NA	NA	NA	NA	CC	CC	CC	CC	CC	CC	CC	CC	CC	CC	CC	CC	CC	CC	CC	CC	CC	CC	CC	CC	CC	CC	CC	CC	CC	CC	CC	CC	CC	CC	CC	CC	CC	CC	CC	CC	CC	CC	CC
3376895|F|0-12:G>T-12:G>T	T/G	2	728663	+	NA	NA	NA	NA	NA	NA	TT	TT	TT	TT	TT	TT	TT	TT	TT	TT	TT	TT	TT	TT	TT	TT	TT	TT	TT	TT	TT	TT	TT	TT	TT	TT	TT	TT	TT	TT	TT	TT	TT	TT	TT	TT	TT	TT	TT
3380177|F|0-49:T>G-49:T>G	T/G	2	742663	+	NA	NA	NA	NA	NA	NA	TT	TT	TT	TT	TT	TT	TT	TT	TT	TT	TT	TT	TT	TT	TT	TT	TT	TT	TT	TT	TT	TT	TT	TT	TT	TT	TT	TT	TT	TT	TT	TT	TT	TT	TT	TT	TT	TT	TT
3380753|F|0-24:A>G-24:A>G	A/G	2	743694	+	NA	NA	NA	NA	NA	NA	AA	AA	AA	AA	AA	AA	AA	AA	AA	AA	AA	AA	AA	AA	AA	AA	AA	AA	AA	AA	AA	AA	AA	AA	AA	AA	AA	GG	AA	GG	GG	AA	AA	AA	AA	AA	AA	AA	AA
8207135|F|0-40:G>A-40:G>A	G/A	2	810217	+	NA	NA	NA	NA	NA	NA	GG	GG	GG	GG	GG	GG	GG	GG	GG	GG	GG	GG	GG	GG	GG	GG	GG	GG	GG	GG	GG	GG	GG	GG	GG	GG	GG	GG	GG	GG	GG	GG	GG	GG	GG	GG	GG	GG	GG
3371497|F|0-13:A>T-13:A>T	T/A	2	819017	+	NA	NA	NA	NA	NA	NA	TT	TT	TT	TT	TT	TT	TT	TT	TT	TT	TT	TT	TT	TT	TT	TT	TT	TT	TT	TT	TT	TT	TT	TT	TT	TT	TT	TT	TT	TT	TT	TT	TT	TT	TT	TT	TT	TT	TT
3380077|F|0-47:A>T-47:A>T	A/T	2	862148	+	NA	NA	NA	NA	NA	NA	AA	AA	AA	AA	AA	AA	AA	AA	AA	AA	AA	AA	AA	AA	AA	AA	AA	AA	AA	AA	AA	AA	AA	AA	AA	AA	AA	AA	AA	AA	AA	AA	AA	AA	AA	AA	AA	AA	AA
3379260|F|0-16:T>C-16:T>C	T/C	2	862214	+	NA	NA	NA	NA	NA	NA	TT	TT	TT	TT	TT	TT	TT	TT	TT	TT	TT	TT	TT	TT	TT	TT	TT	TT	TT	TT	TT	TT	TT	TT	TT	TT	TT	TT	TT	TT	TT	TT	TT	TT	TT	TT	TT	TT	TT
3382752|F|0-29:G>A-29:G>A	G/A	2	868069	+	NA	NA	NA	NA	NA	NA	GG	GG	GG	GG	GG	GG	GG	GG	GG	GG	GG	GG	GG	GG	GG	GG	GG	GG	GG	GG	GG	GG	GG	GG	GG	GG	GG	GG	GG	GG	GG	GG	GG	GG	GG	GG	GG	GG	GG
8210716|F|0-6:T>A-6:T>A	T/A	2	919866	+	NA	NA	NA	NA	NA	NA	TT	AA	TT	TT	AA	AA	AA	TT	TT	AA	AA	TT	TT	TT	TT	TT	AA	TT	TT	TT	TT	TT	TT	TT	TT	TT	AA	AA	TT	AA	AA	TT	TT	TT	AA	TT	TT	TT	AA
3379972|F|0-60:C>T-60:C>T	C/T	2	953270	+	NA	NA	NA	NA	NA	NA	CC	CC	CC	CC	CC	CC	CC	CC	CC	CC	CC	CC	CC	CC	CC	CC	CC	CC	CC	CC	CC	CC	CC	CC	CC	CC	CC	CC	CC	CC	CC	CC	CC	CC	CC	CC	CC	CC	CC
3380131|F|0-39:A>G-39:A>G	A/G	2	987375	+	NA	NA	NA	NA	NA	NA	AA	AA	AA	AA	AA	AA	AA	AA	AA	AA	AA	AA	AA	AA	AA	AA	AA	AA	AA	AA	AA	AA	AA	AA	AA	AA	AA	AA	AA	AA	AA	AA	AA	AA	AA	AA	AA	AA	AA
3380131|F|0-8:G>T-8:G>T	G/T	2	987375	+	NA	NA	NA	NA	NA	NA	GG	GG	GG	GG	GG	GG	GG	GG	GG	GG	GG	GG	GG	GG	GG	GG	GG	GG	GG	GG	GG	GG	GG	GG	GG	GG	GG	GG	GG	GG	GG	GG	GG	GG	GG	GG	GG	GG	GG
3378131|F|0-51:C>A-51:C>A	C/A	2	988894	+	NA	NA	NA	NA	NA	NA	CC	AA	CC	CC	AA	AA	AA	CC	CC	AA	AA	CC	CC	CC	CC	CC	AA	AA	CC	CC	CC	CC	CC	CC	CC	CC	AA	CC	CC	CC	CC	CC	CC	CC	AA	CC	CC	CC	AA
3366972|F|0-16:G>A-16:G>A	G/A	2	988960	+	NA	NA	NA	NA	NA	NA	GG	AA	GG	GG	AA	AA	AA	GG	GG	AA	AA	GG	GG	GG	GG	GG	AA	AA	GG	GG	GG	GG	GG	GG	GG	GG	AA	GG	GG	GG	GG	GG	GG	GG	AA	GG	GG	GG	AA
3378296|F|0-10:G>A-10:G>A	G/A	2	1019826	+	NA	NA	NA	NA	NA	NA	GG	GG	GG	GG	GG	GG	GG	GG	GG	GG	GG	GG	GG	GG	GG	AA	GG	AA	GG	GG	GG	GG	AG	GG	GG	AA	GG	AA	GG	AA	AA	GG	GG	GG	GG	GG	AA	AG	GG
3367392|F|0-45:T>G-45:T>G	T/G	2	1036674	+	NA	NA	NA	NA	NA	NA	TT	GG	TT	TT	TT	TT	TT	TT	TT	TT	TT	TT	TT	TT	TT	TT	TT	GG	TT	TT	TT	TT	TT	TT	TT	TT	GG	GG	TT	GG	GG	TT	TT	TT	TT	TT	TT	GT	TT
8196752|F|0-35:A>C-35:A>C	C/A	2	1083283	+	NA	NA	NA	NA	NA	NA	CC	CC	CC	CC	CC	CC	CC	CC	CC	CC	CC	CC	CC	CC	CC	CC	CC	CC	CC	CC	CC	CC	CC	CC	CC	CC	CC	CC	CC	CC	CC	CC	CC	CC	CC	CC	CC	CC	CC
3379455|F|0-42:A>G-42:A>G	A/G	2	1140421	+	NA	NA	NA	NA	NA	NA	AA	AA	AA	AA	AA	AA	AA	AA	AA	AA	AA	AA	AA	AA	AA	AA	AA	AA	AA	AA	AA	AA	AA	AA	AA	AA	AA	AA	AA	AA	AA	AA	AA	AA	AA	AA	AA	AA	AA
3378421|F|0-22:G>C-22:G>C	G/C	2	1163088	+	NA	NA	NA	NA	NA	NA	GG	GG	GG	GG	GG	GG	GG	GG	GG	GG	GG	GG	GG	GG	GG	GG	GG	GG	GG	GG	GG	GG	GG	GG	GG	GG	GG	GG	GG	GG	GG	GG	GG	GG	GG	GG	GG	GG	GG
3372122|F|0-58:T>C-58:T>C	C/T	2	1163721	+	NA	NA	NA	NA	NA	NA	CC	CC	CC	CC	CC	CC	CC	CC	CC	CC	CC	CC	CC	CC	CC	CC	CC	CC	CC	CC	CC	CC	CC	CC	CC	CC	CC	CC	CC	CC	CC	CC	CC	CC	CC	CC	CC	CC	CC
3383838|F|0-47:G>A-47:G>A	G/A	2	1169738	+	NA	NA	NA	NA	NA	NA	GG	GG	GG	GG	GG	GG	GG	GG	GG	GG	GG	GG	GG	GG	GG	GG	GG	GG	GG	GG	GG	GG	GG	GG	GG	GG	GG	GG	GG	GG	GG	GG	GG	GG	GG	GG	GG	GG	GG
8207013|F|0-39:A>G-39:A>G	A/G	2	1178336	+	NA	NA	NA	NA	NA	NA	AA	AA	AA	AA	AA	AA	AA	GA	AA	AA	AA	AA	AA	AA	AA	AA	AA	AA	AA	AA	AA	AA	AA	AA	AA	AA	AA	AA	AA	AA	AA	AA	AA	AA	AA	AA	AA	AA	AA
3376677|F|0-66:G>A-66:G>A	A/G	2	1192802	+	NA	NA	NA	NA	NA	NA	AA	AA	AA	AA	AA	AA	AA	AA	AA	AA	AA	AA	AA	AA	AA	AA	AA	AA	AA	AA	AA	AA	AA	AA	AA	AA	AA	AA	AA	AA	AA	AA	AA	AA	AA	AA	AA	AA	AA
3378207|F|0-68:T>G-68:T>G	T/G	2	1195513	+	NA	NA	NA	NA	NA	NA	TT	TT	TT	TT	TT	TT	TT	TT	TT	TT	TT	TT	TT	TT	TT	TT	TT	TT	TT	TT	TT	TT	TT	TT	TT	TT	TT	TT	TT	TT	TT	TT	TT	TT	TT	TT	TT	TT	TT
3381040|F|0-14:G>T-14:G>T	G/T	2	1279166	+	NA	NA	NA	NA	NA	NA	GG	GG	GG	GG	GG	GG	GG	GG	GG	GG	GG	GG	GG	GG	GG	GG	GG	GG	GG	GG	GG	GG	GG	GG	GG	GG	GG	GG	GG	GG	GG	GG	GG	GG	GG	GG	GG	GG	GG
3380533|F|0-47:A>T-47:A>T	A/T	2	1290184	+	NA	NA	NA	NA	NA	NA	AA	AA	AA	AA	AA	AA	AA	AA	AA	AA	AA	AA	AA	AA	AA	AA	AA	AA	AA	AA	AA	AA	AA	AA	AA	AA	AA	AA	AA	AA	AA	AA	AA	AA	AA	AA	AA	AA	AA
3377433|F|0-29:A>C-29:A>C	A/C	2	1290894	+	NA	NA	NA	NA	NA	NA	AA	AA	AA	AA	AA	AA	AA	AA	AA	AA	AA	AA	AA	AA	AA	AA	AA	AA	AA	AA	AA	AA	AA	AA	AA	AA	AA	AA	AA	AA	AA	AA	AA	AA	AA	AA	AA	AA	AA
3378169|F|0-59:T>A-59:T>A	T/A	2	1337008	+	NA	NA	NA	NA	NA	NA	TT	TT	TT	TT	TT	TT	TT	TT	TT	TT	TT	TT	TT	TT	TT	TT	TT	TT	TT	TT	TT	TT	TT	TT	TT	TT	TT	AA	TT	AA	AA	TT	TT	TT	TT	TT	TT	TT	TT
8670351|F|0-14:G>A-14:G>A	A/G	2	1376526	+	NA	NA	NA	NA	NA	NA	AA	AA	AA	AA	AA	GG	AA	AA	AA	GG	GG	AA	AA	AA	AA	AA	AA	GG	AA	AA	AA	AA	AA	AA	AA	AA	AA	GG	AA	GG	GG	AA	AA	AA	AA	AA	AA	AA	GG
3372638|F|0-21:C>A-21:C>A	C/A	2	1377107	+	NA	NA	NA	NA	NA	NA	CC	CC	CC	CC	CC	AA	CC	CC	CC	AA	AA	CC	CC	CC	CC	CC	CC	AA	CC	CC	CC	CC	CC	CC	CC	CC	CC	AA	CC	AA	AA	CC	CC	CC	CC	CC	CC	CC	AA
3380007|F|0-45:T>C-45:T>C	T/C	2	1379207	+	NA	NA	NA	NA	NA	NA	TT	TT	TT	TT	TT	CC	TT	TT	TT	CC	CC	TT	TT	TT	TT	TT	TT	CC	TT	TT	TT	TT	TT	TT	TT	TT	TT	CC	TT	CC	CC	TT	TT	TT	TT	TT	TT	TT	CC
8201511|F|0-22:A>G-22:A>G	A/G	2	1404805	+	NA	NA	NA	NA	NA	NA	GG	GG	GG	GG	GG	AA	GG	GG	GG	AA	AA	GG	GG	GG	GG	GG	GG	AA	GG	GG	GG	GG	GG	GG	GG	GG	GG	AA	GG	AA	AA	GG	GG	GG	GG	GG	GG	GG	AA
3383230|F|0-51:A>C-51:A>C	A/C	2	1460803	+	NA	NA	NA	NA	NA	NA	AA	AA	AA	AA	AA	AA	AA	AA	AA	AA	AA	AA	AA	AA	AA	AA	AA	AA	AA	AA	AA	AA	AA	AA	AA	AA	AA	AA	AA	AA	AA	AA	AA	AA	AA	AA	AA	AA	AA
3380783|F|0-32:T>C-32:T>C	T/C	2	1471892	+	NA	NA	NA	NA	NA	NA	TT	CC	TT	TT	TT	TT	CC	CC	TT	CC	TT	TT	TT	CT	TT	TT	CC	CC	TT	TT	TT	TT	TT	TT	TT	TT	CC	CC	CC	CC	CC	TT	TT	TT	CC	TT	TT	TT	CC
3379061|F|0-25:T>C-25:T>C	T/C	2	1488870	+	NA	NA	NA	NA	NA	NA	TT	CC	TT	TT	TT	TT	CC	TT	TT	CC	CC	TT	TT	TT	TT	TT	CC	TT	TT	TT	TT	TT	TT	TT	TT	TT	CC	CC	TT	CC	CC	TT	TT	TT	CT	TT	TT	TT	CC
3381971|F|0-43:G>A-43:G>A	G/A	2	1505874	+	NA	NA	NA	NA	NA	NA	GG	GG	GG	GG	GG	GG	GG	GG	GG	GG	GG	GG	GG	GG	GG	GG	GG	GG	GG	GG	GG	GG	GG	GG	GG	GG	GG	GG	GG	GG	GG	GG	GG	GG	GG	GG	GG	GG	GG
3381146|F|0-47:G>A-47:G>A	G/A	2	1505940	+	NA	NA	NA	NA	NA	NA	GG	GG	GG	GG	GG	GG	GG	GG	GG	GG	GG	GG	GG	GG	GG	GG	GG	GG	GG	GG	GG	GG	GG	GG	GG	GG	GG	GG	GG	GG	GG	GG	GG	GG	GG	GG	GG	GG	GG
3382063|F|0-19:G>T-19:G>T	G/T	2	1515804	+	NA	NA	NA	NA	NA	NA	GG	GG	GG	GG	GG	GG	GG	GG	GG	GG	GG	GG	GG	GG	GG	GG	GG	GG	GG	GG	GG	GG	GG	GG	GG	GG	GG	GG	GG	GG	GG	GG	GG	GG	GG	GG	GG	GG	GG
3382559|F|0-36:C>T-36:C>T	C/T	2	1565477	+	NA	NA	NA	NA	NA	NA	CC	CC	CC	CC	CC	CC	CC	CC	CC	CC	CC	CC	CC	CC	CC	CC	CC	CC	CC	CC	CC	CC	CC	CC	CC	CC	CC	CC	CC	CC	CC	CC	CC	CC	CC	CC	CC	CC	CC
8196412|F|0-51:C>T-51:C>T	C/T	2	1573271	+	NA	NA	NA	NA	NA	NA	CC	TT	CC	CC	CC	CC	TT	CC	CC	TT	TT	CC	CC	CC	CC	CC	TT	CC	CC	CC	CC	CC	CC	CC	CC	CC	TT	TT	CC	TT	TT	CC	CC	CC	TC	CC	CC	CC	TT
3382478|F|0-54:T>G-54:T>G	T/G	2	1576600	+	NA	NA	NA	NA	NA	NA	TT	GG	TT	TT	TT	TT	GG	TT	TT	GG	GG	TT	TT	TT	TT	TT	GG	TT	TT	TT	TT	TT	TT	TT	TT	TT	GG	GG	TT	GG	GG	TT	TT	TT	GG	TT	TT	TT	GG
3379849|F|0-8:A>G-8:A>G	G/A	2	1610571	+	NA	NA	NA	NA	NA	NA	AA	GG	AA	AA	GA	AA	GG	AA	AA	GG	GG	GG	AA	AA	AA	AA	GG	AA	AA	AA	AA	AA	GA	AA	AA	AA	GG	GG	AA	GG	GG	AA	AA	AA	GG	AA	GG	AA	GG
3378026|F|0-52:C>T-52:C>T	C/T	2	1610637	+	NA	NA	NA	NA	NA	NA	CC	TT	CC	CC	TC	CC	TT	CC	CC	TT	TT	TT	CC	CC	CC	CC	TT	CC	CC	CC	CC	CC	TT	CC	CC	CC	TT	TT	CC	TT	TT	CC	CC	CC	TT	CC	CC	CC	TT
3384577|F|0-13:C>T-13:C>T	C/T	2	1627479	+	NA	NA	NA	NA	NA	NA	CC	CC	CC	CC	CC	CC	CC	CC	CC	CC	CC	CC	CC	CC	CC	CC	CC	CC	CC	CC	CC	CC	CC	CC	CC	CC	CC	CC	CC	CC	CC	CC	CC	CC	CC	CC	TT	CC	CC
3378065|F|0-28:T>G-28:T>G	T/G	2	1628115	+	NA	NA	NA	NA	NA	NA	TT	TT	TT	TT	TT	TT	TT	TT	TT	TT	TT	TT	TT	TT	TT	TT	TT	TT	TT	TT	TT	TT	TT	TT	TT	TT	TT	TT	TT	TT	TT	TT	TT	TT	TT	TT	GG	TT	TT
8200630|F|0-13:T>A-13:T>A	T/A	2	1840269	+	NA	NA	NA	NA	NA	NA	TT	TT	TT	TT	AT	TT	TT	TT	TT	TT	TT	AA	TT	TT	TT	TT	TT	TT	TT	TT	TT	TT	TT	TT	TT	TT	TT	TT	TT	TT	TT	TT	TT	TT	AT	TT	TT	TT	TT
8208569|F|0-57:G>T-57:G>T	G/T	2	1842098	+	NA	NA	NA	NA	NA	NA	GG	GG	GG	GG	GG	GG	GG	GG	GG	GG	GG	GG	GG	GG	GG	GG	GG	GG	GG	GG	GG	GG	GG	GG	GG	GG	GG	GG	GG	GG	GG	GG	GG	GG	GG	GG	GG	GG	GG
3368356|F|0-21:T>C-21:T>C	T/C	2	1842164	+	NA	NA	NA	NA	NA	NA	TT	TT	TT	TT	TT	TT	TT	TT	TT	TT	TT	TT	TT	TT	TT	TT	TT	TT	TT	TT	TT	TT	TT	TT	TT	TT	TT	TT	TT	TT	TT	TT	TT	TT	TT	TT	TT	TT	TT
3379222|F|0-46:C>T-46:C>T	C/T	2	1863157	+	NA	NA	NA	NA	NA	NA	CC	CC	CC	CC	CC	CC	CC	CC	CC	CC	CC	CC	CC	CC	CC	CC	CC	CC	CC	CC	CC	CC	CC	CC	CC	CC	CC	CC	CC	CC	CC	CC	CC	CC	CC	CC	CC	CC	CC
8206626|F|0-65:A>G-65:A>G	A/G	2	1879987	+	NA	NA	NA	NA	NA	NA	AA	AA	AA	AA	GG	GG	GG	GA	AA	GG	GG	GG	AA	GG	AA	AA	GG	GG	AA	AA	AA	AA	AA	AA	AA	AA	AA	AA	AA	AA	AA	AA	AA	AA	GG	AA	AA	AA	GG
3383829|F|0-19:C>G-19:C>G	C/G	2	1906433	+	NA	NA	NA	NA	NA	NA	GG	GG	GG	GG	CC	CC	CC	GC	GG	CC	CC	CC	GG	CC	GG	CC	CC	CC	CC	GG	GG	GG	GC	GG	GG	GG	GG	GG	GG	GG	GG	GG	CC	GG	CC	GG	CC	GC	CC
3377989|F|0-43:T>A-43:T>A	T/A	2	1938753	+	NA	NA	NA	NA	NA	NA	AA	AA	AA	AA	TT	TT	AT	AT	AA	TT	TT	TT	AA	TT	AA	TT	TT	TT	AT	AA	AA	AT	AT	AA	AA	AA	AA	AA	AA	AA	AA	AA	AA	AA	TT	AA	AA	AA	TT
3366181|F|0-26:C>G-26:C>G	C/G	2	1940183	+	NA	NA	NA	NA	NA	NA	CC	CC	CC	CC	CC	CC	CC	CC	CC	CC	CC	CC	CC	CC	CC	CC	CC	CC	CC	CC	CC	CC	CC	CC	CC	CC	CC	CC	CC	CC	CC	CC	CC	CC	CC	CC	CC	CC	CC
8206266|F|0-12:C>T-12:C>T	T/C	2	1975987	+	NA	NA	NA	NA	NA	NA	TT	TT	TT	TT	TT	TT	TT	TT	TT	TT	TT	TT	TT	TT	TT	TT	TT	TT	TT	TT	TT	TT	TT	TT	TT	TT	TT	TT	TT	TT	TT	TT	TT	TT	TT	TT	TT	TT	TT
8216327|F|0-20:C>T-20:C>T	T/C	2	2037435	+	NA	NA	NA	NA	NA	NA	TT	TT	TT	TT	TT	TT	TT	TT	TT	TT	TT	TT	TT	TT	TT	TT	TT	TT	TT	TT	TT	TT	TT	TT	TT	TT	TT	TT	TT	TT	TT	TT	TT	TT	TT	TT	TT	TT	TT
8208184|F|0-37:A>C-37:A>C	C/A	2	2042586	+	NA	NA	NA	NA	NA	NA	CC	AA	CC	CC	CC	CC	CC	CC	CC	CC	CC	CC	CC	CC	CC	CC	CC	CC	CC	CC	CC	CC	CC	CC	CC	CC	AA	CC	CC	CC	CC	CC	CC	CC	CC	CC	CC	CC	CC
3378358|F|0-14:A>G-14:A>G	G/A	2	2101354	+	NA	NA	NA	NA	NA	NA	GG	AA	GG	GG	GG	GG	GG	GA	GG	GG	AA	GG	GG	GG	GG	GG	GG	GG	AA	GG	GG	GG	GG	GG	GG	GG	AA	GG	AA	GG	GG	GG	AA	GG	GG	GG	AA	GA	AA
3379733|F|0-18:C>T-18:C>T	T/C	2	2148955	+	NA	NA	NA	NA	NA	NA	TT	TC	TT	TT	TC	TT	TT	TT	TT	TT	CC	TT	TT	TT	TT	TT	TT	TT	CC	TT	TT	TT	TT	TT	TT	TT	CC	TT	TT	TT	TT	TT	CC	TT	TT	TT	CC	TC	CC
100035645|F|0-8:A>C-8:A>C	A/C	2	2149021	+	NA	NA	NA	NA	NA	NA	AA	CC	AA	AA	CA	AA	AA	AA	AA	AA	CC	AA	AA	AA	AA	AA	AA	AA	CC	AA	AA	AA	AA	AA	AA	AA	CC	AA	AA	AA	AA	AA	CC	AA	AA	AA	CC	CA	CC
3369434|F|0-19:G>C-19:G>C	G/C	2	2191490	+	NA	NA	NA	NA	NA	NA	GG	GG	GG	GG	GG	GG	GG	GG	GG	GG	GG	GG	GG	GG	GG	GG	GG	GG	GG	GG	GG	GG	GG	GG	GG	GG	GG	GG	GG	GG	GG	GG	GG	GG	GG	GG	GG	GG	GG
3382408|F|0-62:G>T-62:G>T	G/T	2	2193317	+	NA	NA	NA	NA	NA	NA	GG	GG	GG	GG	GG	GG	GG	GG	GG	GG	GG	GG	GG	GG	GG	GG	GG	GG	GG	GG	GG	GG	GG	GG	GG	GG	GG	GG	GG	GG	GG	GG	GG	GG	GG	GG	GG	GG	GG
3381316|F|0-55:C>A-55:C>A	C/A	2	2236719	+	NA	NA	NA	NA	NA	NA	CC	CC	CC	CC	CC	CC	CC	CC	CC	CC	CC	CC	CC	CC	CC	CC	CC	CC	AC	CC	CC	CC	CC	CC	CC	CC	CC	CC	CC	CC	CC	CC	CC	CC	CC	CC	CC	CC	CC
3371936|F|0-53:C>G-53:C>G	C/G	2	2247731	+	NA	NA	NA	NA	NA	NA	CC	CC	CC	CC	GC	GG	GG	CC	CC	CC	CC	GG	CC	CC	CC	CC	GG	CC	CC	CC	CC	CC	CC	CC	CC	CC	CC	CC	CC	CC	CC	CC	CC	CC	GG	CC	GG	CC	CC
8208388|F|0-9:C>G-9:C>G	C/G	2	2280249	+	NA	NA	NA	NA	NA	NA	CC	GG	CC	CC	GG	CC	CC	GC	CC	CC	CC	CC	CC	CC	CC	CC	CC	CC	GC	CC	CC	CC	GC	CC	CC	GG	GG	GG	GG	GG	GG	CC	CC	CC	CC	CC	CC	GG	GG
3379867|F|0-59:G>A-59:G>A	A/G	2	2285091	+	NA	NA	NA	NA	NA	NA	AA	GG	AA	AA	GG	AA	AA	AG	AA	AA	AA	AA	AA	AA	AA	AA	AA	AA	GG	AA	AA	AA	AG	AA	AA	GG	GG	GG	GG	GG	GG	AA	AA	AA	AA	AA	AA	AG	GG
3382618|F|0-47:A>G-47:A>G	G/A	2	2285157	+	NA	NA	NA	NA	NA	NA	GG	AA	GG	GG	AA	GG	GG	GA	GG	GG	GG	GG	GG	GG	GG	GG	GG	GG	GA	GG	GG	GG	AA	GG	GG	AA	AA	AA	AA	AA	AA	GG	GG	GG	GG	GG	GG	GA	AA
3377755|F|0-9:C>T-9:C>T	T/C	2	2292572	+	NA	NA	NA	NA	NA	NA	CC	TT	CC	CC	TT	CC	TT	TC	CC	CC	CC	TT	CC	CC	CC	CC	TT	CC	TC	CC	CC	CC	TC	CC	CC	TT	TT	TT	TT	TT	TT	CC	CC	CC	TT	CC	CC	TC	TT
3377201|F|0-14:C>A-14:C>A	C/A	2	2292625	+	NA	NA	NA	NA	NA	NA	CC	CC	CC	CC	CC	CC	CC	CC	CC	CC	CC	CC	CC	CC	CC	CC	CC	CC	CC	CC	CC	CC	CC	CC	CC	CC	CC	CC	CC	CC	CC	CC	CC	CC	CC	CC	CC	CC	CC
3379668|F|0-14:C>T-14:C>T	C/T	2	2358660	+	NA	NA	NA	NA	NA	NA	TT	TT	TT	TT	TT	CC	CC	TC	TT	TT	TT	CC	TT	TT	TT	CC	CC	TT	CC	TT	TT	TT	TC	TT	TT	TT	TT	TT	CC	TT	TT	TT	CC	TT	CC	TT	CC	TC	TT
3377705|F|0-7:G>T-7:G>T	G/T	2	2361054	+	NA	NA	NA	NA	NA	NA	TT	TT	TT	TT	TT	GG	GG	TG	TT	TT	TT	GG	TT	TT	TT	GG	GG	TT	GG	TT	TT	TT	TG	TT	TT	TT	TT	TT	GG	TT	TT	TT	GG	TT	GG	TT	GG	TG	TT
3380526|F|0-55:C>T-55:C>T	C/T	2	2373281	+	NA	NA	NA	NA	NA	NA	CC	CC	CC	CC	CC	CC	CC	CC	CC	CC	CC	CC	CC	CC	CC	CC	CC	CC	CC	CC	CC	CC	CC	CC	CC	CC	CC	CC	CC	CC	CC	CC	CC	CC	CC	CC	CC	CC	CC
3378132|F|0-36:G>A-36:G>A	G/A	2	2490494	+	NA	NA	NA	NA	NA	NA	GG	GG	GG	GG	GG	GG	GG	GG	GG	GG	GG	GG	GG	GG	GG	GG	GG	GG	GG	GG	GG	GG	GG	GG	GG	GG	GG	GG	GG	GG	GG	GG	GG	GG	GG	GG	GG	GG	GG
3378238|F|0-49:T>C-49:T>C	T/C	2	2570834	+	NA	NA	NA	NA	NA	NA	TT	TT	TT	TT	TT	TT	TT	TT	TT	TT	TT	TT	TT	TT	TT	TT	TT	TT	TT	TT	TT	TT	TT	TT	TT	TT	TT	TT	TT	TT	TT	TT	TT	TT	TT	TT	TT	TT	TT
8211235|F|0-30:C>G-30:C>G	G/C	2	2591833	+	NA	NA	NA	NA	NA	NA	GG	GG	GG	GG	GG	GG	GG	GG	GG	GG	GG	GG	GG	GG	GG	GG	GG	GG	GG	GG	GG	GG	GG	GG	GG	GG	GG	GG	GG	GG	GG	GG	GG	GG	GG	GG	GG	GG	GG
3383983|F|0-40:T>G-40:T>G	G/T	2	2617506	+	NA	NA	NA	NA	NA	NA	GG	GG	GG	GG	GG	GG	GG	GG	GG	GG	GG	GG	GG	GG	GG	GG	GG	GG	GG	GG	GG	GG	GG	GG	GG	GG	GG	GG	GG	GG	GG	GG	GG	GG	GG	GG	GG	GG	GG
3379249|F|0-59:C>T-59:C>T	C/T	2	2670706	+	NA	NA	NA	NA	NA	NA	CC	CC	CC	CC	CC	CC	CC	CC	CC	CC	CC	CC	CC	CC	CC	CC	CC	CC	CC	CC	CC	CC	CC	CC	CC	CC	CC	CC	CC	CC	CC	CC	CC	CC	CC	CC	CC	CC	CC
3382923|F|0-67:T>C-67:T>C	T/C	2	2685196	+	NA	NA	NA	NA	NA	NA	TT	TT	TT	TT	TT	TT	TT	TT	TT	TT	TT	TT	TT	TT	TT	TT	TT	TT	TT	TT	TT	TT	TT	TT	TT	TT	TT	TT	TT	TT	TT	TT	TT	TT	TT	TT	TT	TT	TT
3380952|F|0-43:A>G-43:A>G	G/A	2	2685327	+	NA	NA	NA	NA	NA	NA	GG	GG	GG	GG	GG	GG	GG	GG	GG	GG	GG	GG	GG	GG	GG	GG	GG	GG	GG	GG	GG	GG	GG	GG	GG	GG	GG	GG	GG	GG	GG	GG	GG	GG	GG	GG	GG	GG	GG
3376806|F|0-36:A>C-36:A>C	C/A	2	2729406	+	NA	NA	NA	NA	NA	NA	AA	CC	AA	AA	CC	CC	CC	CC	AA	AA	AA	CC	AA	CC	AA	CC	CC	AA	CC	AA	AA	CA	CC	AA	AA	CC	CC	CC	CA	CC	CC	AA	CC	AA	CC	AA	CC	CC	CC
3378164|F|0-23:T>A-23:T>A	T/A	2	2795428	+	NA	NA	NA	NA	NA	NA	TT	TT	TT	TT	TT	TT	TT	AT	TT	TT	AA	TT	TT	AA	TT	TT	TT	TT	TT	TT	TT	TT	TT	TT	TT	TT	TT	TT	TT	TT	TT	TT	TT	TT	TT	TT	TT	AT	TT
3381341|F|0-31:C>A-31:C>A	C/A	2	2830242	+	NA	NA	NA	NA	NA	NA	AA	CC	AA	AA	CC	CC	CC	AC	AA	AA	CC	CC	AA	AA	AA	CC	CC	CC	CC	AA	AA	AA	CC	AA	AA	CC	CC	AA	CC	AA	AA	AA	CC	AA	CC	AA	AA	AC	AA
3383550|F|0-20:A>C-20:A>C	C/A	2	2830308	+	NA	NA	NA	NA	NA	NA	CC	CC	CC	CC	AA	AA	AA	CA	CC	CC	CC	AA	CC	CC	CC	AA	AA	AA	AA	CC	CC	CC	AA	CC	CC	AA	AA	CC	AA	CC	CC	CC	AA	CC	AA	CC	CC	AA	CC
3368732|F|0-50:T>G-50:T>G	T/G	2	2833595	+	NA	NA	NA	NA	NA	NA	GG	TT	GG	GG	TT	TT	TT	TT	GG	GG	TT	TT	GG	TT	GG	TT	TT	TT	TT	GG	GG	GG	TT	GG	GG	TT	TT	GG	TT	GG	GG	GG	TT	GG	TT	GG	GG	TT	GG
8197661|F|0-24:T>C-24:T>C	C/T	2	2951142	+	NA	NA	NA	NA	NA	NA	CC	CC	CC	CC	CC	CC	CC	CC	CC	CC	CC	CC	CC	CC	CC	CC	CC	CC	CC	CC	CC	CC	CC	CC	CC	CC	CC	CC	CC	CC	CC	CC	CC	CC	CC	CC	CC	CC	CC
3384219|F|0-42:G>A-42:G>A	G/A	2	2951208	+	NA	NA	NA	NA	NA	NA	GG	GG	GG	GG	GG	GG	GG	GG	GG	GG	GG	GG	GG	GG	GG	GG	GG	GG	GG	GG	GG	GG	GG	GG	GG	GG	GG	GG	GG	GG	GG	GG	GG	GG	GG	GG	GG	GG	GG
3384358|F|0-15:T>C-15:T>C	T/C	2	2971261	+	NA	NA	NA	NA	NA	NA	TT	TT	TT	TT	TT	TT	CC	CC	TT	TT	TT	TT	TT	CC	TT	CC	CC	CC	CC	TT	TT	CC	CC	TT	TT	CC	TT	TT	CC	TT	TT	TT	CC	TT	CT	TT	TT	CC	TT
3375254|F|0-62:A>G-62:A>G	G/A	2	3075431	+	NA	NA	NA	NA	NA	NA	GG	GG	GG	GG	GG	GG	GG	GG	GG	GG	GG	GG	GG	GG	GG	GG	GG	GG	GG	GG	GG	GG	GG	GG	GG	GG	GG	AA	GG	AA	AA	GG	GG	GG	GG	GG	GG	GG	GG
100031894|F|0-49:A>T-49:A>T	T/A	2	3109681	+	NA	NA	NA	NA	NA	NA	TT	TT	TT	TT	AA	TT	TT	TT	TT	TT	TT	AA	TT	TT	TT	TT	TT	TT	TT	TT	TT	TT	TT	TT	TT	TT	TT	AA	TT	AA	AA	TT	TT	TT	TT	TT	AA	TT	TT
8207235|F|0-12:G>T-12:G>T	G/T	2	3129271	+	NA	NA	NA	NA	NA	NA	GG	GG	GG	GG	GG	GG	GG	GG	GG	GG	GG	GG	GG	GG	GG	GG	GG	GG	GG	GG	GG	GG	GG	GG	GG	GG	GG	GG	GG	TG	GG	GG	GG	GG	GG	GG	GG	GG	GG
3383825|F|0-62:C>G-62:C>G	C/G	2	3175535	+	NA	NA	NA	NA	NA	NA	CC	CC	CC	CC	GC	CC	CC	CC	CC	CC	CC	GG	CC	CC	CC	CC	CC	CC	CC	CC	CC	CC	CC	CC	CC	CC	CC	CC	CC	CC	CC	CC	CC	CC	CC	CC	GG	CC	CC
3383612|F|0-56:G>A-56:G>A	G/A	2	3237736	+	NA	NA	NA	NA	NA	NA	GG	GG	GG	GG	GG	GG	GG	GG	GG	GG	GG	GG	GG	GG	GG	GG	GG	GG	GG	GG	GG	GG	GG	GG	GG	GG	GG	GG	GG	GG	GG	GG	GG	GG	GG	GG	GG	GG	GG
8203593|F|0-27:G>A-27:G>A	G/A	2	3241694	+	NA	NA	NA	NA	NA	NA	AA	GG	AA	AA	GG	GG	AA	AA	AA	AA	GG	GG	AA	AA	AA	AA	AA	AA	AA	AA	AA	AA	AA	AA	AA	AA	GG	GG	AA	GG	GG	AA	AA	AA	AG	AA	GG	AA	GG
3366228|F|0-25:C>A-25:C>A	C/A	2	3249175	+	NA	NA	NA	NA	NA	NA	CC	CC	CC	CC	CC	AA	CC	CC	CC	CC	AA	AA	CC	CC	CC	CC	CC	CC	CC	CC	CC	CC	CC	CC	CC	CC	CC	AA	CC	AA	AA	CC	CC	CC	AC	CC	CC	CC	AA
3368466|F|0-5:C>T-5:C>T	T/C	2	3250836	+	NA	NA	NA	NA	NA	NA	TT	TT	TT	TT	TT	TT	TT	TT	TT	TT	TT	TT	TT	TT	TT	TT	TT	TT	TT	TT	TT	TT	TT	TT	TT	TT	TT	TT	TT	TT	TT	TT	TT	TT	TT	TT	TT	TT	TT
3379797|F|0-35:A>G-35:A>G	A/G	2	3252784	+	NA	NA	NA	NA	NA	NA	AA	AA	AA	AA	AA	AA	AA	AA	AA	AA	AA	AA	AA	AA	AA	AA	AA	AA	AA	GA	AA	AA	AA	AA	AA	AA	AA	AA	AA	AA	AA	AA	AA	AA	AA	AA	AA	AA	AA
100028131|F|0-15:C>T-15:C>T	T/C	2	3252850	+	NA	NA	NA	NA	NA	NA	TT	CC	TT	TT	CC	TT	TT	TT	TT	TT	TT	TT	TT	TT	TT	TT	TT	TT	TT	TT	TT	TT	TT	TT	TT	TT	CC	TT	TT	CC	TT	TT	TT	CC	TT	TT	CC	TT	TT
3378311|F|0-32:C>T-32:C>T	C/T	2	3256143	+	NA	NA	NA	NA	NA	NA	CC	CC	CC	CC	CC	TT	CC	CC	CC	CC	TT	TT	CC	CC	CC	CC	CC	CC	CC	CC	CC	CC	CC	CC	CC	CC	CC	CC	CC	CC	CC	CC	CC	CC	TC	CC	CC	CC	TT
3383371|F|0-52:A>C-52:A>C	A/C	2	3256209	+	NA	NA	NA	NA	NA	NA	AA	AA	AA	AA	AA	CC	AA	AA	AA	AA	CC	CC	AA	AA	AA	AA	AA	AA	AA	AA	AA	AA	AA	AA	AA	AA	AA	AA	AA	AA	AA	AA	AA	AA	CA	AA	AA	AA	CC
3378521|F|0-42:A>G-42:A>G	A/G	2	3290359	+	NA	NA	NA	NA	NA	NA	AA	AA	AA	AA	AA	GG	AA	AA	AA	AA	GG	GG	AA	AA	AA	AA	AA	AA	AA	AA	AA	AA	AA	AA	AA	AA	AA	AA	AA	AA	AA	AA	AA	AA	GA	AA	AA	AA	GG
3379007|F|0-37:A>T-37:A>T	A/T	2	3290404	+	NA	NA	NA	NA	NA	NA	AA	TT	AA	AA	TT	TT	AA	AA	AA	AA	TT	TT	AA	AA	AA	AA	AA	AA	AA	AA	AA	AA	AA	AA	AA	AA	TT	AA	AA	AA	AA	AA	AA	AA	TA	AA	TT	AA	TT
3377222|F|0-28:T>A-28:T>A	T/A	2	3324319	+	NA	NA	NA	NA	NA	NA	TT	TT	TT	TT	TT	TT	TT	TT	TT	TT	TT	TT	TT	TT	TT	TT	TT	TT	TT	TT	TT	TT	TT	TT	TT	TT	TT	TT	TT	TT	TT	TT	TT	TT	TT	TT	TT	TT	TT
3374488|F|0-44:C>T-44:C>T	T/C	2	3347329	+	NA	NA	NA	NA	NA	NA	CC	TT	CC	CC	CC	TT	CC	CC	CC	CC	TT	TT	CC	CC	CC	CC	CC	CC	CC	CC	CC	CC	CC	CC	CC	CC	TT	TT	CC	TT	TT	CC	CC	CC	TC	CC	CC	CC	TT
3377502|F|0-52:C>T-52:C>T	C/T	2	3388337	+	NA	NA	NA	NA	NA	NA	CC	CC	CC	CC	CC	CC	CC	CC	CC	CC	CC	CC	CC	CC	CC	CC	CC	CC	CC	CC	CC	CC	CC	CC	CC	CC	CC	CC	CC	CC	CC	CC	CC	CC	CC	CC	CC	CC	CC
3379933|F|0-30:C>A-30:C>A	C/A	2	3429286	+	NA	NA	NA	NA	NA	NA	CC	AA	CC	CC	AA	AA	CC	CC	CC	CC	AA	AA	CC	CC	CC	CC	CC	CC	CC	CC	CC	CC	CC	CC	CC	CC	AA	AA	CC	AA	AA	CC	CC	CC	AC	CC	AA	CC	AA
3380743|F|0-5:G>T-5:G>T	G/T	2	3432347	+	NA	NA	NA	NA	NA	NA	GG	TT	GG	GG	TT	TT	GG	GG	GG	GG	TT	TT	GG	GG	GG	GG	GG	GG	GG	GG	GG	GG	GG	GG	GG	GG	TT	TT	GG	TT	TT	GG	GG	GG	TG	GG	TT	GG	TT
3377631|F|0-12:G>A-12:G>A	A/G	2	3432387	+	NA	NA	NA	NA	NA	NA	GG	AA	GG	GG	AA	AA	GG	GG	GG	GG	AA	AA	GG	GG	GG	GG	GG	GG	GG	GG	GG	GG	GG	GG	GG	GG	AA	AA	GG	AA	AA	GG	GG	GG	AG	GG	AA	GG	AA
3384429|F|0-52:C>T-52:C>T	T/C	2	3435331	+	NA	NA	NA	NA	NA	NA	CC	TT	CC	CC	TT	TT	CC	CC	CC	CC	TT	TT	CC	CC	CC	CC	CC	CC	CC	CC	CC	CC	CC	CC	CC	CC	TT	CC	CC	TT	TT	CC	CC	CC	CC	CC	TT	CC	TT
3378831|F|0-68:T>A-68:T>A	T/A	2	3446147	+	NA	NA	NA	NA	NA	NA	TT	TT	TT	TT	TT	TT	TT	TT	TT	TT	TT	TT	TT	TT	TT	TT	TT	TT	TT	TT	TT	TT	TT	TT	TT	TT	TT	TT	TT	TT	TT	TT	TT	TT	TT	TT	TT	TT	TT
3369853|F|0-18:T>G-18:T>G	T/G	2	3446213	+	NA	NA	NA	NA	NA	NA	TT	GG	TT	TT	GG	GG	TT	TT	TT	TT	GG	GG	TT	TT	TT	TT	TT	TT	TT	TT	TT	TT	TT	TT	TT	TT	GG	GG	TT	GG	GG	TT	TT	TT	GT	TT	GG	TT	GG
3377517|F|0-26:G>A-26:G>A	G/A	2	3491450	+	NA	NA	NA	NA	NA	NA	GG	GG	GG	GG	GG	GG	GG	GG	GG	GG	GG	GG	GG	GG	GG	GG	GG	GG	GG	GG	GG	GG	GG	GG	GG	GG	GG	GG	GG	GG	GG	GG	GG	GG	GG	GG	GG	GG	GG
3383592|F|0-9:T>G-9:T>G	T/G	2	3492743	+	NA	NA	NA	NA	NA	NA	TT	TT	TT	TT	TT	TT	TT	TT	TT	TT	TT	TT	TT	TT	TT	TT	TT	TT	TT	TT	TT	TT	TT	TT	TT	TT	TT	TT	TT	TT	TT	TT	TT	TT	TT	TT	TT	TT	TT
3368877|F|0-15:G>T-15:G>T	G/T	2	3492809	+	NA	NA	NA	NA	NA	NA	GG	GG	GG	GG	GG	GG	GG	GG	GG	GG	GG	GG	GG	GG	GG	GG	GG	GG	GG	GG	GG	GG	GG	GG	GG	GG	GG	GG	GG	GG	GG	GG	GG	GG	GG	GG	GG	GG	GG
8201202|F|0-54:T>C-54:T>C	C/T	2	3543117	+	NA	NA	NA	NA	NA	NA	CC	CC	CC	CC	CC	CC	CC	CC	CC	CC	CC	CC	CC	CC	CC	CC	CC	CC	CC	CC	CC	CC	CC	CC	CC	CC	CC	CC	CC	CC	CC	CC	CC	CC	CC	CC	CC	CC	CC
3383719|F|0-8:T>G-8:T>G	T/G	2	3544381	+	NA	NA	NA	NA	NA	NA	TT	TT	TT	TT	TT	TT	TT	TT	TT	TT	TT	TT	TT	TT	TT	TT	TT	TT	TT	TT	TT	TT	TT	TT	TT	TT	TT	TT	TT	TT	TT	TT	TT	TT	TT	TT	TT	TT	TT
3380515|F|0-40:T>C-40:T>C	C/T	2	3564457	+	NA	NA	NA	NA	NA	NA	CC	CC	CC	CC	CC	CC	TT	CC	CC	CC	CC	TT	CC	CC	CC	CC	TT	CC	CC	CC	CC	CC	TT	CC	CC	TT	CC	CC	CC	CC	CC	CC	TT	CC	TT	CC	CC	CC	CC
3384454|F|0-32:A>T-32:A>T	A/T	2	3578265	+	NA	NA	NA	NA	NA	NA	AA	AA	AA	AA	AA	AA	AA	AA	AA	AA	AA	AA	AA	AA	AA	AA	AA	AA	AA	AA	AA	AA	AA	AA	AA	AA	AA	AA	AA	AA	AA	AA	AA	AA	AA	AA	AA	AA	AA
100063355|F|0-12:A>T-12:A>T	T/A	2	3652140	+	NA	NA	NA	NA	NA	NA	TT	TT	TT	TT	TT	TT	TT	TT	TT	TT	TT	TT	TT	TT	TT	TT	TT	TT	TT	TT	TT	TT	TT	TT	TT	TT	TT	TT	TT	TT	TT	TT	TT	TT	TT	TT	TT	TT	TT
3382861|F|0-57:C>T-57:C>T	C/T	2	3671757	+	NA	NA	NA	NA	NA	NA	CC	CC	CC	CC	CC	CC	CC	CC	CC	CC	CC	CC	CC	CC	CC	CC	CC	CC	CC	CC	CC	CC	CC	CC	CC	CC	CC	CC	CC	CC	CC	CC	CC	CC	CC	CC	CC	CC	CC
3369567|F|0-20:T>C-20:T>C	T/C	2	3676793	+	NA	NA	NA	NA	NA	NA	TT	TT	TT	TT	TT	TT	TT	TT	TT	TT	TT	TT	TT	TT	TT	TT	TT	TT	TT	TT	TT	TT	TT	TT	TT	TT	TT	TT	TT	TT	TT	TT	TT	TT	TT	TT	TT	TT	TT
8209559|F|0-67:G>C-67:G>C	C/G	2	3680639	+	NA	NA	NA	NA	NA	NA	CC	CC	CC	CC	CC	CC	CC	CC	CC	CC	CC	CC	CC	CC	CC	CC	CC	CC	CC	CC	CC	CC	CC	CC	CC	CC	CC	CC	CC	CC	CC	CC	CC	CC	CC	CC	CC	CC	CC
3378195|F|0-14:T>G-14:T>G	T/G	2	3686257	+	NA	NA	NA	NA	NA	NA	TT	TT	TT	TT	TT	TT	TT	TT	TT	TT	TT	TT	TT	TT	TT	TT	TT	TT	TT	TT	TT	TT	TT	TT	TT	TT	TT	TT	TT	TT	TT	TT	TT	TT	TT	TT	TT	TT	TT
3366636|F|0-39:T>A-39:T>A	T/A	2	3687939	+	NA	NA	NA	NA	NA	NA	TT	TT	TT	TT	TT	TT	TT	TT	TT	TT	TT	TT	TT	TT	TT	TT	TT	TT	TT	TT	TT	TT	TT	TT	TT	TT	TT	TT	TT	TT	TT	TT	TT	TT	TT	TT	TT	TT	TT
3380821|F|0-16:T>G-16:T>G	T/G	2	3688074	+	NA	NA	NA	NA	NA	NA	TT	TT	TT	TT	TT	TT	TT	TT	TT	TT	TT	TT	TT	TT	TT	TT	TT	TT	TT	TT	TT	TT	TT	TT	TT	TT	TT	TT	TT	TT	TT	TT	TT	TT	TT	TT	TT	TT	TT
8204836|F|0-18:G>T-18:G>T	G/T	2	3704577	+	NA	NA	NA	NA	NA	NA	GG	TT	GG	GG	GG	GG	GG	GG	GG	GG	GG	GG	GG	GG	GG	GG	GG	GG	GG	GG	GG	GG	GG	GG	GG	GG	TT	GG	GG	GG	GG	GG	GG	GG	GG	GG	GG	GG	GG
3377905|F|0-46:A>G-46:A>G	A/G	2	3709888	+	NA	NA	NA	NA	NA	NA	AA	AA	AA	AA	GA	AA	AA	AA	AA	AA	AA	AA	AA	AA	AA	AA	AA	AA	AA	AA	AA	AA	AA	AA	AA	AA	AA	AA	AA	AA	AA	AA	AA	AA	AA	AA	AA	AA	AA
3384498|F|0-12:C>T-12:C>T	C/A	2	3727835	+	NA	NA	NA	NA	NA	NA	CC	CC	AC	CC	CC	CC	CC	CC	CC	CC	CC	CC	CC	CC	CC	CC	CC	CC	CC	CC	CC	CC	CC	CC	CC	CC	CC	CC	CC	CC	CC	CC	CC	CC	CC	CC	CC	CC	CC
8216380|F|0-17:G>A-17:G>A	G/A	2	3727835	+	NA	NA	NA	NA	NA	NA	GG	AG	GG	GG	GG	GG	GG	GG	GG	GG	GG	GG	GG	GG	GG	GG	GG	GG	GG	GG	GG	GG	GG	GG	GG	GG	AA	GG	GG	GG	GG	GG	GG	GG	GG	GG	GG	GG	GG
8216380|F|0-36:C>A-36:C>A	C/T	2	3727835	+	NA	NA	NA	NA	NA	NA	CC	CC	CC	CC	TC	CC	CC	CC	CC	CC	CC	CC	CC	CC	CC	CC	CC	CC	CC	CC	CC	CC	CC	CC	CC	CC	CC	CC	CC	CC	CC	CC	CC	CC	CC	CC	TC	CC	CC
8216381|F|0-27:T>C-27:T>C	T/C	2	3749220	+	NA	NA	NA	NA	NA	NA	TT	TT	CC	TT	TT	TT	TT	TT	TT	TT	TT	TT	TT	TT	TT	TT	TT	TT	TT	TT	TT	TT	TT	TT	TT	TT	TT	TT	TT	TT	TT	TT	TT	TT	TT	TT	TT	TT	TT
3379649|F|0-65:T>A-65:T>A	T/A	2	3805673	+	NA	NA	NA	NA	NA	NA	TT	TT	TT	TT	TT	TT	TT	TT	TT	TT	TT	TT	TT	TT	TT	TT	TT	TT	TT	TT	TT	TT	TT	TT	TT	TT	TT	TT	TT	TT	TT	TT	TT	TT	TT	TT	TT	TT	TT
3379135|F|0-46:T>A-46:T>A	T/A	2	3831006	+	NA	NA	NA	NA	NA	NA	TT	TT	TT	TT	TT	TT	TT	TT	TT	TT	TT	TT	TT	TT	TT	TT	TT	TT	TT	TT	TT	TT	TT	TT	TT	TT	TT	TT	TT	TT	TT	TT	TT	TT	TT	TT	TT	TT	TT
3382964|F|0-42:T>C-42:T>C	T/C	2	3861248	+	NA	NA	NA	NA	NA	NA	TT	TT	TT	TT	TT	TT	TT	TT	TT	TT	TT	TT	TT	TT	TT	TT	TT	TT	TT	TT	TT	TT	TT	TT	TT	TT	TT	TT	TT	TT	TT	TT	TT	TT	TT	TT	TT	TT	TT
3381681|F|0-15:C>G-15:C>G	C/G	2	3861314	+	NA	NA	NA	NA	NA	NA	CC	CC	CC	CC	CC	CC	CC	CC	CC	CC	CC	CC	CC	CC	CC	CC	CC	CC	CC	CC	CC	CC	CC	CC	CC	CC	CC	CC	CC	CC	CC	CC	CC	CC	CC	CC	CC	CC	CC
3373282|F|0-38:C>T-38:C>T	T/C	2	3916740	+	NA	NA	NA	NA	NA	NA	TT	TT	TT	TT	TT	TT	TT	TT	TT	TT	TT	TT	TT	TT	TT	TT	TT	TT	TT	TT	TT	TT	TT	TT	TT	TT	TT	TT	TT	TT	TT	TT	TT	TT	TT	TT	TT	TT	TT
3377472|F|0-45:G>T-45:G>T	G/T	2	3940855	+	NA	NA	NA	NA	NA	NA	GG	GG	GG	GG	GG	GG	GG	GG	GG	GG	GG	GG	GG	GG	GG	GG	GG	GG	GG	GG	GG	GG	GG	GG	GG	GG	GG	GG	GG	GG	GG	GG	GG	GG	GG	GG	GG	GG	GG
3382057|F|0-53:T>C-53:T>C	T/C	2	3957042	+	NA	NA	NA	NA	NA	NA	TT	TT	TT	TT	TT	TT	TT	TT	TT	TT	TT	TT	TT	TT	TT	TT	TT	TT	TT	TT	TT	TT	TT	TT	TT	TT	TT	TT	TT	TT	TT	TT	TT	TT	TT	TT	TT	TT	TT
3384469|F|0-41:C>A-41:C>A	C/A	2	3999297	+	NA	NA	NA	NA	NA	NA	CC	CC	CC	CC	CC	CC	CC	AC	CC	CC	CC	CC	CC	AC	CC	CC	CC	CC	CC	CC	CC	CC	AC	CC	CC	AA	CC	CC	CC	CC	CC	CC	CC	CC	CC	CC	CC	CC	CC
3380483|F|0-48:T>A-48:T>A	T/A	2	4026492	+	NA	NA	NA	NA	NA	NA	TT	TT	TT	TT	TT	TT	TT	TT	TT	TT	TT	TT	TT	TT	TT	TT	TT	TT	TT	TT	TT	TT	TT	TT	TT	TT	TT	TT	TT	TT	TT	TT	TT	TT	TT	TT	TT	TT	TT
100028875|F|0-35:C>G-35:C>G	G/C	2	4026558	+	NA	NA	NA	NA	NA	NA	GG	GG	GG	GG	GG	GG	GG	GG	GG	GG	GG	GG	GG	GG	GG	GG	GG	GG	GG	GG	GG	GG	GG	GG	GG	GG	GG	GG	GG	GG	GG	GG	GG	GG	GG	GG	GG	GG	GG
3378985|F|0-60:G>T-60:G>T	G/T	2	4027528	+	NA	NA	NA	NA	NA	NA	GG	GG	GG	GG	GG	GG	GG	GG	GG	GG	GG	GG	GG	GG	GG	GG	GG	GG	GG	GG	GG	GG	GG	GG	GG	GG	GG	GG	GG	GG	GG	GG	GG	GG	GG	GG	GG	GG	GG
3377941|F|0-6:T>G-6:T>G	T/G	2	4087263	+	NA	NA	NA	NA	NA	NA	TT	TT	TT	TT	GT	TT	TT	GT	TT	TT	TT	TT	TT	GT	TT	TT	TT	TT	TT	TT	TT	TT	TT	TT	TT	TT	TT	TT	TT	TT	TT	TT	TT	TT	TT	TT	TT	TT	TT
3377255|F|0-22:G>A-22:G>A	G/A	2	4136108	+	NA	NA	NA	NA	NA	NA	GG	GG	GG	GG	GG	GG	GG	GG	GG	GG	GG	GG	GG	GG	GG	GG	GG	GG	GG	GG	GG	GG	GG	GG	GG	GG	GG	GG	GG	GG	GG	GG	GG	GG	GG	GG	GG	GG	GG
3381870|F|0-61:T>A-61:T>A	T/A	2	4243539	+	NA	NA	NA	NA	NA	NA	TT	TT	TT	TT	TT	TT	TT	TT	TT	TT	TT	TT	TT	TT	TT	TT	TT	TT	TT	TT	TT	TT	TT	TT	TT	TT	TT	TT	TT	TT	TT	TT	TT	TT	TT	TT	TT	TT	TT
8210681|F|0-16:A>G-16:A>G	A/G	2	4255535	+	NA	NA	NA	NA	NA	NA	AA	AA	AA	AA	AA	AA	AA	AA	AA	AA	AA	AA	AA	AA	AA	AA	AA	AA	AA	AA	AA	AA	AA	AA	AA	AA	AA	AA	AA	AA	AA	AA	AA	AA	AA	AA	AA	AA	AA
3379984|F|0-13:C>T-13:C>T	C/T	2	4299316	+	NA	NA	NA	NA	NA	NA	TT	TT	TT	TT	CC	CC	TT	TT	TT	TT	CC	TT	TT	TT	TT	TT	TT	TT	TT	TT	TT	TT	TT	TT	TT	TT	TT	CC	TT	CC	CC	TT	CC	TT	TT	TT	TT	TT	CC
3383831|F|0-8:C>T-8:C>T	C/T	2	4314474	+	NA	NA	NA	NA	NA	NA	TT	TT	TT	TT	CC	CC	TT	TT	TT	TT	CC	TT	TT	TT	TT	TT	TT	TT	TT	TT	TT	TT	TT	TT	TT	TT	TT	CC	TT	CC	CC	TT	CC	TT	TT	TT	TT	TT	CC
3377176|F|0-24:C>T-24:C>T	C/T	2	4320367	+	NA	NA	NA	NA	NA	NA	CC	CC	CC	CC	CC	CC	CC	CC	CC	CC	CC	CC	CC	CC	CC	CC	CC	CC	CC	CC	CC	CC	CC	CC	CC	CC	CC	CC	CC	CC	CC	CC	CC	CC	CC	CC	CC	CC	CC
3379877|F|0-40:C>A-40:C>A	C/A	2	4363061	+	NA	NA	NA	NA	NA	NA	CC	CC	CC	CC	CC	CC	CC	CC	CC	CC	CC	CC	CC	CC	CC	CC	CC	CC	CC	CC	CC	CC	CC	CC	CC	CC	CC	CC	CC	CC	CC	CC	CC	CC	CC	CC	CC	CC	CC
3381827|F|0-22:C>G-22:C>G	C/G	2	4385102	+	NA	NA	NA	NA	NA	NA	GG	GG	GG	GG	GG	CC	GG	GG	GG	GG	CC	GG	GG	GG	GG	GG	GG	GG	GG	GG	GG	GG	GG	GG	GG	GG	GG	CC	GG	CC	CC	GG	CC	GG	GG	GG	GG	GG	CC
3384137|F|0-21:T>C-21:T>C	T/C	2	4385223	+	NA	NA	NA	NA	NA	NA	CC	CC	CC	CC	CC	TT	CC	CC	CC	CC	TT	CC	CC	CC	CC	CC	CC	CC	CC	CC	CC	CC	CC	CC	CC	CC	CC	TT	CC	TT	TT	CC	TT	CC	CC	CC	CC	CC	TT
8668742|F|0-67:A>T-67:A>T	T/A	2	4387884	+	NA	NA	NA	NA	NA	NA	TT	TT	TT	TT	TT	TT	TT	TT	TT	TT	TT	TT	TT	TT	TT	TT	TT	TT	TT	TT	TT	TT	TT	TT	TT	TT	TT	TT	TT	TT	TT	TT	TT	TT	TT	TT	TT	TT	TT
3383155|F|0-34:A>T-34:A>T	T/A	2	4427464	+	NA	NA	NA	NA	NA	NA	AA	AA	AA	AA	AA	TT	AA	AA	AA	AA	TT	AA	AA	AA	AA	AA	AA	AA	AA	AA	AA	AA	AA	AA	AA	AA	AA	TT	AA	TT	TT	AA	TT	AA	AA	AA	AA	AA	TT
3377675|F|0-47:C>T-47:C>T	C/T	2	4427530	+	NA	NA	NA	NA	NA	NA	CC	CC	CC	CC	CC	CC	CC	CC	CC	CC	CC	CC	CC	CC	CC	CC	CC	CC	CC	CC	CC	CC	CC	CC	CC	CC	CC	CC	CC	CC	CC	CC	CC	CC	CC	CC	CC	CC	CC
3377590|F|0-63:G>C-63:G>C	G/C	2	4428642	+	NA	NA	NA	NA	NA	NA	GG	GG	GG	GG	GG	GG	GG	GG	GG	GG	GG	GG	GG	GG	GG	GG	GG	GG	GG	GG	GG	GG	GG	GG	GG	GG	GG	GG	GG	GG	GG	GG	GG	GG	GG	GG	GG	GG	GG
3378893|F|0-65:A>C-65:A>C	A/C	2	4450705	+	NA	NA	NA	NA	NA	NA	AA	AA	AA	AA	AA	AA	AA	AA	AA	AA	AA	AA	AA	AA	AA	AA	AA	AA	AA	AA	AA	AA	AA	AA	AA	AA	AA	AA	AA	AA	AA	AA	AA	AA	AA	AA	AA	AA	AA
3379183|F|0-51:A>G-51:A>G	A/G	2	4458338	+	NA	NA	NA	NA	NA	NA	AA	AA	AA	AA	AA	GG	AA	GA	AA	AA	GG	AA	AA	GG	AA	AA	AA	AA	AA	AA	AA	AA	AA	AA	AA	AA	AA	GG	AA	GG	GG	AA	GG	AA	AA	AA	AA	GA	GG
3377748|F|0-14:A>G-14:A>G	A/G	2	4491226	+	NA	NA	NA	NA	NA	NA	AA	AA	AA	AA	AA	AA	AA	GA	AA	AA	AA	AA	AA	GG	AA	AA	AA	AA	AA	AA	AA	AA	AA	AA	AA	AA	AA	GG	AA	GG	GG	AA	GG	AA	AA	AA	AA	GA	AA
3382703|F|0-35:A>G-35:A>G	A/G	2	4498182	+	NA	NA	NA	NA	NA	NA	AA	AA	AA	AA	AA	AA	AA	GA	AA	AA	AA	AA	AA	GG	AA	AA	AA	AA	AA	AA	AA	AA	AA	AA	AA	AA	AA	GG	AA	GG	GG	AA	GG	AA	AA	AA	AA	GA	AA
3371914|F|0-23:C>T-23:C>T	C/T	2	4562410	+	NA	NA	NA	NA	NA	NA	CC	CC	CC	CC	CC	CC	CC	CC	CC	CC	CC	CC	CC	CC	CC	CC	CC	CC	CC	CC	CC	CC	CC	CC	CC	CC	CC	CC	CC	CC	CC	CC	CC	CC	CC	CC	CC	CC	CC
3374285|F|0-9:C>G-9:C>G	C/T	2	4611932	+	NA	NA	NA	NA	NA	NA	CC	CC	CC	CC	TT	TT	TT	CC	CC	CC	TT	TT	CC	CC	CC	CC	TT	CC	CC	CC	CC	CC	CC	CC	CC	CC	CC	TT	CC	TT	TT	CC	CC	CC	TT	CC	CC	CC	TT
8215193|F|0-46:T>C-46:T>C	G/C	2	4611932	+	NA	NA	NA	NA	NA	NA	CC	CC	CC	CC	GG	GG	GG	CC	CC	CC	GG	GG	CC	CC	CC	CC	GG	CC	CC	CC	CC	CC	CC	CC	CC	CC	CC	GG	CC	GG	GG	CC	CC	CC	GG	CC	CC	CC	GG
3381893|F|0-66:A>G-66:A>G	G/A	2	4739415	+	NA	NA	NA	NA	NA	NA	GG	GG	GG	GG	AA	GG	GG	GG	GG	GG	GG	GG	GG	GG	GG	GG	GG	GG	GG	GG	GG	GG	GG	GG	GG	GG	GG	AA	GG	AA	AA	GG	AA	GG	GG	GG	GG	GG	GG
8199684|F|0-15:T>G-15:T>G	G/T	2	4743950	+	NA	NA	NA	NA	NA	NA	GG	GG	GG	GG	TT	GG	GG	GG	GG	GG	GG	GG	GG	GG	GG	GG	GG	GG	GG	GG	GG	GG	GG	GG	GG	GG	GG	TT	GG	TT	TT	GG	TT	GG	GG	GG	GG	GG	GG
3379923|F|0-21:T>G-21:T>G	T/G	2	4843265	+	NA	NA	NA	NA	NA	NA	TT	TT	TT	TT	GG	TT	TT	TT	TT	TT	TT	TT	TT	TT	TT	TT	TT	TT	TT	TT	TT	TT	TT	TT	TT	TT	TT	TT	TT	TT	TT	TT	GG	TT	TT	TT	TT	TT	TT
3371372|F|0-15:G>A-15:G>A	G/A	2	4862994	+	NA	NA	NA	NA	NA	NA	GG	GG	GG	GG	GG	GG	GG	GG	GG	GG	GG	GG	GG	GG	GG	GG	GG	GG	GG	GG	GG	GG	GG	GG	GG	GG	GG	GG	GG	GG	GG	GG	GG	GG	GG	GG	GG	GG	GG
3380234|F|0-13:T>C-13:T>C	T/C	2	4868175	+	NA	NA	NA	NA	NA	NA	TT	TT	TT	TT	CC	TT	TT	TT	TT	TT	TT	TT	TT	TT	TT	TT	TT	TT	TT	TT	TT	TT	TT	TT	TT	TT	TT	TT	TT	TT	TT	TT	CC	TT	TT	TT	TT	TT	TT
3380234|F|0-39:T>C-39:T>C	T/C	2	4868175	+	NA	NA	NA	NA	NA	NA	TT	TT	TT	TT	CC	TT	TT	TT	TT	TT	TT	TT	TT	TT	TT	TT	TT	TT	TT	TT	TT	TT	TT	TT	TT	TT	TT	TT	TT	TT	TT	TT	CC	TT	TT	CT	TT	TT	TT
3380232|F|0-6:T>C-6:T>C	T/C	2	4868744	+	NA	NA	NA	NA	NA	NA	TT	TT	TT	TT	CT	TT	TT	TT	TT	TT	TT	TT	TT	TT	TT	TT	TT	TT	TT	TT	TT	TT	TT	TT	TT	TT	TT	TT	TT	TT	TT	TT	CT	TT	TT	TT	TT	TT	TT
3374405|F|0-41:A>T-41:A>T	A/T	2	4868810	+	NA	NA	NA	NA	NA	NA	AA	AA	AA	AA	AA	AA	AA	AA	AA	AA	AA	AA	AA	AA	AA	AA	AA	AA	AA	AA	AA	AA	AA	AA	AA	AA	AA	AA	AA	AA	AA	AA	AA	AA	AA	AA	AA	AA	AA
3382497|F|0-30:A>G-30:A>G	A/G	2	4869022	+	NA	NA	NA	NA	NA	NA	AA	AA	AA	AA	AA	AA	AA	AA	AA	AA	AA	AA	AA	AA	AA	AA	AA	AA	AA	AA	AA	AA	AA	AA	AA	AA	AA	AA	AA	AA	AA	AA	AA	AA	AA	GA	AA	AA	AA
8215577|F|0-68:T>A-68:T>A	T/A	2	4877881	+	NA	NA	NA	NA	NA	NA	TT	TT	TT	TT	TT	TT	TT	TT	TT	TT	TT	TT	TT	TT	TT	TT	TT	TT	TT	TT	TT	TT	TT	TT	TT	TT	TT	TT	TT	TT	TT	TT	TT	AT	TT	TT	TT	TT	TT
3378810|F|0-19:C>T-19:C>T	C/T	2	4878723	+	NA	NA	NA	NA	NA	NA	CC	CC	CC	CC	TT	CC	CC	CC	CC	CC	CC	CC	CC	CC	CC	CC	CC	CC	CC	CC	CC	CC	CC	CC	CC	CC	CC	CC	CC	CC	CC	CC	TT	CC	CC	CC	CC	CC	CC
3377493|F|0-12:C>A-12:C>A	C/A	2	4878789	+	NA	NA	NA	NA	NA	NA	CC	CC	CC	CC	AA	CC	CC	CC	CC	CC	CC	CC	CC	CC	CC	CC	CC	CC	CC	CC	CC	CC	CC	CC	CC	CC	CC	CC	CC	CC	CC	CC	AC	CC	CC	CC	CC	CC	CC
3380752|F|0-45:T>C-45:T>C	T/C	2	4893195	+	NA	NA	NA	NA	NA	NA	TT	TT	TT	TT	TT	TT	TT	TT	TT	TT	TT	TT	TT	TT	TT	TT	TT	TT	TT	TT	TT	TT	TT	TT	TT	TT	TT	TT	TT	TT	TT	TT	TT	TT	TT	TT	TT	TT	TT
3380655|F|0-30:T>A-30:T>A	T/A	2	4935494	+	NA	NA	NA	NA	NA	NA	TT	TT	TT	TT	TT	TT	TT	TT	TT	TT	TT	TT	TT	TT	TT	TT	TT	TT	TT	TT	TT	TT	TT	TT	TT	TT	TT	TT	TT	TT	TT	TT	AA	TT	TT	TT	TT	TT	TT
3383961|F|0-64:G>C-64:G>C	G/C	2	4970371	+	NA	NA	NA	NA	NA	NA	GG	GG	GG	GG	GG	GG	GG	GG	GG	GG	GG	GG	GG	GG	GG	GG	GG	GG	GG	GG	GG	GG	GG	GG	GG	GG	GG	GG	GG	GG	GG	GG	GG	GG	GG	GG	GG	GG	GG
8213536|F|0-18:C>T-18:C>T	C/T	2	4970958	+	NA	NA	NA	NA	NA	NA	CC	CC	CC	CC	CC	CC	CC	CC	CC	CC	CC	CC	CC	CC	CC	CC	CC	CC	CC	CC	CC	CC	CC	CC	CC	CC	CC	CC	CC	CC	CC	CC	TT	CC	CC	CC	CC	CC	TT
3380442|F|0-48:A>C-48:A>C	A/C	2	4971427	+	NA	NA	NA	NA	NA	NA	AA	AA	AA	AA	AA	AA	AA	AA	AA	AA	AA	AA	AA	AA	AA	AA	AA	AA	AA	AA	AA	AA	AA	AA	AA	AA	AA	AA	AA	AA	AA	AA	CC	AA	AA	AA	AA	AA	CC
3383618|F|0-11:C>T-11:C>T	C/T	2	4971493	+	NA	NA	NA	NA	NA	NA	CC	CC	CC	CC	CC	CC	CC	CC	CC	CC	CC	CC	CC	CC	CC	CC	CC	CC	CC	CC	CC	CC	CC	CC	CC	CC	CC	CC	CC	CC	CC	CC	CC	CC	CC	CC	CC	CC	CC
3378390|F|0-50:C>T-50:C>T	C/T	2	5012449	+	NA	NA	NA	NA	NA	NA	CC	CC	CC	CC	CC	CC	CC	CC	CC	CC	CC	CC	CC	CC	CC	CC	CC	CC	CC	CC	CC	CC	CC	CC	CC	CC	CC	CC	CC	CC	CC	CC	CC	CC	CC	CC	CC	CC	CC
100073395|F|0-29:G>T-29:G>T	T/G	2	5114170	+	NA	NA	NA	NA	NA	NA	TT	TT	TT	TT	TT	TT	TT	TT	TT	TT	TT	TT	TT	TT	TT	TT	TT	TT	TT	TT	TT	TT	TT	TT	TT	TT	TT	TT	TT	TT	TT	TT	TT	TT	TT	TT	TT	TT	TT
100066839|F|0-5:C>T-5:C>T	C/T	2	5115335	+	NA	NA	NA	NA	NA	NA	CC	CC	CC	CC	CC	CC	CC	CC	CC	CC	CC	CC	CC	CC	CC	CC	CC	CC	CC	CC	CC	CC	CC	CC	CC	CC	CC	CC	CC	CC	CC	CC	CC	CC	CC	CC	CC	CC	CC
100058452|F|0-46:T>G-46:T>G	T/G	2	5117068	+	NA	NA	NA	NA	NA	NA	TT	TT	TT	TT	TT	TT	TT	TT	TT	TT	TT	TT	TT	TT	TT	TT	TT	TT	TT	TT	TT	TT	TT	TT	TT	TT	TT	TT	TT	TT	TT	TT	TT	TT	TT	TT	TT	TT	TT
100091016|F|0-43:C>A-43:C>A	C/A	2	5272370	+	NA	NA	NA	NA	NA	NA	CC	CC	CC	CC	CC	CC	CC	CC	CC	CC	CC	CC	CC	CC	CC	CC	CC	CC	CC	CC	CC	CC	CC	CC	CC	CC	CC	CC	CC	CC	CC	CC	CC	CC	CC	CC	CC	CC	CC
100030362|F|0-68:C>T-68:C>T	C/T	2	5585405	+	NA	NA	NA	NA	NA	NA	CC	CC	CC	CC	CC	CC	CC	CC	CC	CC	CC	CC	CC	CC	CC	CC	CC	CC	CC	CC	CC	CC	CC	CC	CC	CC	CC	CC	CC	CC	CC	CC	CC	CC	CC	CC	CC	CC	CC
100065943|F|0-23:C>A-23:C>A	A/C	2	5675870	+	NA	NA	NA	NA	NA	NA	AA	AA	AA	AA	AA	AA	AA	AA	AA	AA	AA	AA	AA	AA	AA	AA	AA	AA	AA	AA	AA	AA	AA	AA	AA	AA	AA	AA	AA	AA	AA	AA	CC	AA	AA	AA	AA	AA	CC
13121321|F|0-33:T>G-33:T>G	G/T	2	5752007	+	NA	NA	NA	NA	NA	NA	GG	GG	GG	GG	GG	GG	GG	GG	GG	GG	GG	GG	GG	GG	GG	GG	GG	GG	GG	GG	GG	GG	GG	GG	GG	GG	GG	GG	GG	GG	GG	GG	TT	GG	GG	GG	GG	GG	TT
3377685|F|0-20:T>A-20:T>A	T/A	2	5766355	+	NA	NA	NA	NA	NA	NA	TT	TT	TT	TT	TT	TT	TT	TT	TT	TT	TT	TT	TT	TT	TT	TT	TT	TT	TT	TT	TT	TT	TT	TT	TT	TT	TT	TT	TT	TT	TT	TT	AA	TT	TT	TT	TT	TT	AA
3380227|F|0-68:C>T-68:C>T	C/T	2	5917985	+	NA	NA	NA	NA	NA	NA	CC	CC	CC	CC	CC	CC	CC	CC	CC	CC	CC	CC	CC	CC	CC	CC	CC	CC	CC	CC	CC	CC	CC	CC	CC	CC	CC	CC	CC	CC	CC	CC	TT	CC	CC	CC	CC	CC	TT
8214798|F|0-18:A>G-18:A>G	A/G	2	6065021	+	NA	NA	NA	NA	NA	NA	AA	AA	AA	AA	AA	AA	AA	AA	AA	AA	AA	AA	AA	AA	AA	AA	AA	AA	AA	AA	AA	AA	AA	AA	AA	AA	AA	AA	AA	AA	AA	AA	AA	AA	AA	AA	AA	AA	AA
3377249|F|0-45:C>T-45:C>T	C/T	2	6117407	+	NA	NA	NA	NA	NA	NA	CC	CC	CC	CC	CC	CC	CC	CC	CC	CC	CC	CC	CC	CC	CC	CC	CC	CC	CC	CC	CC	CC	CC	CC	CC	CC	CC	CC	CC	CC	CC	CC	CC	CC	CC	CC	CC	CC	CC
3380692|F|0-45:T>C-45:T>C	T/C	2	6578700	+	NA	NA	NA	NA	NA	NA	TT	TT	TT	TT	TT	TT	TT	TT	TT	TT	TT	TT	TT	TT	TT	TT	TT	TT	TT	TT	TT	TT	TT	TT	TT	TT	TT	TT	TT	TT	TT	TT	CC	TT	TT	TT	TT	TT	CC
8214250|F|0-27:A>G-27:A>G	A/G	2	6895039	+	NA	NA	NA	NA	NA	NA	AA	AA	AA	AA	AA	AA	AA	AA	AA	AA	AA	AA	AA	AA	AA	AA	AA	AA	AA	AA	AA	AA	AA	AA	AA	AA	AA	AA	AA	AA	AA	AA	GG	AA	AA	AA	AA	AA	GG
3379825|F|0-16:T>G-16:T>G	T/G	2	6896140	+	NA	NA	NA	NA	NA	NA	TT	TT	TT	TT	TT	TT	TT	TT	TT	TT	TT	TT	TT	TT	TT	TT	TT	TT	TT	TT	TT	TT	TT	TT	TT	TT	TT	TT	TT	TT	TT	TT	GG	TT	TT	TT	TT	TT	GG
100083701|F|0-50:C>T-50:C>T	C/T	2	7161324	+	NA	NA	NA	NA	NA	NA	CC	CC	CC	CC	CC	CC	CC	CC	CC	CC	CC	CC	CC	CC	CC	CC	CC	CC	CC	CC	CC	CC	CC	CC	CC	CC	CC	CC	CC	CC	CC	CC	CC	CC	CC	CC	CC	CC	CC
3377847|F|0-14:G>C-14:G>C	G/C	2	7206919	+	NA	NA	NA	NA	NA	NA	GG	GG	GG	GG	GG	GG	GG	GG	GG	GG	GG	GG	GG	GG	GG	CC	GG	GG	GG	GG	GG	GG	CG	GG	GG	GG	GG	GG	GG	GG	GG	GG	GG	GG	GG	GG	GG	GG	GG
3383845|F|0-42:T>G-42:T>G	T/G	2	7292391	+	NA	NA	NA	NA	NA	NA	TT	TT	TT	TT	TT	TT	TT	TT	TT	TT	TT	TT	TT	TT	TT	GG	TT	TT	TT	TT	TT	TT	GT	TT	TT	TT	TT	TT	TT	TT	TT	TT	TT	TT	TT	TT	TT	TT	TT
100034766|F|0-21:C>T-21:C>T	C/T	2	7296500	+	NA	NA	NA	NA	NA	NA	CC	CC	CC	CC	CC	CC	CC	CC	CC	CC	CC	CC	CC	CC	CC	CC	CC	CC	CC	CC	CC	CC	CC	CC	CC	CC	CC	CC	CC	CC	CC	CC	CC	CC	CC	CC	CC	CC	CC
3377991|F|0-60:C>T-60:C>T	C/T	2	7301490	+	NA	NA	NA	NA	NA	NA	CC	CC	CC	CC	CC	CC	CC	CC	CC	CC	CC	CC	CC	CC	CC	TT	CC	CC	CC	CC	CC	CC	CC	CC	CC	CC	CC	CC	CC	CC	CC	CC	CC	CC	CC	CC	CC	CC	CC
3380228|F|0-35:C>T-35:C>T	C/T	2	7305759	+	NA	NA	NA	NA	NA	NA	CC	CC	CC	CC	CC	CC	CC	CC	CC	CC	CC	CC	CC	CC	CC	CC	CC	CC	CC	CC	CC	CC	CC	CC	CC	CC	CC	CC	CC	CC	CC	CC	CC	CC	CC	CC	CC	CC	CC
3381576|F|0-15:G>A-15:G>A	G/A	2	7331749	+	NA	NA	NA	NA	NA	NA	GG	GG	GG	GG	GG	GG	GG	GG	GG	GG	GG	GG	GG	GG	GG	GG	GG	GG	GG	GG	GG	GG	GG	GG	GG	GG	GG	GG	GG	GG	GG	GG	GG	GG	GG	GG	GG	GG	GG
8212244|F|0-10:C>G-10:C>G	C/G	2	7362159	+	NA	NA	NA	NA	NA	NA	CC	CC	CC	CC	CC	CC	CC	CC	CC	CC	CC	CC	CC	CC	CC	GG	CC	CC	CC	CC	CC	CC	CC	CC	CC	CC	CC	CC	CC	CC	CC	CC	CC	CC	CC	CC	CC	CC	CC
100094009|F|0-68:C>T-68:C>T	T/C	2	7534567	+	NA	NA	NA	NA	NA	NA	TT	TT	TT	TT	TT	TT	TT	TT	TT	TT	CC	TT	TT	TT	TT	TT	TT	TT	TT	TT	TT	TT	TT	TT	TT	TT	TT	TT	TT	TT	TT	TT	TT	TT	TT	TT	CC	TT	TT
3381906|F|0-66:T>C-66:T>C	T/C	2	7953959	+	NA	NA	NA	NA	NA	NA	TT	TT	TT	TT	TT	TT	TT	TT	TT	TT	TT	TT	TT	TT	TT	TT	TT	TT	TT	TT	TT	TT	TT	TT	TT	TT	TT	TT	TT	TT	TT	TT	TT	TT	TT	TT	TT	TT	TT
100031466|F|0-24:T>C-24:T>C	C/T	2	7972401	+	NA	NA	NA	NA	NA	NA	CC	CC	CC	CC	CC	CC	CC	CC	CC	CC	CC	CC	CC	CC	CC	CC	CC	CC	CC	CC	CC	CC	CC	CC	CC	CC	CC	CC	CC	CC	CC	CC	CC	CC	CC	CC	CC	CC	CC
3381020|F|0-5:C>A-5:C>A	C/A	2	8316847	+	NA	NA	NA	NA	NA	NA	CC	CC	CC	CC	CC	CC	CC	CC	CC	CC	CC	CC	CC	CC	CC	CC	CC	CC	CC	CC	CC	CC	CC	CC	CC	CC	CC	CC	CC	CC	CC	CC	CC	CC	CC	CC	CC	CC	CC
8198511|F|0-40:T>C-40:T>C	C/T	2	8345040	+	NA	NA	NA	NA	NA	NA	CC	CC	CC	CC	CC	CC	CC	CC	CC	CC	CC	CC	CC	CC	CC	CC	CC	CC	CC	CC	CC	CC	CC	CC	CC	CC	CC	CC	CC	CC	CC	CC	CC	CC	CC	CC	CC	CC	CC
13122103|F|0-44:C>G-44:C>G	G/C	2	8376002	+	NA	NA	NA	NA	NA	NA	GG	GG	GG	GG	GG	GG	GG	GG	GG	GG	GG	GG	GG	GG	GG	GG	GG	GG	GG	GG	GG	GG	GG	GG	GG	GG	GG	GG	GG	GG	GG	GG	GG	GG	GG	GG	GG	GG	GG
13121621|F|0-14:G>T-14:G>T	G/T	2	8472893	+	NA	NA	NA	NA	NA	NA	GG	GG	GG	GG	GG	GG	GG	GG	GG	GG	GG	GG	GG	GG	GG	GG	GG	GG	GG	GG	GG	GG	GG	GG	GG	GG	GG	GG	GG	GG	GG	GG	GG	GG	GG	GG	GG	GG	GG
3382864|F|0-40:A>C-40:A>C	A/C	2	8472959	+	NA	NA	NA	NA	NA	NA	AA	AA	AA	AA	AA	AA	AA	AA	AA	AA	AA	AA	AA	AA	AA	AA	AA	AA	AA	AA	AA	AA	AA	AA	AA	AA	AA	AA	AA	AA	AA	AA	AA	AA	AA	AA	AA	AA	AA
100058797|F|0-32:T>A-32:T>A	T/A	2	8477248	+	NA	NA	NA	NA	NA	NA	TT	TT	TT	TT	TT	TT	TT	TT	TT	TT	TT	TT	TT	TT	TT	TT	TT	TT	TT	TT	TT	TT	TT	TT	TT	TT	TT	TT	TT	TT	TT	TT	TT	TT	TT	TT	TT	TT	TT
16650367|F|0-21:G>C-21:G>C	G/C	2	8530354	+	NA	NA	NA	NA	NA	NA	GG	GG	GG	GG	GG	GG	GG	GG	GG	GG	GG	GG	GG	GG	GG	GG	GG	GG	GG	GG	GG	GG	GG	GG	GG	GG	GG	GG	GG	GG	GG	GG	GG	GG	GG	GG	GG	GG	GG
16650387|F|0-32:A>G-32:A>G	A/G	2	8530420	+	NA	NA	NA	NA	NA	NA	AA	AA	AA	AA	AA	AA	AA	AA	AA	AA	AA	AA	AA	AA	AA	AA	AA	AA	AA	AA	AA	AA	AA	AA	AA	AA	AA	AA	AA	AA	AA	AA	AA	AA	AA	AA	AA	AA	AA
100054538|F|0-65:T>A-65:T>A	A/T	2	8592647	+	NA	NA	NA	NA	NA	NA	AA	AA	AA	AA	AA	AA	AA	AA	AA	AA	AA	AA	AA	AA	AA	AA	AA	AA	AA	AA	AA	AA	AA	AA	AA	AA	AA	AA	AA	AA	AA	AA	AA	AA	AA	AA	AA	AA	AA
13121458|F|0-6:T>C-6:T>C	C/T	2	8646089	+	NA	NA	NA	NA	NA	NA	CC	CC	CC	CC	CC	CC	CC	CC	CC	CC	CC	CC	CC	CC	CC	CC	CC	CC	CC	CC	CC	CC	CC	CC	CC	CC	CC	CC	CC	CC	CC	CC	CC	CC	CC	CC	CC	CC	CC
3383135|F|0-59:G>C-59:G>C	G/C	2	8750414	+	NA	NA	NA	NA	NA	NA	GG	GG	GG	GG	GG	GG	GG	GG	GG	GG	GG	GG	GG	GG	GG	GG	GG	GG	GG	GG	GG	GG	GG	GG	GG	GG	GG	GG	GG	GG	GG	GG	GG	GG	GG	GG	GG	GG	GG
100090474|F|0-17:A>G-17:A>G	G/A	2	8819074	+	NA	NA	NA	NA	NA	NA	GG	GG	GG	GG	GG	GG	GG	GG	GG	GG	GG	GG	GG	GG	GG	GG	GG	GG	GG	GG	GG	GG	GG	GG	GG	GG	GG	GG	GG	GG	GG	GG	GG	GG	GG	GG	GG	GG	GG
100082656|F|0-54:T>C-54:T>C	T/C	2	8833643	+	NA	NA	NA	NA	NA	NA	TT	TT	TT	TT	TT	TT	TT	TT	TT	TT	TT	TT	TT	TT	TT	TT	TT	TT	TT	TT	TT	TT	TT	TT	TT	TT	TT	TT	TT	TT	TT	TT	TT	TT	TT	TT	TT	TT	TT
100082653|F|0-7:C>T-7:C>T	T/C	2	8833643	+	NA	NA	NA	NA	NA	NA	TT	TT	TT	TT	TT	TT	TT	TT	TT	TT	TT	TT	TT	TT	TT	TT	TT	TT	TT	TT	TT	TT	TT	TT	TT	TT	TT	TT	TT	TT	TT	TT	TT	TT	TT	TT	TT	TT	TT
100080524|F|0-41:G>C-41:G>C	G/C	2	8838461	+	NA	NA	NA	NA	NA	NA	GG	GG	GG	GG	GG	GG	GG	GG	GG	GG	GG	GG	GG	GG	GG	GG	GG	GG	GG	GG	GG	GG	GG	GG	GG	GG	GG	GG	GG	GG	GG	GG	GG	GG	GG	GG	GG	GG	GG
100071211|F|0-8:T>A-8:T>A	T/A	2	8953028	+	NA	NA	NA	NA	NA	NA	AA	AA	AA	AA	TT	AA	AA	AT	AA	AA	AA	TT	AA	TT	AA	AA	AA	AA	AA	AA	AA	AA	AA	AA	AA	AA	AA	TT	AA	TT	TT	AA	TT	AA	AT	AA	TT	AT	TT
100053937|F|0-62:T>C-62:T>C	C/T	2	9418473	+	NA	NA	NA	NA	NA	NA	TT	TT	TT	TT	CC	TT	TT	CC	TT	TT	TT	CC	TT	CC	TT	TT	TT	TT	TT	TT	TT	TT	TT	TT	TT	TT	TT	CC	TT	CC	CC	TT	CC	TT	CT	TT	CC	CT	CC
3370701|F|0-15:T>G-15:T>G	T/G	2	9485964	+	NA	NA	NA	NA	NA	NA	TT	TT	TT	TT	TT	TT	TT	TT	TT	TT	TT	TT	TT	TT	TT	TT	TT	TT	TT	TT	TT	TT	TT	TT	TT	TT	TT	TT	TT	TT	TT	TT	TT	TT	TT	TT	TT	TT	TT
100090026|F|0-9:T>A-9:T>A	G/A	2	9541594	+	NA	NA	NA	NA	NA	NA	GG	GG	GG	GG	GG	GG	GG	GG	GG	GG	GG	GG	GG	GG	GG	GG	GG	GG	GG	GG	GG	GG	GG	GG	GG	GG	GG	GG	GG	GG	GG	GG	GG	GG	GG	GG	GG	GG	GG
100090026|F|0-32:G>A-32:G>A	T/A	2	9541594	+	NA	NA	NA	NA	NA	NA	TT	TT	TT	TT	TT	TT	TT	TT	TT	TT	TT	TT	TT	TT	TT	TT	TT	TT	TT	TT	TT	TT	TT	TT	TT	TT	TT	TT	TT	TT	TT	TT	TT	TT	TT	TT	AT	TT	TT
3379429|F|0-17:G>T-17:G>T	T/G	2	9587508	+	NA	NA	NA	NA	NA	NA	TT	TT	TT	TT	TT	TT	TT	TT	TT	TT	TT	TT	TT	TT	TT	TT	TT	TT	TT	TT	TT	TT	TT	TT	TT	TT	TT	TT	TT	TT	TT	TT	TT	TT	TT	TT	TT	TT	TT
3379429|F|0-9:G>A-9:G>A	G/A	2	9587508	+	NA	NA	NA	NA	NA	NA	GG	GG	GG	GG	GG	GG	GG	GG	GG	GG	GG	GG	GG	GG	GG	GG	GG	GG	GG	GG	GG	GG	GG	GG	GG	GG	GG	GG	GG	GG	GG	GG	GG	GG	GG	GG	GG	GG	GG
3379885|F|0-27:A>T-27:A>T	A/T	2	9591134	+	NA	NA	NA	NA	NA	NA	AA	AA	AA	AA	AA	AA	AA	AA	AA	AA	AA	AA	AA	AA	AA	AA	AA	AA	AA	AA	AA	AA	AA	AA	AA	AA	AA	AA	AA	AA	AA	AA	AA	AA	AA	AA	AA	AA	AA
3379303|F|0-23:T>G-23:T>G	T/G	2	9595651	+	NA	NA	NA	NA	NA	NA	TT	TT	TT	TT	TT	TT	TT	TT	TT	TT	TT	TT	TT	TT	TT	TT	TT	TT	TT	TT	TT	TT	TT	TT	TT	TT	TT	TT	TT	TT	TT	TT	TT	TT	TT	TT	TT	TT	TT
3384552|F|0-20:C>T-20:C>T	C/T	2	9706506	+	NA	NA	NA	NA	NA	NA	CC	CC	CC	CC	CC	CC	CC	CC	CC	CC	CC	CC	CC	CC	CC	CC	CC	CC	CC	CC	CC	CC	CC	CC	CC	CC	CC	CC	CC	CC	CC	CC	TT	CC	CC	CC	CC	CC	TT
8197676|F|0-13:A>T-13:A>T	A/T	2	9758420	+	NA	NA	NA	NA	NA	NA	AA	AA	AA	AA	AA	AA	AA	AA	AA	AA	AA	AA	AA	AA	AA	AA	AA	AA	AA	AA	AA	AA	AA	AA	AA	AA	AA	AA	AA	AA	AA	AA	AA	AA	AA	AA	AA	AA	AA
3375043|F|0-49:A>T-49:A>T	T/A	2	10023216	+	NA	NA	NA	NA	NA	NA	TA	TT	TA	TT	TT	TT	TT	TT	TT	TA	TT	TT	TT	TT	TA	TT	TT	TT	TT	TT	TA	TA	TT	TA	AA	TT	TT	TT	TT	TT	TT	TT	TT	TA	TT	TT	TT	TT	TT
100064080|F|0-10:A>G-10:A>G	A/G	2	10255338	+	NA	NA	NA	NA	NA	NA	GA	AA	AA	AA	AA	AA	AA	AA	AA	AA	AA	AA	AA	AA	AA	AA	AA	AA	AA	AA	AA	AA	AA	AA	AA	AA	AA	AA	AA	AA	AA	AA	AA	AA	AA	AA	AA	AA	AA
100035486|F|0-65:C>T-65:C>T	C/T	2	10279556	+	NA	NA	NA	NA	NA	NA	CC	CC	CC	CC	CC	TT	TT	CC	CC	CC	TT	CC	CC	CC	CC	TT	TT	CC	CC	CC	CC	CC	CC	CC	CC	CC	CC	CC	CC	CC	CC	CC	CC	CC	TC	CC	CC	CC	CC
3382461|F|0-5:T>G-5:T>G	T/G	2	10300835	+	NA	NA	NA	NA	NA	NA	TT	TT	TT	TT	TT	GG	GG	TT	TT	TT	GG	TT	TT	TT	TT	GG	GG	TT	TT	TT	TT	TT	TT	TT	TT	TT	TT	TT	TT	TT	TT	TT	TT	TT	GT	TT	TT	TT	TT
3378704|F|0-23:A>C-23:A>C	A/C	2	10323463	+	NA	NA	NA	NA	NA	NA	AA	AA	AA	AA	AA	CC	CC	AA	AA	AA	CC	AA	AA	AA	AA	CC	CC	AA	AA	AA	AA	AA	CA	AA	AA	AA	AA	AA	AA	AA	AA	AA	AA	AA	CA	AA	AA	AA	AA
3383176|F|0-57:A>G-57:A>G	G/A	2	10382279	+	NA	NA	NA	NA	NA	NA	GG	GG	GG	GG	GG	AA	AA	GG	GG	GG	AA	GG	GG	GG	GG	AA	AA	GG	GG	GG	GG	GG	GG	GG	GG	GG	GG	GG	GG	GG	GG	GG	GG	GG	AA	GG	AA	GG	GG
100093275|F|0-7:T>G-7:T>G	G/T	2	10504481	+	NA	NA	NA	NA	NA	NA	GG	GG	GG	GG	GG	GG	GG	GG	GG	GG	GG	GG	GG	GG	GG	GG	GG	GG	GG	GG	GG	GG	GG	GG	GG	GG	GG	GG	GG	GG	GG	GG	GG	GG	GG	GG	TT	GG	GG
3384191|F|0-62:A>T-62:A>T	A/T	2	10683964	+	NA	NA	NA	NA	NA	NA	AA	AA	AA	AA	AA	AA	AA	AA	AA	AA	AA	AA	AA	AA	AA	AA	AA	AA	AA	AA	AA	AA	AA	AA	AA	AA	AA	AA	AA	AA	AA	AA	AA	AA	AA	AA	AA	AA	AA
3378190|F|0-60:C>T-60:C>T	C/T	2	10749152	+	NA	NA	NA	NA	NA	NA	CC	CC	CC	CC	CC	CC	CC	CC	CC	CC	CC	CC	CC	CC	CC	CC	CC	CC	CC	CC	CC	CC	CC	CC	CC	CC	CC	CC	CC	CC	CC	CC	CC	CC	CC	CC	CC	CC	CC
100088960|F|0-34:C>A-34:C>A	A/C	2	10792210	+	NA	NA	NA	NA	NA	NA	AA	AA	AA	AA	AA	AA	AA	AA	AA	AA	AA	AA	AA	AA	AA	AA	AA	AA	AA	AA	AA	AA	AA	AA	AA	AA	AA	AA	AA	AA	AA	AA	AA	AA	AA	AA	AA	AA	AA
100088960|F|0-26:A>G-26:A>G	G/A	2	10792210	+	NA	NA	NA	NA	NA	NA	GG	GG	GG	GG	GG	GG	GG	GG	GG	GG	GG	GG	GG	GG	GG	GG	GG	GG	GG	GG	GG	GG	GG	GG	GG	GG	GG	GG	GG	GG	GG	GG	GG	GG	GG	GG	GG	GG	GG
100030716|F|0-26:G>T-26:G>T	G/T	2	10857680	+	NA	NA	NA	NA	NA	NA	GG	GG	GG	GG	GG	GG	GG	GG	GG	GG	GG	GG	GG	GG	GG	GG	GG	GG	GG	GG	GG	GG	GG	GG	GG	GG	GG	GG	GG	GG	GG	GG	GG	GG	GG	GG	GG	GG	GG
100057273|F|0-9:C>T-9:C>T	C/T	2	10994290	+	NA	NA	NA	NA	NA	NA	CC	CC	CC	CC	CC	CC	CC	CC	CC	CC	CC	CC	CC	CC	CC	CC	CC	CC	CC	CC	CC	CC	CC	CC	CC	CC	CC	CC	CC	CC	CC	CC	CC	CC	CC	CC	CC	CC	CC
100029608|F|0-30:G>T-30:G>T	T/G	2	11015069	+	NA	NA	NA	NA	NA	NA	TT	TT	TT	TT	TT	TT	TT	TT	TT	TT	TT	TT	TT	TT	TT	TT	TT	TT	TT	TT	TT	TT	TT	TT	TT	TT	TT	TT	TT	TT	TT	TT	TT	TT	TT	TT	TT	TT	TT
3374835|F|0-18:G>A-18:G>A	A/G	2	11023641	+	NA	NA	NA	NA	NA	NA	AA	AA	AA	AA	AA	AA	AA	AA	AA	AA	AA	AA	AA	AA	AA	AA	AA	AA	AA	AA	AA	AA	AA	AA	AA	AA	AA	AA	AA	AA	AA	AA	AA	AA	AA	AA	AA	AA	AA
3375454|F|0-5:C>T-5:C>T	T/C	2	11098546	+	NA	NA	NA	NA	NA	NA	TT	TT	TT	TT	TT	TT	TT	TT	TT	TT	TT	TT	TT	TT	TT	TT	TT	TT	TT	TT	TT	TT	TT	TT	TT	TT	TT	TT	TT	TT	TT	TT	TT	TT	TT	TT	TT	TT	TT
3379507|F|0-54:A>G-54:A>G	A/G	2	11205254	+	NA	NA	NA	NA	NA	NA	AA	AA	AA	AA	AA	AA	AA	AA	AA	AA	AA	AA	AA	AA	AA	AA	AA	AA	AA	AA	AA	AA	AA	AA	AA	AA	AA	AA	AA	AA	AA	AA	AA	AA	AA	AA	AA	AA	AA
3382358|F|0-64:A>T-64:A>T	A/T	2	11510384	+	NA	NA	NA	NA	NA	NA	AA	AA	AA	AA	AA	AA	AA	AA	AA	AA	AA	AA	AA	AA	AA	AA	AA	AA	AA	AA	AA	AA	AA	AA	AA	AA	AA	AA	AA	AA	AA	AA	AA	AA	AA	AA	TT	AA	AA
100068485|F|0-56:A>G-56:A>G	G/A	2	11724809	+	NA	NA	NA	NA	NA	NA	AA	GG	AA	AA	GG	GG	GG	GG	AA	AA	GG	GG	AA	GG	AA	GG	GG	GG	GG	AA	AA	GG	GG	AA	AA	GG	GG	GG	GG	GG	GG	AA	GG	AA	GG	AA	GG	GG	GG
3380273|F|0-40:C>A-40:C>A	C/A	2	11788659	+	NA	NA	NA	NA	NA	NA	CC	AA	CC	CC	AA	AA	AA	AA	CC	CC	AA	AA	CC	AA	CC	AA	AA	AA	AA	CC	CC	CC	AA	CC	CC	AA	AA	AA	AA	AA	AA	CC	AA	CC	AA	CC	CC	AA	AA
3377635|F|0-15:T>A-15:T>A	T/A	2	11876933	+	NA	NA	NA	NA	NA	NA	AA	TT	AA	AA	TT	TT	TT	TT	AA	AA	TT	TT	AA	TT	AA	TT	TT	TT	TT	AA	AA	AT	TT	AA	AA	TT	TT	TT	TT	TT	TT	AA	TT	AA	TT	AA	TT	TT	TT
3382808|F|0-30:C>T-30:C>T	C/T	2	11890183	+	NA	NA	NA	NA	NA	NA	CC	CC	CC	CC	CC	TT	TT	TC	CC	CC	TT	CC	CC	TT	CC	CC	TT	TT	CC	CC	CC	CC	CC	CC	CC	CC	CC	CC	CC	CC	CC	CC	CC	CC	TC	CC	CC	TT	CC
8209924|F|0-25:T>C-25:T>C	T/C	2	11890226	+	NA	NA	NA	NA	NA	NA	TT	TT	TT	TT	TT	CC	CC	CT	TT	TT	CC	TT	TT	CC	TT	TT	CC	CC	TT	TT	TT	TT	TT	TT	TT	TT	TT	TT	TT	TT	TT	TT	TT	TT	CT	TT	TT	CC	TT
100093964|F|0-6:G>A-6:G>A	A/G	2	11981970	+	NA	NA	NA	NA	NA	NA	AA	AA	AA	AA	AA	AA	AA	AA	AA	AA	AA	AA	AA	AA	AA	AA	AA	AA	AA	AA	AA	AA	AA	AA	AA	AA	AA	AA	AA	AA	AA	AA	AA	AA	AA	AA	AA	AA	AA
3381187|F|0-30:A>G-30:A>G	A/G	2	12057882	+	NA	NA	NA	NA	NA	NA	AA	AA	AA	AA	AA	GG	GG	GA	AA	AA	GG	AA	AA	GG	AA	AA	GG	GG	AA	AA	AA	AA	AA	AA	AA	AA	AA	GG	AA	GG	GG	AA	AA	AA	GA	AA	GG	GG	AA
3377988|F|0-10:G>T-10:G>T	G/T	2	12082636	+	NA	NA	NA	NA	NA	NA	GG	GG	GG	GG	GG	TG	TG	TG	GG	GG	TG	GG	GG	TG	GG	GG	TG	TG	GG	GG	GG	GG	GG	GG	GG	GG	GG	GG	GG	GG	GG	GG	GG	GG	TG	GG	GG	TG	GG
100028406|F|0-35:A>G-35:A>G	A/G	2	12110646	+	NA	NA	NA	NA	NA	NA	AA	AA	AA	AA	AA	GG	GG	GG	AA	AA	GG	AA	AA	GG	AA	AA	GG	GG	AA	AA	AA	AA	AA	AA	AA	AA	AA	GG	AA	GG	GG	AA	AA	AA	GG	AA	GG	GG	AA
3381018|F|0-43:C>T-43:C>T	C/T	2	12222326	+	NA	NA	NA	NA	NA	NA	TT	CC	TT	TT	CC	CC	CC	CC	TT	TT	CC	CC	TT	CC	TT	CC	CC	CC	CC	TT	TT	TC	CC	TT	TT	CC	CC	CC	CC	CC	CC	TT	CC	TT	CC	TT	CC	CC	CC
100030608|F|0-42:G>A-42:G>A	G/A	2	12232128	+	NA	NA	NA	NA	NA	NA	GG	GG	GG	GG	GG	AA	AA	AG	GG	GG	AA	GG	GG	AA	GG	GG	AA	AA	GG	GG	GG	GG	GG	GG	GG	GG	GG	GG	GG	GG	GG	GG	GG	GG	AA	GG	GG	AA	GG
3381206|F|0-43:C>T-43:C>T	C/T	2	12360331	+	NA	NA	NA	NA	NA	NA	CC	CC	CC	CC	CC	CC	CC	CC	CC	CC	CC	CC	CC	CC	CC	CC	CC	CC	CC	CC	CC	CC	CC	CC	CC	CC	CC	CC	CC	CC	CC	CC	CC	CC	CC	CC	CC	CC	CC
3383022|F|0-13:T>A-13:T>A	A/T	2	12503247	+	NA	NA	NA	NA	NA	NA	TT	AT	TT	TT	AT	TT	AA	TT	TT	TT	TT	AT	TT	TT	TT	TT	AA	TT	TT	TT	TT	TT	TT	TT	TT	TT	AT	AA	TT	AA	AA	TT	TT	TT	AT	TT	AA	TT	AT
3365943|F|0-12:T>A-12:T>A	T/A	2	12516394	+	NA	NA	NA	NA	NA	NA	TT	TT	TT	TT	TT	TT	TT	TT	TT	TT	TT	TT	TT	TT	TT	TT	TT	TT	TT	TT	TT	TT	TT	TT	TT	TT	TT	TT	TT	TT	TT	TT	TT	TT	TT	TT	TT	TT	TT
3378996|F|0-15:G>A-15:G>A	G/A	2	12517182	+	NA	NA	NA	NA	NA	NA	GG	GG	GG	GG	GG	GG	GG	GG	GG	GG	GG	GG	GG	GG	GG	GG	GG	GG	GG	GG	GG	GG	GG	GG	GG	GG	GG	AA	GG	AA	AA	GG	GG	GG	GG	GG	AA	GG	GG
3381820|F|0-41:C>T-41:C>T	C/T	2	12674307	+	NA	NA	NA	NA	NA	NA	CC	CC	CC	CC	CC	TT	TT	TC	CC	CC	TT	CC	CC	TT	CC	CC	TT	TT	CC	CC	CC	CC	CC	CC	CC	CC	CC	CC	CC	CC	CC	CC	TT	CC	TC	CC	CC	TT	CC
3377668|F|0-47:A>C-47:A>C	C/A	2	12722698	+	NA	NA	NA	NA	NA	NA	AA	AA	AA	AA	AA	CC	CC	CA	AA	AA	CC	AA	AA	CC	AA	AA	CC	CC	AA	AA	AA	AA	AA	AA	AA	AA	AA	CC	AA	CC	CC	AA	CC	AA	CA	AA	CC	CC	AA
3377317|F|0-56:T>A-56:T>A	T/A	2	12732217	+	NA	NA	NA	NA	NA	NA	TT	TT	TT	TT	TT	TT	TT	TT	TT	TT	TT	TT	TT	TT	TT	TT	TT	TT	TT	TT	TT	TT	TT	TT	TT	TT	TT	TT	TT	TT	TT	TT	TT	TT	TT	TT	TT	TT	TT
3370974|F|0-48:G>C-48:G>C	C/T	2	12756348	+	NA	NA	NA	NA	NA	NA	CC	CC	CC	CC	CC	CC	CC	CC	CC	CC	CC	CC	CC	CC	CC	CC	CC	CC	CC	CC	CC	CC	CC	CC	CC	CC	CC	CC	CC	CC	CC	CC	CC	CC	CC	CC	CC	CC	CC
3370974|F|0-58:C>T-58:C>T	G/C	2	12756348	+	NA	NA	NA	NA	NA	NA	GG	GG	GG	GG	GG	GG	GG	GG	GG	GG	GG	GG	GG	GG	GG	GG	GG	GG	GG	GG	GG	GG	GG	GG	GG	GG	GG	GG	GG	GG	GG	GG	GG	GG	GG	GG	GG	GG	GG
3382337|F|0-43:C>T-43:C>T	C/T	2	12788583	+	NA	NA	NA	NA	NA	NA	CC	CC	CC	CC	CC	TT	TT	TC	CC	CC	TT	CC	CC	TT	CC	CC	TT	TT	CC	CC	CC	CC	CC	CC	CC	CC	CC	CC	CC	CC	CC	CC	TT	CC	TC	CC	CC	TT	CC
100034781|F|0-58:A>G-58:A>G	G/A	2	12788910	+	NA	NA	NA	NA	NA	NA	GG	GG	GG	GG	GG	AA	AA	GA	GG	GG	AA	GG	GG	AA	GG	GG	AA	AA	GG	GG	GG	GG	GG	GG	GG	GG	GG	GG	GG	GG	GG	GG	AA	GG	AA	GG	GG	AA	GG
3383090|F|0-42:T>A-42:T>A	T/A	2	12802598	+	NA	NA	NA	NA	NA	NA	TT	TT	TT	TT	TT	AA	AA	AT	TT	TT	AA	TT	TT	AA	TT	TT	AA	AA	TT	TT	TT	TT	TT	TT	TT	TT	TT	TT	TT	TT	TT	TT	AA	TT	AA	TT	TT	AA	TT
3378761|F|0-11:C>T-11:C>T	C/T	2	12963779	+	NA	NA	NA	NA	NA	NA	CC	CC	CC	CC	CC	TT	TT	CC	CC	CC	TT	CC	CC	CC	CC	CC	TT	CC	CC	CC	CC	CC	CC	CC	CC	CC	CC	TT	CC	TT	TT	CC	TT	CC	TC	CC	TT	CC	CC
3381782|F|0-19:C>A-19:C>A	A/C	2	12978688	+	NA	NA	NA	NA	NA	NA	AA	AA	AA	AA	AA	AA	AA	AA	AA	AA	AA	AA	AA	AA	AA	AA	AA	AA	AA	AA	AA	AA	AA	AA	AA	AA	AA	AA	AA	AA	AA	AA	AA	AA	AA	AA	CC	AA	AA
3383420|F|0-9:G>A-9:G>A	G/A	2	13003885	+	NA	NA	NA	NA	NA	NA	GG	GG	GG	GG	GG	AA	AA	GG	GG	GG	AA	GG	GG	GG	GG	GG	AA	GG	GG	GG	GG	GG	GG	GG	GG	GG	GG	AA	GG	AA	AA	GG	AA	GG	AA	GG	AA	GG	GG
13121397|F|0-29:C>A-29:C>A	A/C	2	13131991	+	NA	NA	NA	NA	NA	NA	AA	AA	AA	AA	AA	CC	CC	AA	AA	AA	CC	AA	AA	CC	AA	AA	CC	CC	AA	AA	AA	AA	AA	AA	AA	AA	AA	CC	AA	CC	CC	AA	CC	AA	AC	AA	CC	CC	AA
3382975|F|0-50:A>G-50:A>G	A/G	2	13160930	+	NA	NA	NA	NA	NA	NA	AA	AA	AA	AA	AA	GG	GG	GA	AA	AA	GG	AA	AA	GG	AA	AA	GG	GG	AA	AA	AA	AA	AA	AA	AA	AA	AA	GG	AA	GG	GG	AA	GG	AA	GA	AA	GG	GG	AA
8195771|F|0-35:T>C-35:T>C	C/T	2	13163308	+	NA	NA	NA	NA	NA	NA	CC	CC	CC	CC	CC	TT	TT	CT	CC	CC	TT	CC	CC	TT	CC	CC	TT	TT	CC	CC	CC	CC	CC	CC	CC	CC	CC	TT	CC	TT	TT	CC	TT	CC	TT	CC	TT	TT	CC
3384239|F|0-36:T>C-36:T>C	T/C	2	13165879	+	NA	NA	NA	NA	NA	NA	TT	CC	TT	TT	TT	CC	CC	CT	TT	TT	CC	TT	TT	CC	TT	TT	CC	CC	TT	TT	TT	TT	TT	TT	TT	TT	CC	CC	TT	CC	CC	TT	CC	TT	CC	TT	CC	CC	CC
13122212|F|0-12:A>G-12:A>G	A/G	2	13172453	+	NA	NA	NA	NA	NA	NA	AA	AA	AA	AA	AA	AA	AA	AA	AA	AA	AA	AA	AA	AA	AA	AA	AA	AA	AA	AA	AA	AA	AA	AA	AA	AA	AA	AA	AA	AA	AA	AA	AA	AA	AA	AA	AA	AA	AA
3380047|F|0-18:A>T-18:A>T	A/T	2	13184099	+	NA	NA	NA	NA	NA	NA	AA	AA	AA	AA	AA	AA	AA	AA	AA	AA	AA	AA	AA	AA	AA	AA	AA	AA	AA	AA	AA	AA	AA	AA	AA	AA	AA	AA	AA	AA	AA	AA	AA	AA	AA	AA	AA	AA	AA
3379240|F|0-35:A>T-35:A>T	A/T	2	13258082	+	NA	NA	NA	NA	NA	NA	AA	TT	AA	AA	AA	TT	TT	AA	AA	AA	TT	AA	AA	AA	AA	AA	TT	AA	AA	AA	AA	AA	AA	AA	AA	AA	TT	TT	AA	TT	TT	AA	TT	AA	TT	AA	TT	AA	TT
3377915|F|0-19:A>T-19:A>T	A/T	2	13399559	+	NA	NA	NA	NA	NA	NA	TT	AA	TT	TT	AA	AA	AA	TT	TT	TT	AA	AA	TT	TT	TT	TT	AA	TT	TT	TT	TT	TT	TT	TT	TT	TT	AA	AA	TT	AA	AA	TT	AA	TT	AA	TT	AA	TT	AA
100088683|F|0-30:A>G-30:A>G	A/G	2	13419338	+	NA	NA	NA	NA	NA	NA	AA	AA	AA	AA	AA	AA	AA	AA	AA	AA	AA	AA	AA	AA	AA	AA	AA	AA	AA	AA	AA	AA	AA	AA	AA	AA	AA	AA	AA	AA	AA	AA	AA	AA	AA	AA	GA	AA	AA
3377569|F|0-35:A>G-35:A>G	A/G	2	13494522	+	NA	NA	NA	NA	NA	NA	AA	AA	AA	AA	AA	AA	AA	AA	AA	AA	AA	AA	AA	AA	AA	AA	AA	AA	AA	AA	AA	AA	AA	AA	AA	AA	AA	AA	AA	AA	AA	AA	AA	AA	AA	AA	AA	AA	AA
3365536|F|0-29:T>C-29:T>C	T/C	2	13516790	+	NA	NA	NA	NA	NA	NA	TT	CC	TT	TT	CC	CC	CC	TT	TT	TT	CC	CC	TT	TT	TT	TT	CC	TT	TT	TT	TT	TT	TT	TT	TT	TT	CC	CC	TT	CC	CC	TT	CC	TT	CC	TT	CC	TT	CC
3377723|F|0-26:T>C-26:T>C	T/C	2	13569320	+	NA	NA	NA	NA	NA	NA	TT	TT	TT	TT	TT	TT	TT	TT	TT	TT	TT	TT	TT	TT	TT	TT	TT	TT	TT	TT	TT	TT	TT	TT	TT	TT	TT	TT	TT	TT	TT	TT	TT	TT	TT	TT	TT	TT	TT
13121615|F|0-25:C>T-25:C>T	C/T	2	13656963	+	NA	NA	NA	NA	NA	NA	CC	CC	CC	CC	CC	CC	CC	CC	CC	CC	CC	CC	CC	CC	CC	CC	CC	CC	CC	CC	CC	CC	CC	CC	CC	CC	CC	CC	CC	CC	CC	CC	CC	CC	CC	CC	CC	CC	CC
100035901|F|0-12:A>G-12:A>G	A/G	2	13720370	+	NA	NA	NA	NA	NA	NA	AA	AA	AA	AA	AA	AA	AA	AA	AA	AA	AA	AA	AA	AA	AA	AA	AA	AA	AA	AA	AA	AA	AA	AA	AA	AA	AA	AA	AA	AA	AA	AA	AA	AA	AA	AA	AA	AA	AA
3382223|F|0-18:C>G-18:C>G	G/C	2	13763650	+	NA	NA	NA	NA	NA	NA	CC	CC	CC	CC	GC	CC	CC	GG	CC	CC	GG	CC	CC	GG	CC	CC	CC	CC	CC	CC	CC	CC	CC	CC	CC	CC	CC	GG	GG	GG	GG	CC	CC	CC	CC	CC	CC	CC	CC
3375986|F|0-35:A>C-35:A>C	A/C	2	13763704	+	NA	NA	NA	NA	NA	NA	AA	AA	AA	AA	CA	AA	AA	CC	AA	AA	CC	AA	AA	CC	AA	AA	AA	AA	AA	AA	AA	AA	AA	AA	AA	AA	AA	CC	CC	CC	CC	AA	AA	AA	AA	AA	AA	AA	AA
8211601|F|0-45:A>T-45:A>T	A/T	2	13787359	+	NA	NA	NA	NA	NA	NA	AA	AA	AA	AA	TA	AA	AA	TA	AA	AA	AA	AA	AA	TA	AA	AA	AA	AA	AA	AA	AA	AA	AA	AA	AA	AA	AA	TA	TA	TA	TA	AA	AA	AA	AA	AA	AA	AA	AA
3370241|F|0-39:C>A-39:C>A	A/C	2	13788691	+	NA	NA	NA	NA	NA	NA	AA	AA	AA	AA	AA	AA	AA	AA	AA	AA	CC	AA	AA	AA	AA	AA	AA	AA	AA	AA	AA	AA	AA	AA	AA	AA	AA	AA	AA	AA	AA	AA	AA	AA	AA	AA	AA	AA	AA
3378795|F|0-45:T>C-45:T>C	C/T	2	13805446	+	NA	NA	NA	NA	NA	NA	CC	CC	CC	CC	CC	CC	CC	CC	CC	CC	TT	CC	CC	CC	CC	CC	CC	CC	CC	CC	CC	CC	CC	CC	CC	CC	CC	CC	CC	CC	CC	CC	CC	CC	CC	CC	CC	CC	CC
3381749|F|0-10:C>A-10:C>A	C/A	2	13806537	+	NA	NA	NA	NA	NA	NA	CC	CC	CC	CC	CC	CC	CC	CC	CC	CC	AA	CC	CC	CC	CC	CC	CC	CC	CC	CC	CC	CC	CC	CC	CC	CC	CC	CC	CC	CC	CC	CC	CC	CC	CC	CC	CC	CC	CC
3379045|F|0-9:G>A-9:G>A	A/G	2	13806603	+	NA	NA	NA	NA	NA	NA	GG	GG	GG	GG	AG	GG	GG	AA	GG	GG	AA	GG	GG	AA	GG	GG	GG	GG	GG	GG	GG	GG	GG	GG	GG	GG	GG	AA	AA	AA	AA	GG	GG	GG	GG	GG	GG	GG	GG
3379651|F|0-59:T>C-59:T>C	T/C	2	13856702	+	NA	NA	NA	NA	NA	NA	TT	TT	TT	TT	CT	TT	TT	CC	TT	TT	TT	TT	TT	CC	TT	TT	TT	TT	TT	TT	TT	TT	TT	TT	TT	TT	TT	CC	CC	CC	CC	TT	TT	TT	TT	TT	TT	TT	TT
8212545|F|0-30:A>T-30:A>T	A/T	2	13856768	+	NA	NA	NA	NA	NA	NA	AA	AA	AA	AA	TA	AA	AA	TT	AA	AA	AA	AA	AA	TA	AA	AA	AA	AA	AA	AA	AA	AA	AA	AA	AA	AA	AA	TT	TT	TT	TT	AA	AA	AA	AA	AA	AA	AA	AA
3380060|F|0-6:A>T-6:A>T	A/T	2	13899770	+	NA	NA	NA	NA	NA	NA	AA	AA	AA	AA	AA	AA	AA	AA	AA	AA	TT	AA	AA	AA	AA	AA	AA	AA	AA	AA	AA	AA	AA	AA	AA	AA	AA	AA	AA	AA	AA	AA	AA	AA	AA	AA	AA	AA	AA
8212608|F|0-35:C>A-35:C>A	A/C	2	13997342	+	NA	NA	NA	NA	NA	NA	AA	AA	AA	AA	AA	AA	AA	AA	AA	AA	AA	AA	AA	AA	AA	AA	AA	AA	AA	AA	AA	AA	AA	AA	AA	AA	AA	AA	AA	AA	AA	AA	AA	AA	AA	AA	AA	AA	AA
3373491|F|0-64:C>A-64:C>A	A/C	2	14065056	+	NA	NA	NA	NA	NA	NA	AA	AA	AA	AA	AA	AA	AA	AA	AA	AA	AA	AA	AA	AA	AA	AA	AA	AA	AA	AA	AA	AA	AA	AA	AA	AA	AA	AA	AA	AA	AA	AA	AA	AA	AA	AA	AA	AA	AA
100036927|F|0-18:C>T-18:C>T	C/T	2	14203873	+	NA	NA	NA	NA	NA	NA	CC	CC	CC	CC	CC	CC	CC	CC	CC	CC	CC	CC	CC	CC	CC	CC	CC	CC	CC	CC	CC	CC	CC	CC	CC	CC	CC	CC	CC	CC	CC	CC	CC	CC	CC	CC	CC	CC	CC
100049445|F|0-34:C>T-34:C>T	C/T	2	14217992	+	NA	NA	NA	NA	NA	NA	CC	CC	CC	CC	TC	CC	CC	CC	CC	CC	CC	CC	CC	CC	CC	CC	CC	CC	CC	CC	CC	CC	CC	CC	CC	CC	CC	CC	CC	CC	CC	CC	CC	CC	CC	CC	CC	CC	CC
100035326|F|0-48:T>C-48:T>C	C/T	2	14513650	+	NA	NA	NA	NA	NA	NA	TT	CC	TT	TT	CC	CC	CC	TT	TT	TT	CC	CC	TT	TT	TT	TT	CC	TT	TT	TT	TT	TT	TT	TT	TT	TT	CC	CC	TT	CC	CC	TT	CC	TT	CC	TT	CC	TT	CC
3380596|F|0-66:A>T-66:A>T	A/T	2	14551071	+	NA	NA	NA	NA	NA	NA	AA	TT	AA	AA	TT	AA	AA	TA	AA	AA	AA	TT	AA	TT	AA	AA	AA	AA	AA	AA	AA	AA	AA	AA	AA	AA	TT	TT	AA	TT	TT	AA	AA	AA	AA	AA	TT	TA	TT
100073966|F|0-30:C>T-30:C>T	C/T	2	14632464	+	NA	NA	NA	NA	NA	NA	CC	CC	CC	CC	CC	CC	CC	CC	CC	CC	CC	CC	CC	CC	CC	CC	CC	CC	CC	CC	CC	CC	CC	CC	CC	CC	CC	CC	CC	CC	CC	CC	CC	CC	CC	CC	CC	CC	CC
100066809|F|0-37:C>T-37:C>T	C/T	2	14816304	+	NA	NA	NA	NA	NA	NA	CC	CC	CC	CC	CC	CC	CC	CC	CC	CC	CC	CC	CC	CC	CC	CC	CC	CC	CC	CC	CC	CC	CC	CC	CC	CC	CC	CC	CC	CC	CC	CC	CC	CC	CC	CC	CC	CC	CC
3383093|F|0-47:T>A-47:T>A	T/A	2	14825894	+	NA	NA	NA	NA	NA	NA	TT	TT	TT	TT	TT	TT	TT	TT	TT	TT	TT	TT	TT	TT	TT	TT	TT	TT	TT	TT	TT	TT	TT	TT	TT	TT	TT	TT	TT	TT	TT	TT	TT	TT	TT	TT	TT	TT	TT
3383269|F|0-20:A>C-20:A>C	A/C	2	14893054	+	NA	NA	NA	NA	NA	NA	CC	AA	CC	CC	AA	CC	CC	CC	CC	CC	CC	AA	CC	CC	CC	CC	CC	CC	CC	CC	CC	CC	CC	CC	CC	CC	AA	AA	CC	AA	AA	CC	CC	CC	CC	CC	AA	CC	AA
3382132|F|0-9:A>G-9:A>G	A/G	2	14893153	+	NA	NA	NA	NA	NA	NA	AA	AA	AA	AA	AA	AA	AA	AA	AA	AA	AA	AA	AA	AA	AA	AA	AA	GA	AA	AA	AA	AA	AA	AA	AA	AA	AA	AA	AA	AA	AA	AA	AA	AA	AA	GA	AA	AA	AA
3383052|F|0-22:T>C-22:T>C	C/T	2	14907837	+	NA	NA	NA	NA	NA	NA	TT	CC	TT	TT	CC	TT	TT	TT	TT	TT	TT	CC	TT	TT	TT	TT	TT	TT	TT	TT	TT	TT	TT	TT	TT	TT	CC	CC	TT	CC	CC	TT	TT	TT	TT	TT	CC	TT	CC
100032148|F|0-33:C>T-33:C>T	C/T	2	14913720	+	NA	NA	NA	NA	NA	NA	CC	CC	CC	CC	CC	CC	CC	CC	CC	CC	CC	CC	CC	CC	CC	CC	CC	CC	CC	CC	CC	CC	CC	CC	CC	CC	CC	CC	CC	CC	CC	CC	CC	CC	CC	CC	CC	CC	CC
100081541|F|0-22:T>A-22:T>A	A/T	2	14915846	+	NA	NA	NA	NA	NA	NA	TT	TT	TT	TT	AA	AA	AA	TT	TT	TT	AA	AA	TT	TT	TT	TT	AA	TT	TT	TT	TT	AA	TT	TT	TT	TT	AA	TT	TT	TT	TT	TT	TT	TT	AA	TT	AA	TT	AA
100092008|F|0-12:T>C-12:T>C	C/T	2	15015236	+	NA	NA	NA	NA	NA	NA	CC	CC	CC	CC	CC	CC	CC	CC	CC	CC	CC	CC	CC	CC	CC	CC	CC	CC	CC	CC	CC	CC	CC	CC	CC	CC	CC	CC	CC	CC	CC	CC	CC	CC	CC	CC	TT	CC	CC
3381443|F|0-66:A>C-66:A>C	A/C	2	15223539	+	NA	NA	NA	NA	NA	NA	AA	AA	AA	AA	AA	AA	AA	AA	AA	AA	AA	AA	AA	AA	AA	AA	AA	AA	AA	AA	AA	AA	AA	AA	AA	AA	AA	AA	AA	AA	AA	AA	AA	AA	AA	AA	AA	AA	AA
3373813|F|0-16:C>T-16:C>T	T/C	2	15270551	+	NA	NA	NA	NA	NA	NA	TT	TT	TT	TT	TT	TT	TT	TT	TT	TT	TT	TT	TT	TT	TT	TT	TT	TT	TT	TT	TT	TT	TT	TT	TT	TT	TT	TT	TT	TT	TT	TT	TT	TT	TT	TT	TT	TT	TT
3383345|F|0-28:G>A-28:G>A	G/A	2	15319763	+	NA	NA	NA	NA	NA	NA	GG	GG	GG	GG	GG	GG	GG	GG	GG	GG	GG	GG	GG	GG	GG	GG	GG	GG	GG	GG	GG	GG	GG	GG	GG	GG	GG	GG	GG	GG	GG	GG	AG	GG	GG	GG	GG	GG	GG
13121691|F|0-29:A>G-29:A>G	A/G	2	15453990	+	NA	NA	NA	NA	NA	NA	AA	AA	AA	AA	AA	AA	AA	AA	AA	AA	AA	AA	AA	AA	AA	AA	AA	AA	AA	AA	AA	AA	AA	AA	AA	AA	AA	AA	AA	AA	AA	AA	AA	AA	AA	AA	AA	AA	AA
3382922|F|0-51:G>A-51:G>A	A/G	2	15470738	+	NA	NA	NA	NA	NA	NA	GG	AA	GG	GG	AA	GG	GG	GG	GG	GG	GG	AA	GG	GG	GG	GG	GG	GG	GG	GG	GG	GG	GG	GG	GG	GG	AA	AA	GG	AA	AA	GG	GG	GG	AG	GG	AA	GG	AA
3381773|F|0-44:T>C-44:T>C	T/C	2	15470804	+	NA	NA	NA	NA	NA	NA	TT	CC	TT	TT	CC	TT	TT	TT	TT	TT	TT	CC	TT	TT	TT	TT	TT	TT	TT	TT	TT	TT	TT	TT	TT	TT	CC	CC	TT	CC	CC	TT	TT	TT	CT	TT	TT	TT	CC
3368962|F|0-26:A>G-26:A>G	G/A	2	15476681	+	NA	NA	NA	NA	NA	NA	GA	GG	GG	GA	GG	GG	GA	GG	GA	GA	GA	GG	GA	GG	GA	GG	GA	GG	GG	GA	GA	GA	GG	GA	GA	GA	GG	GG	GG	GG	GG	GA	GG	GA	GG	GA	GG	GG	GG
3379268|F|0-51:A>C-51:A>C	A/C	2	15566968	+	NA	NA	NA	NA	NA	NA	CC	AA	CC	CC	AA	CC	CC	CC	CC	CC	CC	AA	CC	CC	CC	CC	CC	CC	CC	CC	CC	CC	CC	CC	CC	CC	AA	AA	CC	AA	AA	CC	CC	CC	CA	CC	AA	CC	AA
100054635|F|0-35:T>C-35:T>C	T/C	2	15630336	+	NA	NA	NA	NA	NA	NA	CC	TT	CC	CC	TT	CC	CC	CC	CC	CC	CC	TT	CC	CC	CC	CC	CC	CC	CC	CC	CC	CC	CC	CC	CC	CC	TT	TT	CC	TT	TT	CC	CC	CC	CC	CC	TT	CC	TT
3372747|F|0-32:T>C-32:T>C	T/C	2	15658498	+	NA	NA	NA	NA	NA	NA	CC	TT	CC	CC	TT	CC	CC	CC	CC	CC	CC	TT	CC	CC	CC	CC	CC	CC	CC	CC	CC	CC	CC	CC	CC	CC	TT	TT	CC	TT	TT	CC	CC	CC	CT	CC	TT	CC	TT
100031309|F|0-52:A>G-52:A>G	G/A	2	15660137	+	NA	NA	NA	NA	NA	NA	AA	GG	AA	AA	GG	AA	AA	AA	AA	AA	AA	GG	AA	AA	AA	AA	AA	AA	AA	AA	AA	AA	AA	AA	AA	AA	GG	GG	AA	GG	GG	AA	AA	AA	AA	AA	GG	AA	GG
3378384|F|0-13:G>A-13:G>A	G/A	2	15762461	+	NA	NA	NA	NA	NA	NA	GG	AA	GG	GG	AA	GG	GG	AG	GG	GG	GG	AA	GG	AA	GG	GG	GG	GG	GG	GG	GG	GG	GG	GG	GG	GG	AA	AA	GG	AA	AA	GG	GG	GG	AG	GG	AA	AG	AA
3383220|F|0-54:T>A-54:T>A	T/A	2	15806131	+	NA	NA	NA	NA	NA	NA	TT	AA	TT	TT	AA	TT	TT	AT	TT	TT	TT	AA	TT	AA	TT	TT	TT	TT	TT	TT	TT	TT	TT	TT	TT	TT	AA	AA	TT	AA	AA	TT	TT	TT	AT	TT	AA	AT	AA
100065764|F|0-7:T>C-7:T>C	T/C	2	16127354	+	NA	NA	NA	NA	NA	NA	TT	CC	TT	TT	CC	TT	TT	CT	TT	TT	TT	CC	TT	CC	TT	TT	TT	TT	TT	TT	TT	TT	TT	TT	TT	TT	CC	CC	TT	CC	CC	TT	TT	TT	CT	TT	CC	CT	CC
100034906|F|0-30:G>C-30:G>C	G/C	2	16128573	+	NA	NA	NA	NA	NA	NA	GG	CC	GG	GG	CC	GG	GG	GG	GG	GG	GG	CC	GG	CC	GG	GG	GG	GG	GG	GG	GG	GG	GG	GG	GG	GG	CC	CC	GG	CC	CC	GG	GG	GG	GG	GG	CC	GG	CC
100082057|F|0-24:A>G-24:A>G	A/G	2	16130217	+	NA	NA	NA	NA	NA	NA	AA	GG	AA	AA	GG	AA	AA	GA	AA	AA	AA	GG	AA	GG	AA	AA	AA	AA	AA	AA	AA	AA	AA	AA	AA	AA	GG	GG	AA	GG	GG	AA	AA	AA	AA	AA	GG	GA	GG
100081912|F|0-56:A>C-56:A>C	A/C	2	16318359	+	NA	NA	NA	NA	NA	NA	AA	CA	AA	AA	AA	AA	AA	CC	AA	AA	AA	AA	AA	CA	AA	AA	AA	AA	AA	AA	AA	AA	AA	AA	AA	AA	CA	AA	CA	AA	AA	AA	AA	AA	AA	AA	AA	AA	AA
100056282|F|0-47:C>T-47:C>T	C/T	2	16350081	+	NA	NA	NA	NA	NA	NA	CC	CC	CC	CC	CC	CC	CC	CC	CC	CC	CC	CC	CC	CC	CC	CC	CC	CC	CC	CC	CC	CC	CC	CC	CC	CC	CC	CC	CC	CC	CC	CC	CC	CC	CC	CC	CC	CC	CC
100088070|F|0-20:C>T-20:C>T	C/T	2	16640327	+	NA	NA	NA	NA	NA	NA	CC	CC	CC	CC	CC	CC	CC	CC	CC	CC	CC	CC	CC	CC	CC	CC	CC	CC	CC	CC	CC	CC	CC	CC	CC	CC	CC	CC	CC	CC	CC	CC	CC	CC	CC	CC	CC	CC	CC
100094086|F|0-14:G>A-14:G>A	C/T	2	16670325	+	NA	NA	NA	NA	NA	NA	CC	CC	CC	CC	CC	CC	CC	CC	CC	CC	CC	CC	CC	CC	CC	CC	CC	CC	CC	CC	CC	CC	CC	CC	CC	CC	CC	TT	CC	TT	TT	CC	CC	CC	CC	CC	TT	CC	CC
100094094|F|0-68:T>C-68:T>C	G/A	2	16670325	+	NA	NA	NA	NA	NA	NA	AA	GG	AA	AA	GG	AA	AA	AG	AA	AA	AA	GG	AA	GG	AA	AA	AA	AA	AA	AA	AA	AA	AA	AA	AA	AA	GG	GG	AA	GG	GG	AA	AA	AA	AA	AA	GG	AG	GG
13122709|F|0-48:T>A-48:T>A	G/A	2	16920241	+	NA	NA	NA	NA	NA	NA	GG	GG	GG	GG	GG	GG	GG	GG	GG	GG	GG	GG	GG	GG	GG	GG	GG	GG	GG	GG	GG	GG	GG	GG	GG	GG	GG	GG	GG	GG	GG	GG	GG	GG	GG	GG	GG	GG	GG
13122709|F|0-55:A>G-55:A>G	A/T	2	16920241	+	NA	NA	NA	NA	NA	NA	AA	AA	AA	AA	AA	AA	AA	AA	AA	AA	AA	AA	AA	AA	AA	AA	AA	AA	AA	AA	AA	AA	AA	AA	AA	AA	AA	AA	AA	AA	AA	AA	AA	AA	AA	AA	AA	AA	AA
13122709|F|0-21:G>A-21:G>A	A/G	2	16920241	+	NA	NA	NA	NA	NA	NA	AA	AA	AA	AA	AA	AA	AA	AA	AA	AA	AA	AA	AA	AA	AA	AA	AA	AA	AA	AA	AA	AA	AA	AA	AA	AA	AA	AA	AA	AA	AA	AA	AA	AA	AA	AA	AA	AA	AA
8207485|F|0-62:C>T-62:C>T	C/T	2	16933567	+	NA	NA	NA	NA	NA	NA	CC	CC	CC	CC	CC	CC	CC	CC	CC	CC	CC	CC	CC	CC	CC	CC	CC	CC	CC	CC	CC	CC	CC	CC	CC	CC	CC	CC	CC	CC	CC	CC	CC	CC	CC	CC	CC	CC	CC
3383708|F|0-15:C>T-15:C>T	C/T	2	16985778	+	NA	NA	NA	NA	NA	NA	CC	CC	CC	CC	CC	CC	CC	CC	CC	CC	CC	CC	CC	CC	CC	CC	CC	CC	CC	CC	CC	CC	CC	CC	CC	CC	CC	CC	CC	CC	CC	CC	CC	CC	CC	CC	CC	CC	CC
3378183|F|0-27:G>C-27:G>C	G/C	2	17023163	+	NA	NA	NA	NA	NA	NA	GG	GG	GG	GG	GG	GG	GG	GG	GG	GG	GG	GG	GG	GG	GG	GG	GG	GG	GG	GG	GG	GG	GG	GG	GG	GG	GG	GG	GG	GG	GG	GG	GG	GG	GG	GG	GG	GG	GG
100063852|F|0-7:T>A-7:T>A	A/T	2	17028231	+	NA	NA	NA	NA	NA	NA	AA	AA	AA	AA	AA	AA	AA	AA	AA	AA	AA	AA	AA	AA	AA	AA	AA	AA	AA	AA	AA	AA	AA	AA	AA	AA	AA	AA	AA	AA	AA	AA	AA	AA	AA	AA	AA	AA	AA
8208717|F|0-18:G>T-18:G>T	G/T	2	17057771	+	NA	NA	NA	NA	NA	NA	GG	TT	GG	GG	TT	GG	GG	TG	GG	GG	GG	TT	GG	TT	GG	GG	GG	GG	GG	GG	GG	GG	GG	GG	GG	GG	TT	TT	GG	TT	TT	GG	GG	GG	TG	GG	TT	TG	TT
3383232|F|0-28:T>C-28:T>C	T/C	2	17121062	+	NA	NA	NA	NA	NA	NA	TT	CC	TT	TT	CC	TT	TT	CT	TT	TT	TT	CC	TT	CC	TT	TT	TT	TT	TT	TT	TT	TT	TT	TT	TT	TT	CC	CC	TT	CC	CC	TT	TT	TT	CT	TT	CC	CT	CC
8196721|F|0-42:G>A-42:G>A	G/A	2	17121123	+	NA	NA	NA	NA	NA	NA	GG	GG	GG	GG	GG	GG	GG	GG	GG	GG	GG	GG	GG	GG	GG	GG	GG	GG	GG	GG	GG	GG	GG	GG	GG	GG	GG	GG	GG	GG	GG	GG	GG	GG	GG	GG	GG	GG	GG
3383355|F|0-43:A>G-43:A>G	G/A	2	17139270	+	NA	NA	NA	NA	NA	NA	AA	GG	AA	AA	GG	AA	AA	GG	AA	AA	AA	GG	AA	GG	AA	AA	AA	AA	AA	AA	AA	AA	AA	AA	AA	AA	GG	GG	AA	GG	GG	AA	AA	AA	GA	AA	GG	GA	GG
100028167|F|0-23:T>C-23:T>C	C/T	2	17219783	+	NA	NA	NA	NA	NA	NA	CT	CC	CC	CC	CC	CC	CC	CC	CC	CC	CC	CC	CC	CC	CC	CC	CC	CC	CC	CC	CC	CC	CC	CC	CC	CC	CC	CC	CC	CC	CC	CC	CC	CC	CC	CC	CC	CC	CC
3383240|F|0-21:C>T-21:C>T	C/T	2	17272991	+	NA	NA	NA	NA	NA	NA	CC	CC	CC	CC	CC	CC	CC	CC	CC	CC	CC	CC	CC	CC	CC	CC	CC	CC	CC	CC	CC	CC	CC	CC	CC	CC	CC	CC	CC	CC	CC	CC	CC	CC	CC	CC	CC	CC	CC
100049082|F|0-8:A>G-8:A>G	G/A	2	17577627	+	NA	NA	NA	NA	NA	NA	GG	AA	GG	GG	GG	GG	GG	GA	GG	GG	GG	GG	GG	AA	GG	GG	GG	GG	GG	GG	GG	GG	GG	GG	GG	GG	AA	AA	GG	AA	AA	GG	GG	GG	GG	GG	AA	GG	AA
100076990|F|0-8:C>T-8:C>T	T/C	2	17619323	+	NA	NA	NA	NA	NA	NA	TT	TT	TT	TC	TC	TC	TC	TT	TT	TC	TC	TC	TT	TT	TT	TC	TC	TT	TT	TT	TT	TT	TC	TT	TT	TT	TT	TT	TT	TT	TT	TT	TC	TT	TC	TT	TT	TC	TC
100081471|F|0-9:C>T-9:C>T	C/T	2	17959698	+	NA	NA	NA	NA	NA	NA	CC	CC	CC	CC	TC	CC	CC	CC	CC	CC	CC	CC	CC	CC	CC	CC	CC	CC	CC	CC	CC	CC	CC	CC	CC	CC	CC	CC	CC	CC	CC	CC	CC	CC	CC	CC	TC	CC	TC
100028918|F|0-55:C>G-55:C>G	C/G	2	18276116	+	NA	NA	NA	NA	NA	NA	CC	CC	CC	CC	CC	CC	CC	CC	CC	CC	CC	CC	CC	CC	CC	CC	CC	CC	CC	CC	CC	CC	CC	CC	CC	CC	CC	CC	CC	CC	CC	CC	CC	CC	CC	CC	CC	CC	CC
3384313|F|0-26:T>C-26:T>C	T/C	2	18278100	+	NA	NA	NA	NA	NA	NA	TT	CT	TT	TT	TT	TT	TT	TT	TT	TT	TT	TT	TT	TT	TT	TT	TT	CC	CC	TT	TT	TT	CC	TT	TT	TT	CC	TT	TT	TT	TT	TT	TT	TT	TT	TT	TT	CT	TT
100035749|F|0-25:T>C-25:T>C	C/T	2	18346637	+	NA	NA	NA	NA	NA	NA	TT	CC	TT	TT	TT	TT	TT	CT	TT	TT	TT	TT	TT	CC	TT	TT	TT	TT	TT	TT	TT	TT	TT	TT	TT	TT	CC	CC	TT	CC	CC	TT	TT	TT	TT	TT	CC	CT	CC
100033097|F|0-54:T>C-54:T>C	T/C	2	18346994	+	NA	NA	NA	NA	NA	NA	TT	TT	TT	TT	TT	TT	TT	TT	TT	TT	TT	TT	TT	TT	TT	TT	TT	TT	TT	TT	TT	TT	TT	TT	TT	TT	TT	TT	TT	TT	TT	TT	TT	TT	TT	TT	TT	TT	TT
100075551|F|0-25:C>T-25:C>T	C/T	2	18347060	+	NA	NA	NA	NA	NA	NA	TC	CC	TC	TC	CC	CC	CC	CC	TC	CC	CC	CC	CC	CC	TC	CC	CC	TC	CC	TC	CC	CC	CC	TC	CC	CC	CC	CC	CC	CC	TC	TC	CC	TC	CC	TC	TC	TC	TC
100067605|F|0-14:A>C-14:A>C	A/C	2	18533689	+	NA	NA	NA	NA	NA	NA	AA	AA	AA	AA	AA	AA	AA	AA	AA	AA	AA	AA	AA	AA	AA	AA	AA	AA	AA	AA	AA	AA	AA	AA	AA	AA	AA	AA	AA	AA	AA	AA	AA	AA	AA	AA	AA	AA	AA
100035640|F|0-19:C>T-19:C>T	T/C	2	18741047	+	NA	NA	NA	NA	NA	NA	TT	TT	TT	TT	TT	TT	TT	TT	TT	TT	TT	TT	TT	TT	TT	TT	TT	TT	TT	TT	TT	TT	TT	TT	TT	TT	TT	TT	TT	TT	TT	TT	TT	TT	TT	TT	TT	TT	TT
100059138|F|0-29:G>A-29:G>A	A/G	2	18741113	+	NA	NA	NA	NA	NA	NA	AA	AA	AA	AA	AA	AA	AA	AA	AA	AA	AA	AA	AA	AA	AA	AA	AA	AA	AA	AA	AA	AA	AA	AA	AA	AA	AA	AA	AA	AA	AA	AA	AA	AA	AA	AA	AA	AA	AA
3382544|F|0-32:G>T-32:G>T	G/T	2	18784188	+	NA	NA	NA	NA	NA	NA	GG	GG	GG	GG	GG	GG	GG	GG	GG	GG	GG	GG	GG	GG	GG	GG	GG	GG	GG	GG	GG	GG	GG	GG	GG	GG	GG	GG	GG	GG	GG	GG	GG	GG	GG	GG	GG	GG	GG
3383271|F|0-33:T>C-33:T>C	T/C	2	18861576	+	NA	NA	NA	NA	NA	NA	TT	TT	TT	TT	TT	TT	TT	TT	TT	TT	TT	TT	TT	TT	TT	TT	TT	TT	TT	TT	TT	TT	TT	TT	TT	TT	TT	TT	TT	TT	TT	TT	TT	TT	TT	TT	TT	TT	TT
3378246|F|0-39:T>G-39:T>G	T/G	2	18944502	+	NA	NA	NA	NA	NA	NA	TT	TT	TT	TT	TT	TT	TT	TT	TT	TT	TT	TT	TT	TT	TT	TT	TT	TT	TT	TT	TT	TT	TT	TT	TT	TT	TT	TT	TT	TT	TT	TT	TT	TT	TT	TT	TT	TT	TT
3379495|F|0-39:T>C-39:T>C	T/C	2	18945774	+	NA	NA	NA	NA	NA	NA	CT	CT	CT	CT	CT	CT	CT	CT	CT	CT	CT	CT	CT	CT	CT	CT	CT	CT	CT	CT	CT	CT	CT	CT	CT	CT	CT	CT	CT	CT	CT	CT	CT	CT	CT	CT	CT	CT	CT
100088508|F|0-48:G>T-48:G>T	T/G	2	19055202	+	NA	NA	NA	NA	NA	NA	TT	TT	TT	TT	TT	TT	TT	TT	TT	TT	TT	TT	TT	TT	TT	TT	TT	TT	TT	TT	TT	TT	TT	TT	TT	TT	TT	TT	TT	TT	TT	TT	TT	TT	TT	TT	TT	TT	TT
100088508|F|0-12:G>A-12:G>A	A/G	2	19055202	+	NA	NA	NA	NA	NA	NA	AA	AA	AA	AA	AA	AA	AA	AA	AA	AA	AA	AA	AA	AA	AA	AA	AA	AA	AA	AA	AA	AA	AA	AA	AA	AA	AA	AA	AA	AA	AA	AA	AA	AA	AA	AA	GG	AA	AA
8201136|F|0-67:G>A-67:G>A	A/G	2	19071217	+	NA	NA	NA	NA	NA	NA	AA	AA	AA	AA	AA	AA	AA	AA	AA	AA	AA	AA	AA	AA	AA	AA	AA	AA	AA	AA	AA	AA	AA	AA	AA	AA	AA	AA	AA	AA	AA	AA	AA	AA	AA	AA	AA	AA	AA
3379586|F|0-68:C>A-68:C>A	C/A	2	19231256	+	NA	NA	NA	NA	NA	NA	CC	CC	CC	CC	CC	CC	CC	CC	CC	CC	CC	CC	CC	CC	CC	CC	CC	CC	CC	CC	CC	CC	CC	CC	CC	CC	CC	CC	CC	CC	CC	CC	CC	CC	CC	CC	CC	CC	CC
13122120|F|0-43:C>G-43:C>G	C/G	2	19248860	+	NA	NA	NA	NA	NA	NA	CC	CC	CC	CC	CC	CC	CC	CC	CC	CC	CC	CC	CC	CC	CC	CC	CC	CC	CC	CC	CC	CC	CC	CC	CC	CC	CC	CC	CC	CC	CC	CC	CC	CC	CC	CC	CC	CC	CC
100027956|F|0-42:A>G-42:A>G	A/G	2	19250992	+	NA	NA	NA	NA	NA	NA	AA	AA	AA	AA	AA	AA	AA	AA	AA	AA	AA	AA	AA	AA	AA	AA	AA	AA	AA	AA	AA	AA	AA	AA	AA	AA	AA	AA	AA	AA	AA	AA	AA	AA	AA	AA	AA	AA	AA
3376941|F|0-63:C>T-63:C>T	T/C	2	19262503	+	NA	NA	NA	NA	NA	NA	TT	TT	TT	TT	TT	TT	TT	TT	TT	TT	TT	TT	TT	TT	TT	TT	TT	TT	TT	TT	TT	TT	TT	TT	TT	TT	TT	TT	TT	TT	TT	TT	TT	TT	TT	TT	TT	TT	TT
100067599|F|0-22:T>C-22:T>C	T/C	2	19621709	+	NA	NA	NA	NA	NA	NA	CT	CT	CT	CT	CT	TT	CT	CT	CT	TT	TT	CT	CT	CT	CT	TT	CT	TT	TT	CT	CT	CC	TT	CT	TT	TT	CT	TT	CT	CT	CT	CT	TT	CT	CT	CT	CT	TT	CT
3382796|F|0-13:C>T-13:C>T	C/T	2	19666559	+	NA	NA	NA	NA	NA	NA	CC	CC	CC	CC	CC	CC	CC	CC	CC	CC	CC	CC	TC	CC	CC	CC	CC	CC	CC	CC	CC	CC	CC	CC	CC	CC	CC	CC	CC	CC	CC	CC	CC	CC	CC	CC	CC	CC	CC
100059298|F|0-49:A>G-49:A>G	G/A	2	19764891	+	NA	NA	NA	NA	NA	NA	GG	GG	GG	GG	GG	GG	GG	GG	GG	GG	GG	GG	GG	GG	GG	GG	GG	GG	GG	GG	GG	GG	GG	GG	GG	GG	GG	GG	GG	GG	GG	GG	GG	GG	GG	GG	GG	GG	GG
3381491|F|0-31:T>G-31:T>G	T/A	2	19827370	+	NA	NA	NA	NA	NA	NA	TT	TT	TT	TT	TT	TT	TT	TT	TT	TT	TT	TT	TT	TT	TT	TT	TT	TT	TT	TT	TT	TT	TT	TT	TT	TT	TT	TT	TT	TT	TT	TT	TT	TT	TT	TT	TT	TT	TT
3381491|F|0-35:T>A-35:T>A	G/T	2	19827370	+	NA	NA	NA	NA	NA	NA	GG	GG	GG	GG	GG	GG	GG	GG	GG	GG	GG	GG	GG	GG	GG	GG	GG	GG	GG	GG	GG	GG	GG	GG	GG	GG	GG	GG	GG	GG	GG	GG	GG	GG	GG	GG	GG	GG	GG
3377998|F|0-24:C>T-24:C>T	C/T	2	19829201	+	NA	NA	NA	NA	NA	NA	CC	CC	CC	CC	TC	CC	CC	CC	CC	CC	CC	CC	CC	CC	CC	CC	CC	CC	CC	CC	CC	CC	CC	CC	CC	CC	CC	CC	CC	CC	CC	CC	CC	CC	CC	CC	CC	CC	CC
3378817|F|0-51:A>G-51:A>G	A/G	2	19882933	+	NA	NA	NA	NA	NA	NA	AA	AA	AA	AA	AA	AA	AA	AA	AA	AA	AA	AA	AA	AA	AA	AA	AA	AA	AA	AA	AA	AA	AA	AA	AA	AA	AA	AA	AA	AA	AA	AA	AA	AA	AA	AA	AA	AA	AA
8198955|F|0-36:T>C-36:T>C	C/T	2	20025965	+	NA	NA	NA	NA	NA	NA	CC	CC	CC	CC	CC	CC	CC	CC	CC	CC	CC	CC	CC	CC	CC	CC	CC	CC	CC	CC	CC	CC	CC	CC	CC	CC	CC	CC	CC	CC	CC	CC	CC	CC	CC	CC	CC	CC	CC
3381071|F|0-44:G>A-44:G>A	G/A	2	20099237	+	NA	NA	NA	NA	NA	NA	GG	GG	GG	GG	GG	GG	GG	GG	GG	GG	GG	GG	GG	GG	GG	GG	GG	GG	GG	GG	GG	GG	GG	GG	GG	GG	GG	GG	GG	GG	GG	GG	GG	GG	GG	GG	GG	GG	GG
3380716|F|0-67:A>G-67:A>G	A/G	2	20099303	+	NA	NA	NA	NA	NA	NA	AA	AA	AA	AA	AA	AA	AA	AA	AA	AA	AA	AA	AA	AA	AA	AA	AA	AA	GA	AA	AA	AA	AA	AA	AA	AA	AA	AA	AA	AA	AA	AA	AA	AA	AA	AA	AA	AA	AA
3377573|F|0-33:A>G-33:A>G	A/G	2	20112048	+	NA	NA	NA	NA	NA	NA	AA	AA	AA	AA	AA	AA	AA	AA	AA	AA	AA	AA	AA	AA	AA	AA	AA	AA	AA	AA	AA	AA	AA	AA	AA	AA	AA	GG	AA	GG	GG	AA	AA	AA	AA	AA	AA	AA	AA
3378587|F|0-41:A>G-41:A>G	A/G	2	20118898	+	NA	NA	NA	NA	NA	NA	AA	AA	AA	AA	AA	AA	AA	AA	AA	AA	AA	AA	AA	AA	AA	AA	AA	AA	AA	AA	AA	AA	AA	AA	GA	AA	AA	GG	AA	GG	GG	AA	AA	AA	AA	AA	AA	AA	AA
100065798|F|0-51:C>T-51:C>T	C/T	2	20245376	+	NA	NA	NA	NA	NA	NA	CC	CC	CC	CC	CC	CC	CC	CC	CC	CC	CC	CC	CC	CC	CC	CC	CC	CC	CC	CC	CC	CC	CC	CC	CC	CC	CC	CC	CC	CC	CC	CC	CC	CC	CC	CC	CC	CC	CC
100054798|F|0-38:C>G-38:C>G	C/G	2	20245442	+	NA	NA	NA	NA	NA	NA	CC	CC	CC	CC	CC	CC	CC	CC	CC	CC	CC	CC	CC	CC	CC	CC	CC	CC	CC	CC	CC	CC	CC	CC	CC	CC	CC	CC	CC	CC	CC	CC	CC	CC	CC	CC	CC	CC	CC
3378929|F|0-60:G>A-60:G>A	G/A	2	20333379	+	NA	NA	NA	NA	NA	NA	AA	GG	AA	AA	GG	GG	GG	AA	AA	AA	GG	GG	AA	AA	AA	AA	GG	GG	AA	AA	AA	AA	AA	AA	AA	AA	GG	GG	AA	GG	GG	AA	GG	AA	GG	AA	GG	AG	GG
3370783|F|0-24:C>G-24:C>G	G/C	2	20488374	+	NA	NA	NA	NA	NA	NA	GG	GG	GG	GG	GG	GG	GG	GG	GG	GG	GG	GG	GG	GG	GG	GG	GG	GG	GG	GG	GG	GG	GG	GG	GG	GG	GG	GG	GG	GG	GG	GG	GG	GG	GG	GG	GG	GG	GG
100083662|F|0-26:G>C-26:G>C	G/C	2	20720884	+	NA	NA	NA	NA	NA	NA	GG	GG	GG	GG	GG	GG	GG	GG	GG	GG	GG	GG	GG	GG	GG	GG	GG	GG	GG	GG	GG	GG	GG	GG	GG	GG	GG	GG	GG	GG	GG	GG	GG	GG	GG	GG	GG	GG	GG
13121365|F|0-9:T>G-9:T>G	T/G	2	20842618	+	NA	NA	NA	NA	NA	NA	TT	TT	TT	TT	TT	TT	TT	TT	TT	TT	TT	TT	TT	TT	TT	TT	TT	TT	TT	TT	TT	TT	TT	TT	TT	TT	TT	TT	TT	TT	TT	TT	TT	TT	TT	TT	TT	TT	TT
8201285|F|0-64:A>T-64:A>T	A/T	2	21061072	+	NA	NA	NA	NA	NA	NA	AA	AA	AA	AA	AA	AA	AA	AA	AA	AA	AA	AA	AA	AA	AA	AA	AA	AA	AA	AA	AA	AA	AA	AA	AA	AA	AA	AA	AA	AA	AA	AA	AA	AA	AA	AA	AA	AA	AA
3380279|F|0-61:T>G-61:T>G	T/G	2	21072976	+	NA	NA	NA	NA	NA	NA	TT	TT	TT	TT	TT	TT	TT	TT	TT	TT	TT	TT	TT	TT	TT	TT	TT	TT	TT	TT	TT	TT	TT	TT	TT	TT	TT	TT	TT	TT	TT	TT	TT	TT	TT	TT	TT	TT	TT
100033219|F|0-40:C>T-40:C>T	C/T	2	21205059	+	NA	NA	NA	NA	NA	NA	CC	CC	CC	CC	CC	CC	CC	CC	CC	CC	CC	CC	CC	CC	CC	CC	CC	CC	CC	CC	CC	CC	CC	CC	CC	CC	CC	CC	CC	CC	CC	CC	CC	CC	CC	CC	CC	CC	CC
3380860|F|0-56:A>G-56:A>G	A/G	2	21248414	+	NA	NA	NA	NA	NA	NA	AA	AA	AA	AA	AA	AA	AA	AA	AA	AA	AA	AA	AA	AA	AA	AA	AA	AA	AA	AA	AA	AA	AA	AA	AA	AA	AA	AA	AA	AA	AA	AA	AA	AA	GA	AA	AA	AA	AA
3381502|F|0-50:C>T-50:C>T	C/T	2	21270413	+	NA	NA	NA	NA	NA	NA	CC	CC	CC	CC	CC	CC	CC	CC	CC	CC	CC	CC	CC	CC	CC	CC	CC	CC	CC	CC	CC	CC	CC	CC	CC	CC	CC	CC	CC	CC	CC	CC	CC	CC	CC	CC	CC	CC	CC
100054552|F|0-24:G>A-24:G>A	G/A	2	21275133	+	NA	NA	NA	NA	NA	NA	GG	GG	GG	GG	GG	GG	GG	GG	GG	GG	GG	GG	GG	GG	GG	GG	GG	GG	GG	GG	GG	GG	GG	GG	GG	GG	GG	GG	GG	GG	GG	GG	GG	GG	GG	GG	GG	GG	GG
3382276|F|0-16:C>G-16:C>G	C/G	2	21314706	+	NA	NA	NA	NA	NA	NA	CC	CC	CC	CC	CC	CC	CC	CC	CC	CC	CC	CC	CC	CC	CC	CC	CC	CC	CC	CC	CC	CC	CC	CC	CC	CC	CC	CC	CC	CC	CC	CC	CC	CC	CC	CC	CC	CC	CC
3379013|F|0-20:T>G-20:T>G	T/G	2	21315515	+	NA	NA	NA	NA	NA	NA	TT	TT	TT	TT	TT	TT	TT	TT	TT	TT	TT	TT	TT	TT	TT	TT	TT	TT	TT	TT	TT	TT	TT	TT	TT	TT	TT	TT	TT	TT	TT	TT	TT	TT	TT	TT	TT	TT	TT
100072412|F|0-26:C>A-26:C>A	C/A	2	21426229	+	NA	NA	NA	NA	NA	NA	CC	CC	CC	CC	CC	CC	CC	CC	CC	CC	AA	CC	CC	CC	CC	CC	CC	CC	CC	CC	CC	CC	CC	CC	CC	CC	CC	CC	CC	CC	CC	CC	CC	CC	CC	CC	AA	CC	CC
3378259|F|0-58:A>T-58:A>T	A/T	2	21506965	+	NA	NA	NA	NA	NA	NA	AA	AA	AA	AA	AA	AA	AA	AA	AA	AA	AA	AA	AA	AA	AA	AA	AA	AA	AA	AA	AA	AA	AA	AA	AA	AA	AA	AA	AA	AA	AA	AA	AA	AA	AA	AA	AA	AA	AA
3378743|F|0-53:T>C-53:T>C	T/C	2	21778859	+	NA	NA	NA	NA	NA	NA	TT	TT	TT	TT	TT	TT	TT	TT	TT	TT	TT	TT	TT	TT	TT	TT	TT	TT	TT	TT	TT	TT	TT	TT	TT	TT	TT	TT	TT	TT	TT	TT	TT	TT	TT	TT	TT	TT	TT
100054298|F|0-41:C>T-41:C>T	T/C	2	21817015	+	NA	NA	NA	NA	NA	NA	TT	CC	TT	TT	TT	CC	CC	TT	TT	TT	CC	TT	TT	TT	TT	TT	CC	TT	TT	TT	TT	TT	TT	TT	TT	TT	CC	CC	TT	CC	CC	TT	CC	TT	CC	TT	TT	TT	CC
3383828|F|0-17:A>G-17:A>G	A/G	2	21840938	+	NA	NA	NA	NA	NA	NA	AA	GG	AA	AA	AA	GG	GG	GA	AA	AA	GG	AA	AA	GG	AA	AA	GG	AA	AA	AA	AA	AA	AA	AA	AA	AA	GG	GG	AA	GG	GG	AA	GG	AA	GG	AA	AA	AA	GG
16651430|F|0-19:C>G-19:C>G	C/G	2	21942111	+	NA	NA	NA	NA	NA	NA	CC	CC	CC	CC	CC	CC	CC	CC	CC	CC	CC	CC	CC	CC	CC	CC	CC	CC	CC	CC	CC	CC	CC	CC	CC	CC	CC	CC	CC	CC	CC	CC	CC	CC	CC	CC	GC	CC	CC
3379988|F|0-56:A>G-56:A>G	A/G	2	21996367	+	NA	NA	NA	NA	NA	NA	AA	AA	AA	AA	AA	AA	AA	AA	AA	AA	AA	AA	AA	AA	AA	AA	AA	AA	AA	AA	AA	AA	AA	AA	AA	AA	AA	AA	AA	AA	AA	AA	AA	AA	AA	AA	AA	AA	AA
8212913|F|0-48:T>A-48:T>A	A/T	2	22078737	+	NA	NA	NA	NA	NA	NA	TT	AA	TT	TT	TT	AA	AA	AT	TT	TT	AA	TT	TT	AT	TT	TT	AA	TT	TT	TT	TT	TT	TT	TT	TT	TT	AA	TT	TT	TT	TT	TT	TT	TT	AT	TT	TT	TT	AA
13121686|F|0-6:T>C-6:T>C	T/C	2	22186266	+	NA	NA	NA	NA	NA	NA	TT	TT	TT	TT	TT	TT	TT	TT	TT	TT	TT	TT	TT	TT	TT	TT	TT	TT	TT	TT	TT	TT	TT	TT	TT	TT	TT	TT	TT	TT	TT	TT	TT	TT	TT	TT	TT	TT	TT
100030348|F|0-8:A>G-8:A>G	A/G	2	22217353	+	NA	NA	NA	NA	NA	NA	AA	AA	AA	AA	AA	AA	AA	AA	AA	AA	AA	AA	AA	AA	AA	AA	AA	AA	AA	AA	AA	AA	AA	AA	AA	AA	AA	AA	AA	AA	AA	AA	AA	AA	AA	AA	AA	AA	AA
3384480|F|0-6:A>T-6:A>T	T/A	2	22378269	+	NA	NA	NA	NA	NA	NA	TT	TT	TT	TT	TT	TT	TT	TT	TT	TT	TT	TT	TT	TT	TT	TT	TT	TT	TT	TT	TT	TT	TT	TT	TT	TT	TT	TT	TT	TT	TT	TT	TT	TT	TT	TT	TT	TT	TT
3378119|F|0-63:G>T-63:G>T	G/T	2	22390139	+	NA	NA	NA	NA	NA	NA	GG	GG	GG	GG	GG	GG	GG	GG	GG	GG	GG	GG	GG	GG	GG	GG	GG	GG	GG	GG	GG	GG	GG	GG	GG	GG	GG	GG	GG	GG	GG	GG	GG	GG	GG	GG	GG	GG	GG
8208356|F|0-20:G>A-20:G>A	G/A	2	22443164	+	NA	NA	NA	NA	NA	NA	GG	GG	GG	GG	GG	GG	GG	GG	GG	GG	GG	GG	GG	GG	GG	GG	GG	GG	GG	GG	GG	GG	GG	GG	GG	GG	GG	GG	GG	GG	GG	GG	GG	GG	GG	GG	GG	GG	GG
3384568|F|0-7:G>A-7:G>A	G/A	2	22447595	+	NA	NA	NA	NA	NA	NA	GG	GG	GG	GG	GG	GG	GG	GG	GG	GG	GG	GG	GG	GG	GG	GG	GG	AG	GG	GG	GG	GG	GG	GG	GG	GG	GG	GG	GG	GG	GG	GG	GG	GG	GG	GG	GG	GG	GG
8208915|F|0-68:A>T-68:A>T	A/T	2	22498049	+	NA	NA	NA	NA	NA	NA	AA	AA	AA	AA	AA	AA	AA	AA	AA	AA	AA	AA	AA	AA	AA	AA	AA	AA	AA	AA	AA	AA	AA	AA	AA	AA	AA	AA	AA	AA	AA	AA	AA	AA	AA	AA	AA	AA	AA
3383668|F|0-17:A>G-17:A>G	A/G	2	22498115	+	NA	NA	NA	NA	NA	NA	AA	AA	AA	AA	AA	AA	AA	AA	AA	AA	AA	AA	AA	AA	AA	AA	AA	AA	AA	AA	AA	AA	AA	AA	AA	AA	AA	AA	AA	AA	AA	AA	AA	AA	AA	AA	AA	AA	AA
3372152|F|0-24:C>G-24:C>G	C/G	2	22534203	+	NA	NA	NA	NA	NA	NA	CC	CC	CC	CC	CC	CC	CC	CC	CC	CC	CC	CC	CC	CC	CC	CC	CC	CC	CC	CC	CC	CC	CC	CC	CC	CC	CC	CC	CC	CC	CC	CC	CC	CC	CC	CC	CC	CC	CC
3379389|F|0-49:G>T-49:G>T	G/T	2	22557760	+	NA	NA	NA	NA	NA	NA	GG	GG	GG	GG	GG	GG	GG	GG	GG	GG	GG	GG	GG	GG	GG	GG	GG	GG	GG	GG	GG	GG	GG	GG	GG	GG	GG	GG	GG	GG	GG	GG	GG	GG	GG	GG	GG	GG	GG
3384221|F|0-23:T>A-23:T>A	T/A	2	22716508	+	NA	NA	NA	NA	NA	NA	TT	TT	TT	TT	TT	TT	TT	TT	TT	TT	TT	TT	TT	TT	TT	TT	TT	TT	TT	TT	TT	TT	TT	TT	TT	TT	TT	TT	TT	TT	TT	TT	TT	TT	TT	TT	TT	TT	TT
3379553|F|0-25:A>G-25:A>G	A/G	2	22770635	+	NA	NA	NA	NA	NA	NA	AA	AA	AA	AA	AA	AA	AA	AA	AA	AA	AA	AA	AA	AA	AA	AA	AA	AA	AA	AA	AA	AA	AA	AA	AA	AA	AA	AA	AA	AA	AA	AA	AA	AA	AA	AA	AA	AA	AA
16647108|F|0-65:T>C-65:T>C	T/C	2	22770701	+	NA	NA	NA	NA	NA	NA	TT	TT	TT	TT	TT	TT	TT	TT	TT	TT	TT	TT	TT	TT	TT	TT	TT	TT	TT	TT	TT	TT	TT	TT	TT	TT	TT	TT	TT	TT	TT	TT	TT	TT	TT	TT	TT	TT	TT
3381600|F|0-63:G>T-63:G>T	G/T	2	22827035	+	NA	NA	NA	NA	NA	NA	GG	GG	GG	GG	GG	GG	GG	GG	GG	GG	GG	GG	GG	GG	GG	GG	GG	GG	GG	GG	GG	GG	GG	GG	GG	GG	GG	GG	GG	GG	GG	GG	GG	GG	GG	GG	GG	GG	GG
3367628|F|0-33:C>A-33:C>A	C/A	2	23047849	+	NA	NA	NA	NA	NA	NA	CC	CC	CC	CC	CC	CC	CC	CC	CC	CC	CC	CC	CC	CC	CC	AA	CC	CC	AA	CC	CC	AC	AA	CC	CC	AA	CC	CC	CC	CC	CC	CC	CC	CC	CC	CC	CC	CC	CC
8200019|F|0-57:C>A-57:C>A	C/A	2	23152410	+	NA	NA	NA	NA	NA	NA	CC	CC	CC	CC	CC	CC	AA	CC	CC	CC	CC	CC	CC	CC	CC	CC	AA	CC	CC	CC	CC	CC	CC	CC	CC	CC	CC	CC	CC	CC	CC	CC	CC	CC	AC	CC	CC	CC	CC
100092334|F|0-13:G>C-13:G>C	G/C	2	23184335	+	NA	NA	NA	NA	NA	NA	GG	GG	GG	GG	GG	GG	GG	GG	GG	GG	CG	GG	GG	GG	GG	GG	GG	GG	GG	GG	GG	GG	GG	GG	GG	GG	GG	GG	GG	GG	GG	GG	GG	GG	GG	GG	CG	GG	GG
3378012|F|0-24:C>A-24:C>A	A/C	2	23495644	+	NA	NA	NA	NA	NA	NA	AA	AA	AA	AA	AA	CC	CC	AA	AA	AA	CC	AA	AA	AA	AA	AA	CC	AA	AA	AA	AA	AA	AA	AA	AA	AA	AA	AA	AA	AA	AA	AA	AA	AA	CC	AA	AA	AA	AA
3381403|F|0-40:T>A-40:T>A	T/A	2	23602667	+	NA	NA	NA	NA	NA	NA	TT	TT	TT	TT	TT	TT	TT	TT	TT	TT	TT	TT	TT	TT	TT	TT	TT	TT	TT	TT	TT	TT	TT	TT	TT	TT	TT	TT	TT	TT	TT	TT	TT	TT	TT	TT	TT	TT	TT
3372411|F|0-36:C>T-36:C>T	T/C	2	23603964	+	NA	NA	NA	NA	NA	NA	CC	TT	CC	CC	TT	CC	TT	CC	CC	CC	CC	TT	CC	CC	CC	CC	TT	CC	CC	CC	CC	CC	TC	CC	CC	TT	TT	TT	CC	TT	TT	CC	TT	CC	TT	CC	TT	CC	TT
3371272|F|0-28:A>T-28:A>T	T/A	2	23623502	+	NA	NA	NA	NA	NA	NA	TT	TT	TT	TT	TT	AA	AA	TT	TT	TT	AA	TT	TT	TT	TT	TT	AA	TT	TT	TT	TT	TT	TT	TT	TT	TT	TT	TT	TT	TT	TT	TT	TT	TT	TA	TT	TT	TT	TT
3379051|F|0-39:T>C-39:T>C	T/C	2	23687428	+	NA	NA	NA	NA	NA	NA	TT	TT	TT	TT	TT	TT	TT	TT	TT	TT	TT	TT	TT	TT	TT	TT	TT	TT	TT	TT	TT	TT	TT	TT	TT	TT	TT	TT	TT	TT	TT	TT	TT	TT	TT	TT	TT	TT	TT
8212609|F|0-62:G>A-62:G>A	A/G	2	23731368	+	NA	NA	NA	NA	NA	NA	AA	AA	AA	AA	AA	AA	AA	AA	AA	AA	AA	AA	AA	AA	AA	AA	AA	AA	AA	AA	AA	AA	AA	AA	AA	AA	AA	AA	AA	AA	AA	AA	AA	AA	AA	AA	AA	AA	AA
3380160|F|0-58:A>G-58:A>G	A/G	2	23795932	+	NA	NA	NA	NA	NA	NA	AA	AA	AA	AA	AA	AA	AA	AA	AA	AA	AA	AA	AA	AA	AA	AA	AA	AA	AA	AA	AA	GA	AA	AA	AA	AA	AA	AA	AA	AA	AA	AA	AA	AA	AA	AA	AA	AA	AA
8196797|F|0-49:A>T-49:A>T	T/A	2	23835414	+	NA	NA	NA	NA	NA	NA	TT	TT	TT	TT	TT	TT	TT	TT	TT	TT	TT	TT	TT	TT	TT	TT	TT	TT	TT	TT	TT	TT	TT	TT	TT	TT	TT	TT	TT	TT	TT	TT	TT	TT	TT	TT	TT	TT	TT
8197562|F|0-43:G>T-43:G>T	G/T	2	23904097	+	NA	NA	NA	NA	NA	NA	GG	GG	GG	GG	TT	TT	TT	TG	GG	GG	TT	TT	GG	TG	GG	GG	TT	GG	GG	GG	GG	GG	GG	GG	GG	GG	GG	GG	GG	GG	GG	GG	GG	GG	TT	GG	GG	GG	GG
3381550|F|0-29:C>G-29:C>G	C/G	2	23969642	+	NA	NA	NA	NA	NA	NA	CC	CC	CC	CC	CC	CC	CC	CC	CC	CC	CC	CC	CC	CC	CC	CC	CC	CC	CC	CC	CC	CC	CC	CC	CC	CC	CC	CC	CC	CC	CC	CC	CC	CC	CC	CC	CC	CC	CC
100065571|F|0-67:C>A-67:C>A	A/C	2	23995221	+	NA	NA	NA	NA	NA	NA	AA	CC	AA	AA	AA	CC	CC	CC	AA	AA	CC	AA	AA	CC	AA	CC	CC	CC	CC	AA	AA	AA	CC	AA	AA	AA	CC	AA	CC	AA	AA	AA	CC	AA	CC	AA	CC	CC	CC
8669947|F|0-57:C>T-57:C>T	T/C	2	24125717	+	NA	NA	NA	NA	NA	NA	CC	CC	CC	CC	TT	TT	TT	TC	CC	CC	TT	TT	CC	TC	CC	TT	TT	CC	TT	CC	CC	TC	TT	CC	CC	TT	CC	TT	CC	TT	TT	CC	CC	CC	TT	CC	CC	CC	CC
16648756|F|0-27:G>A-27:G>A	G/A	2	24160205	+	NA	NA	NA	NA	NA	NA	GG	GG	GG	GG	GG	GG	GG	AG	GG	GG	GG	GG	GG	AG	GG	AA	GG	GG	AA	GG	GG	GG	AA	GG	GG	AA	GG	GG	GG	GG	GG	GG	GG	GG	GG	GG	GG	GG	GG
100053595|F|0-23:T>C-23:T>C	T/C	2	24161428	+	NA	NA	NA	NA	NA	NA	TT	TT	TT	TT	CC	CC	CC	TT	TT	TT	CC	CC	TT	TT	TT	TT	CC	TT	TT	TT	TT	TT	TT	TT	TT	TT	TT	TT	TT	TT	TT	TT	TT	TT	CC	TT	TT	TT	TT
3373269|F|0-51:G>C-51:G>C	C/G	2	24274952	+	NA	NA	NA	NA	NA	NA	CC	GG	CC	CC	CC	CC	CC	CG	CC	CC	CC	CC	CC	CG	CC	GG	CC	CC	CC	CC	CC	CC	GG	CC	CC	GG	GG	CC	CC	CC	CC	CC	CC	CC	CC	CC	CC	CC	GG
16650068|F|0-15:T>C-15:T>C	T/C	2	24290603	+	NA	NA	NA	NA	NA	NA	TT	TT	TT	TT	TT	TT	TT	TT	TT	TT	TT	TT	TT	TT	TT	TT	TT	TT	TT	TT	TT	TT	TT	TT	TT	TT	TT	TT	TT	TT	TT	TT	TT	TT	TT	TT	TT	TT	TT
8208713|F|0-12:A>T-12:A>T	T/A	2	24351282	+	NA	NA	NA	NA	NA	NA	TT	AA	TT	TT	AA	AA	AA	TT	TT	TT	AA	AA	TT	TT	TT	TT	AA	TT	TT	TT	TT	TT	TT	TT	TT	TT	AA	TA	TT	TT	TT	TT	TT	TT	AA	TT	TT	TT	AA
3382368|F|0-63:T>C-63:T>C	T/C	2	24354274	+	NA	NA	NA	NA	NA	NA	TT	CC	TT	TT	TT	TT	TT	CT	TT	TT	TT	TT	TT	CT	TT	CC	TT	TT	CC	TT	TT	CT	CC	TT	TT	CC	CC	TT	TT	TT	TT	TT	TT	TT	TT	TT	TT	TT	CC
3378507|F|0-51:A>G-51:A>G	A/G	2	24423280	+	NA	NA	NA	NA	NA	NA	AA	AA	AA	AA	AA	AA	AA	GA	AA	AA	AA	AA	AA	GA	AA	GG	AA	AA	GG	AA	AA	AA	GG	AA	AA	GG	AA	AA	AA	AA	AA	AA	AA	AA	AA	AA	AA	AA	AA
3384538|F|0-51:A>C-51:A>C	A/C	2	24423346	+	NA	NA	NA	NA	NA	NA	CC	AA	CC	CC	AA	AA	AA	CA	CC	CC	AA	AA	CC	CA	CC	AA	AA	CC	AA	CC	CC	CC	AA	CC	CC	AA	AA	CC	CC	CC	CC	CC	CC	CC	AA	CC	CC	CC	AA
16654481|F|0-5:T>C-5:T>C	C/T	2	24439941	+	NA	NA	NA	NA	NA	NA	CC	CT	CC	CC	CT	CT	CT	CC	CC	CC	CT	CT	CC	CC	CC	CC	CT	CC	CC	CC	CC	CC	CC	CC	CC	CC	CT	CC	CC	CC	CC	CC	CC	CC	CT	CC	CC	CC	CT
3381966|F|0-12:C>T-12:C>T	C/T	2	24455844	+	NA	NA	NA	NA	NA	NA	CC	TT	CC	CC	CC	CC	CC	CC	CC	CC	CC	CC	CC	CC	CC	CC	CC	CC	CC	CC	CC	CC	CC	CC	CC	CC	TT	CC	CC	CC	CC	CC	CC	CC	CC	CC	CC	CC	TT
3377159|F|0-21:G>A-21:G>A	G/A	2	24540563	+	NA	NA	NA	NA	NA	NA	AA	GG	AA	AA	GG	GG	GG	AG	AA	AA	GG	GG	AA	AG	AA	GG	GG	AA	GG	AA	AA	AA	GG	AA	AA	GG	GG	AA	AA	AA	AA	AA	AA	AA	GG	AA	AA	AA	GG
3379831|F|0-24:T>A-24:T>A	T/A	2	24617665	+	NA	NA	NA	NA	NA	NA	TT	TT	TT	TT	TT	TT	TT	AT	TT	TT	TT	TT	TT	AA	TT	AA	TT	TT	AA	TT	TT	AA	AA	TT	TT	AA	TT	TT	TT	TT	TT	TT	TT	TT	TT	TT	TT	AA	TT
3379831|F|0-30:T>A-30:T>A	T/A	2	24617665	+	NA	NA	NA	NA	NA	NA	AA	TT	AA	AA	TT	TT	TT	TT	AA	AA	TT	TT	AA	TT	AA	TT	TT	AA	TT	AA	AA	AA	TT	AA	AA	TT	TT	TT	TT	TT	TT	AA	TT	AA	TT	AA	TT	AA	TT
3376048|F|0-63:C>T-63:C>T	C/T	2	24619331	+	NA	NA	NA	NA	NA	NA	TT	CC	TT	TT	CC	CC	CC	CC	TT	TT	CC	CC	TT	CC	TT	CC	CC	TT	CC	TT	TT	TT	CC	TT	TT	CC	CC	CC	CC	CC	CC	TT	CC	TT	CC	TT	CC	TT	TC
8212594|F|0-11:G>C-11:G>C	C/G	2	24619331	+	NA	NA	NA	NA	NA	NA	CC	CC	CC	CC	CC	CC	CC	CG	CC	CC	CC	CC	CC	GG	CC	GG	CC	CC	GG	CC	CC	GG	GG	CC	CC	GG	CC	CC	CC	CC	CC	CC	CC	CC	CC	CC	CC	GG	CC
3378860|F|0-59:A>G-59:A>G	A/G	2	24644700	+	NA	NA	NA	NA	NA	NA	AA	AA	AA	AA	AA	AA	AA	GA	AA	AA	AA	AA	AA	GG	AA	GG	AA	AA	GG	AA	AA	GA	GG	AA	AA	GG	AA	AA	AA	AA	AA	AA	AA	AA	AA	AA	AA	GA	AA
3382742|F|0-26:T>C-26:T>C	T/C	2	24666403	+	NA	NA	NA	NA	NA	NA	TT	TT	TT	TT	TT	CC	CC	CT	TT	TT	CC	TT	TT	TT	TT	TT	CC	TT	TT	TT	TT	TT	TT	TT	TT	TT	TT	TT	CC	TT	TT	TT	CC	TT	CC	TT	CC	TT	TT
8207464|F|0-7:T>C-7:T>C	T/C	2	24742398	+	NA	NA	NA	NA	NA	NA	TT	CC	TT	TT	TT	TT	TT	TT	TT	TT	TT	TT	TT	TT	TT	TT	TT	TT	TT	TT	TT	TT	TT	TT	TT	TT	CC	CC	TT	CC	CC	TT	TT	TT	TT	TT	TT	TT	CC
3378536|F|0-6:C>T-6:C>T	C/T	2	24807581	+	NA	NA	NA	NA	NA	NA	CC	CC	CC	CC	CC	CC	CC	CC	CC	CC	CC	CC	CC	CC	CC	CC	CC	CC	CC	CC	CC	CC	CC	CC	CC	CC	CC	CC	CC	CC	CC	CC	CC	CC	CC	CC	CC	CC	CC
8207377|F|0-28:T>C-28:T>C	C/T	2	24859805	+	NA	NA	NA	NA	NA	NA	CC	CC	CC	CC	CC	CC	CC	CC	CC	CC	CC	CC	CC	CC	CC	CC	CC	CC	CC	CC	CC	CC	CC	CC	CC	CC	CC	CC	CC	CC	CC	CC	CC	CC	CC	CC	CC	CC	CC
3378964|F|0-64:T>C-64:T>C	T/C	2	24859871	+	NA	NA	NA	NA	NA	NA	CC	TT	CC	CC	TT	CC	CC	CT	CC	CC	CC	TT	CC	TT	CC	TT	CC	CC	TT	CC	CC	CT	TT	CC	CC	TT	TT	TT	CC	TT	TT	CC	CC	CC	CT	CC	CC	CT	TT
3380525|F|0-49:T>C-49:T>C	T/C	2	24869673	+	NA	NA	NA	NA	NA	NA	TT	CC	TT	TT	CC	TT	TT	TT	TT	TT	TT	CC	TT	TT	TT	TT	TT	TT	TT	TT	TT	CT	TT	TT	TT	TT	CC	CC	TT	CC	CC	TT	TT	TT	TT	TT	TT	TT	CC
3378286|F|0-50:A>C-50:A>C	C/A	2	24878356	+	NA	NA	NA	NA	NA	NA	CC	CC	CC	CC	CC	CC	CC	CA	CC	CC	CC	CC	CC	AA	CC	AA	CC	CC	AA	CC	CC	CC	AA	CC	CC	AA	CC	CC	CC	CC	CC	CC	CC	CC	CC	CC	CC	CA	CC
8210343|F|0-21:G>A-21:G>A	G/A	2	24927048	+	NA	NA	NA	NA	NA	NA	GG	GG	GG	GG	GG	GG	GG	AG	GG	GG	GG	GG	GG	AA	GG	AA	GG	GG	AA	GG	GG	GG	AA	GG	GG	AA	GG	GG	GG	GG	GG	GG	GG	GG	GG	GG	GG	AG	GG
3382325|F|0-8:G>T-8:G>T	T/G	2	24939348	+	NA	NA	NA	NA	NA	NA	GG	GG	GG	GG	GG	GG	TT	GG	GG	GG	GG	GG	GG	GG	GG	GG	TT	TT	GG	GG	GG	GG	GG	GG	GG	GG	GG	TT	GG	TT	TT	GG	GG	GG	TG	GG	TT	TT	TT
3368366|F|0-33:T>C-33:T>C	C/T	2	24970788	+	NA	NA	NA	NA	NA	NA	CC	CC	CC	CC	CC	CC	CC	CC	CC	CC	CC	CC	CC	CC	CC	CC	CC	CC	CC	CC	CC	CC	CC	CC	CC	CC	CC	CC	CC	CC	CT	CC	CC	CC	CC	CC	CC	CC	CC
3381255|F|0-6:T>A-6:T>A	A/T	2	24976040	+	NA	NA	NA	NA	NA	NA	AA	AA	AA	AA	AA	AA	AA	AT	AA	AA	AA	AA	AA	TT	AA	TT	AA	AA	TT	AA	AA	AT	TT	AA	AA	TT	AA	AA	AA	AA	AA	AA	AA	AA	AA	AA	AA	AT	AA
3371149|F|0-9:G>T-9:G>T	T/G	2	24977526	+	NA	NA	NA	NA	NA	NA	TT	TT	TT	TT	TT	TT	TT	TG	TT	TT	TT	TT	TT	GG	TT	GG	TT	TT	GG	TT	TT	TG	GG	TT	TT	GG	TT	TT	TT	TT	TT	TT	TT	TT	TT	TT	TT	TG	TT
3383957|F|0-67:C>T-67:C>T	T/C	2	24977792	+	NA	NA	NA	NA	NA	NA	TT	TT	TT	TT	TT	TT	TT	TC	TT	TT	TT	TT	TT	CC	TT	CC	TT	TT	CC	TT	TT	TT	CC	TT	TT	CC	TT	TT	TT	TT	TT	TT	TT	TT	TT	TT	TT	TC	TT
3378069|F|0-44:T>G-44:T>G	G/T	2	24977858	+	NA	NA	NA	NA	NA	NA	GG	GG	GG	GG	GG	GG	GG	GT	GG	GG	GG	GG	GG	TT	GG	TT	GG	GG	TT	GG	GG	GT	TT	GG	GG	TT	GG	GG	GG	GG	GG	GG	GG	GG	GG	GG	GG	GT	GG
8196232|F|0-55:C>T-55:C>T	T/C	2	24998011	+	NA	NA	NA	NA	NA	NA	TT	TT	TT	TT	TT	TT	TT	TT	TT	TT	TT	TT	TT	TT	TT	TT	TT	TT	TT	TT	TT	TT	TT	TT	TT	TT	TT	TT	TT	TT	TT	TT	TT	TT	TT	TT	TT	TT	TT
8668286|F|0-51:G>A-51:G>A	A/G	2	25019841	+	NA	NA	NA	NA	NA	NA	AA	AA	AA	AA	AA	AA	AA	AG	AA	AA	AA	AA	AA	GG	AA	GG	AA	AA	GG	AA	AA	AG	GG	AA	AA	GG	AA	AA	AA	AA	AA	AA	AA	AA	AA	AA	AA	AG	AA
8207724|F|0-48:A>G-48:A>G	G/A	2	25093653	+	NA	NA	NA	NA	NA	NA	GG	GG	GG	GG	GG	GG	GG	GA	GG	GG	GG	GG	GG	AA	GG	AA	GG	GG	AA	GG	GG	GA	GG	GG	GG	GG	GG	GG	GG	GG	GG	GG	GG	GG	GG	GG	GG	GA	GG
100082420|F|0-9:C>T-9:C>T	C/T	2	25104396	+	NA	NA	NA	NA	NA	NA	CC	CC	CC	CC	CC	CC	CC	CC	CC	CC	CC	CC	CC	CC	CC	CC	CC	CC	CC	CC	CC	CC	CC	CC	CC	CC	CC	CC	CC	CC	CC	CC	CC	CC	CC	CC	CC	CC	CC
100057530|F|0-52:T>C-52:T>C	C/T	2	25138381	+	NA	NA	NA	NA	NA	NA	CC	CC	CC	CC	CC	CC	CC	CT	CC	CC	CC	CC	CC	TT	CC	TT	CC	CC	TT	CC	CC	CT	CT	CC	CC	CC	CC	CC	CC	CC	CC	CC	CC	CC	CC	CC	CC	CT	CC
3383624|F|0-12:C>G-12:C>G	C/G	2	25270868	+	NA	NA	NA	NA	NA	NA	CC	CC	CC	CC	CC	CC	CC	CC	CC	CC	CC	CC	CC	CC	CC	CC	CC	CC	CC	CC	CC	CC	CC	CC	CC	CC	CC	CC	CC	CC	CC	CC	CC	CC	CC	CC	GG	CC	CC
3380420|F|0-16:C>G-16:C>G	C/G	2	25311759	+	NA	NA	NA	NA	NA	NA	CC	GC	CC	CC	GC	CC	CC	CC	CC	CC	CC	GC	CC	CC	CC	CC	CC	CC	CC	CC	CC	CC	CC	CC	CC	CC	GC	CC	CC	GC	GC	CC	CC	CC	GC	CC	CC	CC	GG
8200658|F|0-42:T>G-42:T>G	G/T	2	25437359	+	NA	NA	NA	NA	NA	NA	GG	GG	GG	GG	GG	GG	GG	GG	GG	GG	GG	GG	GG	GG	GG	GG	GG	GG	GG	GG	GG	GG	GG	GG	GG	GG	GG	GG	GG	GG	GG	GG	GG	GG	GG	GG	GG	GG	GG
8200216|F|0-51:A>C-51:A>C	C/A	2	25437601	+	NA	NA	NA	NA	NA	NA	CC	CC	CC	CC	CC	CC	CC	CC	CC	CC	CC	CC	CC	CC	CC	CC	CC	CC	CC	CC	CC	CC	CC	CC	CC	CC	CC	CC	CC	CC	CC	CC	CC	CC	CC	CC	CC	CC	CC
3384419|F|0-12:G>C-12:G>C	C/G	2	25572638	+	NA	NA	NA	NA	NA	NA	CC	CC	CC	CC	CC	CC	CC	CG	CC	CC	CC	CC	CC	GG	CC	GG	CC	CC	GG	CC	CC	CG	CG	CC	CC	CC	CC	CC	CC	CC	CC	CC	CC	CC	CC	CC	CC	CG	CC
3383226|F|0-59:T>C-59:T>C	C/T	2	25574760	+	NA	NA	NA	NA	NA	NA	CC	CC	CC	CC	CC	CC	CC	CT	CC	CC	CC	CC	CC	TT	CC	TT	CC	CC	TT	CC	CC	CT	CT	CC	CC	CC	CC	CC	CC	CC	CC	CC	CC	CC	CC	CC	CC	CT	CC
8200211|F|0-51:C>T-51:C>T	T/C	2	25574826	+	NA	NA	NA	NA	NA	NA	TT	TT	TT	TT	TT	TT	TT	TC	TT	TT	TT	TT	TT	CC	TT	CC	TT	TT	CC	TT	TT	TT	TC	TT	TT	TT	TT	TT	TT	TT	TT	TT	TT	TT	TT	TT	TT	TT	TT
3379557|F|0-31:C>G-31:C>G	C/G	2	25619743	+	NA	NA	NA	NA	NA	NA	GG	CC	GG	GG	CC	GG	GG	GC	GG	GG	GG	CC	GG	CC	GG	CC	GG	GG	CC	GG	GG	GG	GC	GG	GG	GG	CC	CC	GG	CC	CC	GG	GG	GG	GG	GG	GG	GC	CC
8201295|F|0-46:T>C-46:T>C	T/C	2	25620565	+	NA	NA	NA	NA	NA	NA	CC	TT	CC	CC	TT	CC	CC	CT	CC	CC	CC	TT	CC	TT	CC	TT	CC	CC	TT	CC	CC	CC	CT	CC	CC	CC	TT	TT	CC	TT	TT	CC	CC	CC	CC	CC	CC	CT	TT
3381947|F|0-6:C>T-6:C>T	C/T	2	25626038	+	NA	NA	NA	NA	NA	NA	TT	CC	TT	TT	CC	TT	TT	TT	TT	TT	TT	CC	TT	CC	TT	CC	TT	TT	CC	TT	TT	TC	TT	TT	TT	TT	CC	CC	TT	CC	CC	TT	TT	TT	TT	TT	TT	TC	CC
8195872|F|0-24:C>A-24:C>A	A/C	2	25626104	+	NA	NA	NA	NA	NA	NA	CC	AA	CC	CC	AA	CC	CC	AC	CC	CC	CC	AA	CC	AA	CC	AA	CC	CC	AA	CC	CC	AC	AC	CC	CC	CC	AA	AA	CC	AA	AA	CC	CC	CC	CC	CC	CC	AC	AA
3380286|F|0-18:G>T-18:G>T	G/T	2	25634959	+	NA	NA	NA	NA	NA	NA	GG	GG	GG	GG	GG	GG	GG	GG	GG	GG	GG	GG	GG	GG	GG	GG	GG	GG	GG	GG	GG	GG	GG	GG	GG	GG	GG	GG	GG	GG	GG	GG	GG	GG	GG	GG	GG	GG	GG
3382523|F|0-32:C>T-32:C>T	C/T	2	25654180	+	NA	NA	NA	NA	NA	NA	CC	CC	CC	CC	CC	CC	CC	TC	CC	CC	CC	CC	CC	TT	CC	TT	CC	CC	TT	CC	CC	CC	CC	CC	CC	CC	CC	CC	CC	CC	CC	CC	CC	CC	CC	CC	CC	TC	CC
3379421|F|0-39:T>A-39:T>A	T/A	2	25661138	+	NA	NA	NA	NA	NA	NA	TT	TT	TT	TT	TT	TT	TT	AT	TT	TT	TT	TT	TT	AA	TT	AA	TT	TT	AA	TT	TT	TT	TT	TT	TT	TT	TT	TT	TT	TT	TT	TT	TT	TT	TT	TT	TT	AT	TT
3380908|F|0-46:C>T-46:C>T	C/T	2	25673605	+	NA	NA	NA	NA	NA	NA	CC	CC	CC	CC	CC	CC	CC	TC	CC	CC	CC	CC	CC	TT	CC	CC	CC	CC	TC	CC	CC	CC	CC	CC	CC	CC	CC	CC	CC	CC	CC	CC	CC	CC	CC	CC	CC	TC	CC
8211783|F|0-66:T>C-66:T>C	C/T	2	25676699	+	NA	NA	NA	NA	NA	NA	CC	CC	CC	CC	CC	CC	CC	CT	CC	CC	CC	CC	CC	TT	CC	TT	CC	CC	TT	CC	CC	CT	CT	CC	CC	CC	CC	CC	CC	CC	CC	CC	CC	CC	CC	CC	CC	CT	CC
3380881|F|0-29:T>C-29:T>C	T/C	2	25698956	+	NA	NA	NA	NA	NA	NA	TT	CC	TT	TT	CC	TT	TT	CT	TT	TT	TT	CC	TT	CC	TT	CC	TT	TT	CC	TT	TT	TT	CT	TT	TT	TT	CC	CC	TT	CC	CC	TT	TT	TT	CT	TT	TT	CT	CC
3383613|F|0-15:A>G-15:A>G	A/G	2	25725149	+	NA	NA	NA	NA	NA	NA	AA	AA	AA	AA	AA	AA	AA	AA	AA	AA	AA	AA	AA	AA	AA	AA	AA	AA	AA	AA	AA	AA	AA	AA	AA	AA	AA	AA	AA	AA	AA	AA	AA	AA	AA	AA	AA	AA	AA
8213423|F|0-46:A>G-46:A>G	A/G	2	25805676	+	NA	NA	NA	NA	NA	NA	AA	AA	AA	AA	AA	AA	AA	AA	AA	AA	AA	AA	AA	AA	AA	AA	AA	AA	AA	AA	AA	AA	AA	AA	AA	AA	AA	AA	AA	AA	AA	GA	AA	AA	AA	AA	AA	AA	AA
3379551|F|0-20:T>A-20:T>A	T/A	2	25812125	+	NA	NA	NA	NA	NA	NA	TT	TT	TT	TT	AA	AA	AA	AT	TT	TT	AA	AA	TT	TT	TT	TT	AA	AA	TT	TT	TT	TT	AT	TT	TT	AA	TT	TT	AA	TT	TT	TT	AA	TT	AA	TT	AA	AT	TT
3378824|F|0-45:T>C-45:T>C	C/T	2	25812191	+	NA	NA	NA	NA	NA	NA	TT	TT	TT	TT	CC	CC	CC	CT	TT	TT	CC	CC	TT	TT	TT	TT	CC	CC	TT	TT	TT	TT	CT	TT	TT	CC	TT	TT	CC	TT	TT	CT	CC	TT	CC	TT	CC	CT	TT
3380290|F|0-46:T>C-46:T>C	T/C	2	25882167	+	NA	NA	NA	NA	NA	NA	TT	CC	TT	TT	TT	CC	TT	TT	TT	TT	TT	TT	TT	TT	TT	TT	TT	TT	TT	TT	TT	TT	TT	TT	TT	TT	CC	CC	TT	CC	CC	TT	TT	TT	TT	TT	CC	TT	CC
3372366|F|0-28:G>A-28:G>A	G/A	2	25945472	+	NA	NA	NA	NA	NA	NA	GG	GG	GG	GG	GG	GG	GG	GG	GG	GG	GG	GG	GG	GG	GG	GG	GG	GG	GG	GG	GG	GG	GG	GG	GG	GG	GG	GG	GG	GG	GG	GG	GG	GG	GG	GG	GG	GG	GG
8216540|F|0-27:G>T-27:G>T	G/T	2	25967374	+	NA	NA	NA	NA	NA	NA	GG	GG	GG	GG	GG	GG	GG	GG	GG	GG	GG	GG	GG	GG	GG	GG	GG	GG	GG	GG	GG	GG	GG	GG	GG	GG	GG	GG	GG	GG	GG	GG	GG	GG	GG	GG	GG	GG	GG
3380290|F|0-16:T>C-16:T>C	T/C	2	25968040	+	NA	NA	NA	NA	NA	NA	TT	TT	TT	TT	TT	CC	TT	CT	TT	TT	CC	TT	TT	TT	TT	TT	TT	TT	TT	TT	TT	TT	TT	TT	TT	TT	TT	TT	CC	TT	TT	TT	TT	TT	TT	TT	TT	TT	TT
8670876|F|0-31:T>G-31:T>G	T/G	2	26029276	+	NA	NA	NA	NA	NA	NA	TT	GT	TT	TT	TT	GG	TT	GT	TT	TT	GG	TT	TT	TT	TT	TT	TT	TT	GT	TT	TT	GG	TT	TT	TT	TT	GT	GT	GT	GT	GT	TT	TT	TT	TT	TT	TT	TT	GT
8670876|F|0-23:A>G-23:A>G	A/G	2	26029276	+	NA	NA	NA	NA	NA	NA	AA	GA	AA	AA	AA	AA	AA	AA	AA	AA	AA	AA	AA	AA	AA	AA	AA	AA	AA	AA	AA	AA	AA	AA	AA	AA	GA	GA	AA	GA	GA	AA	AA	AA	AA	AA	AA	AA	GA
100090799|F|0-17:C>A-17:C>A	A/G	2	26082306	+	NA	NA	NA	NA	NA	NA	GA	AA	GA	GA	AA	AA	AA	AA	GG	GA	AA	AA	GA	AA	GA	AA	AA	AA	AA	GA	GA	GA	AA	GA	GA	AA	AA	AA	AA	AA	AA	AA	AA	GG	AA	GA	AA	AA	AA
100090799|F|0-25:A>G-25:A>G	C/A	2	26082306	+	NA	NA	NA	NA	NA	NA	AC	AA	AC	AC	AC	CC	AC	AC	AA	AC	CC	AC	AC	AC	AC	AC	AC	CC	AC	AC	AC	AC	AC	AC	AC	CC	AA	AC	AC	CC	AA	AC	AC	AA	AC	AC	AC	CC	AC
8216649|F|0-20:A>G-20:A>G	G/A	2	26151782	+	NA	NA	NA	NA	NA	NA	GG	GG	GG	GG	GG	GG	GG	GG	GG	GG	GG	GG	GG	GG	GG	GG	GG	GG	GG	GG	GG	GG	GG	GG	GG	GG	GG	GG	GG	GG	GG	GG	GG	GG	GG	GG	GG	GG	GG
8216650|F|0-13:T>A-13:T>A	A/G	2	26195647	+	NA	NA	NA	NA	NA	NA	AA	AA	AA	AA	AA	GG	AA	AA	AA	AA	GG	AA	AA	AA	AA	AA	AA	AA	AA	AA	AA	AA	AA	AA	AA	AA	AA	AA	AA	AA	AA	AA	AA	AA	AA	AA	AA	AA	AA
3380290|F|0-55:A>G-55:A>G	A/T	2	26195647	+	NA	NA	NA	NA	NA	NA	AA	TT	AA	AA	AA	AA	AA	AA	AA	AA	AA	AA	AA	AA	AA	AA	AA	AA	AA	AA	AA	AA	AA	AA	AA	AA	TT	TT	AA	TT	TT	AA	AA	AA	AA	AA	AA	AA	TT
8214143|F|0-9:A>T-9:A>T	G/A	2	26236711	+	NA	NA	NA	NA	NA	NA	AA	GG	AA	AA	GG	AA	AA	AA	AA	AA	GG	GG	AA	AA	AA	AA	AA	AA	AA	AA	AA	AA	GG	AA	AA	GG	GG	GG	AA	GG	GG	AA	GG	AA	AG	AA	GG	AA	GG
8214143|F|0-56:G>A-56:G>A	T/C	2	26236711	+	NA	NA	NA	NA	NA	NA	CC	TT	CC	CC	CT	CT	CC	CC	CC	CC	CT	CT	CC	CC	CC	CC	CC	CC	CC	CC	CC	CC	CT	CC	CC	CT	TT	TT	CC	TT	TT	CC	CT	CC	CT	CC	CT	CC	TT
8214143|F|0-26:T>C-26:T>C	T/A	2	26236711	+	NA	NA	NA	NA	NA	NA	TT	TA	TT	TT	TA	TT	TT	TT	TT	TT	TT	TA	TT	TT	TA	TT	TT	TT	TT	TT	TT	TT	TA	TT	TT	TA	TA	TA	TT	TA	TA	TT	TA	TT	TA	TT	TA	TT	TA
8198087|F|0-35:A>G-35:A>G	G/A	2	26250924	+	NA	NA	NA	NA	NA	NA	GG	GG	GG	GG	GG	GG	GG	GG	GG	GG	GG	GG	GG	GG	GG	GG	GG	GG	GG	GG	GG	GG	AA	GG	GG	AA	GG	GG	GG	GG	GG	GG	AA	GG	GG	GG	AA	GG	GG
3381548|F|0-64:T>G-64:T>G	T/G	2	26297671	+	NA	NA	NA	NA	NA	NA	TT	TT	TT	TT	TT	TT	TT	TT	TT	TT	TT	TT	TT	TT	TT	TT	TT	TT	TT	TT	TT	TT	GG	TT	TT	GG	TT	TT	TT	TT	TT	TT	GG	TT	TT	TT	GG	TT	TT
100028090|F|0-18:G>C-18:G>C	G/C	2	26319445	+	NA	NA	NA	NA	NA	NA	GG	GG	GG	GG	GG	GG	GG	GG	GG	GG	GG	GG	GG	GG	GG	GG	GG	GG	GG	GG	GG	GG	CC	GG	GG	CC	GG	GG	GG	GG	GG	GG	CC	GG	GG	GG	CC	GG	GG
8199633|F|0-12:T>A-12:T>A	T/A	2	26336889	+	NA	NA	NA	NA	NA	NA	TT	TT	TT	TT	TT	TT	TT	TT	TT	TT	TT	TT	TT	TT	TT	TT	TT	TT	TT	TT	TT	TT	AT	TT	TT	AA	TT	TT	TT	TT	TT	TT	AA	TT	TT	TT	AA	TT	TT
3366072|F|0-17:G>T-17:G>T	G/T	2	26362630	+	NA	NA	NA	NA	NA	NA	GG	TT	GG	GG	TT	TT	TT	GG	GG	GG	TT	TT	GG	GG	GG	GG	TT	GG	GG	GG	GG	GG	GG	GG	GG	TT	TT	TT	GG	TT	TT	GG	TT	GG	TT	GG	GG	GG	TT
3377192|F|0-29:A>T-29:A>T	A/T	2	26367257	+	NA	NA	NA	NA	NA	NA	AA	AA	AA	AA	AA	AA	AA	AA	AA	AA	AA	AA	AA	AA	AA	AA	AA	AA	AA	AA	AA	AA	TT	AA	AA	TT	AA	AA	AA	AA	AA	AA	TT	AA	AA	AA	TT	AA	AA
3365860|F|0-5:G>A-5:G>A	G/A	2	26384092	+	NA	NA	NA	NA	NA	NA	GG	AA	GG	GG	AA	AA	AA	GG	GG	GG	AA	AA	GG	GG	GG	GG	AA	GG	GG	GG	GG	GG	AA	GG	GG	AA	AA	AA	GG	AA	AA	GG	AA	GG	AA	GG	AA	GG	AA
8197200|F|0-32:T>C-32:T>C	C/T	2	26437668	+	NA	NA	NA	NA	NA	NA	CC	CC	CC	CC	CC	CC	CC	CC	CC	CC	CC	CC	CC	CC	CC	CC	CC	CC	CC	CC	CC	CC	TT	CC	CC	TT	CC	CC	CC	CC	CC	CC	TT	CC	CC	CC	TT	CC	CC
3382037|F|0-9:A>G-9:A>G	A/G	2	26449513	+	NA	NA	NA	NA	NA	NA	AA	AA	AA	AA	AA	AA	AA	AA	AA	AA	AA	AA	AA	AA	AA	AA	AA	AA	AA	AA	AA	AA	GG	AA	AA	GG	AA	AA	AA	AA	AA	AA	GG	AA	AA	AA	GG	AA	AA
16646703|F|0-19:G>A-19:G>A	G/A	2	26460071	+	NA	NA	NA	NA	NA	NA	GG	GG	GG	GG	GG	GG	GG	GG	GG	GG	GG	GG	GG	GG	GG	GG	GG	GG	GG	GG	GG	GG	AG	GG	GG	AA	GG	GG	GG	GG	GG	GG	AA	GG	GG	GG	AA	GG	GG
3377052|F|0-8:A>G-8:A>G	A/G	2	26479837	+	NA	NA	NA	NA	NA	NA	GA	AA	GA	GA	GA	AA	GA	GA	GA	AA	AA	GA	GA	AA	GA	AA	GA	AA	AA	GA	GA	GA	AA	GA	GA	AA	AA	AA	GA	AA	AA	GA	AA	GA	GA	GA	GA	GA	GA
8216133|F|0-7:G>A-7:G>A	G/A	2	26479892	+	NA	NA	NA	NA	NA	NA	GG	GG	GG	GG	GG	GG	GG	GG	GG	GG	GG	GG	GG	GG	GG	GG	GG	GG	GG	GG	GG	GG	AA	GG	GG	AA	GG	GG	GG	GG	GG	GG	AA	GG	GG	GG	AA	GG	GG
16647001|F|0-21:C>A-21:C>A	C/A	2	26480126	+	NA	NA	NA	NA	NA	NA	CC	CC	CC	CC	CC	CC	CC	CC	CC	CC	CC	CC	CC	CC	CC	CC	CC	CC	CC	CC	CC	CC	AA	CC	CC	AA	CC	CC	CC	CC	CC	CC	AA	CC	CC	CC	AA	CC	CC
3370220|F|0-67:C>T-67:C>T	C/T	2	26484577	+	NA	NA	NA	NA	NA	NA	TT	CC	TT	TT	CC	TT	CC	TT	TT	TT	TT	CC	TT	TT	TT	TT	CC	TT	TT	TT	TT	TT	TC	TT	TT	CC	CC	CC	TT	CC	CC	TT	CC	TT	CC	TT	CC	TT	CC
3378359|F|0-14:A>G-14:A>G	A/G	2	26503851	+	NA	NA	NA	NA	NA	NA	AA	AA	AA	AA	AA	AA	AA	AA	AA	AA	AA	AA	AA	AA	AA	AA	AA	AA	AA	AA	AA	AA	AA	AA	AA	AA	AA	AA	AA	AA	AA	AA	AA	AA	AA	AA	AA	AA	AA
3381051|F|0-15:A>C-15:A>C	C/A	2	26532343	+	NA	NA	NA	NA	NA	NA	CC	CC	CC	CC	CC	CC	CC	CC	CC	CC	CC	CC	CC	CC	CC	CC	CC	CC	CC	CC	CC	CC	CC	CC	CC	CC	CC	CC	CC	CC	CC	CC	CC	CC	CC	CC	CC	CC	CC
3382760|F|0-5:C>A-5:C>A	T/A	2	26616193	+	NA	NA	NA	NA	NA	NA	TT	TT	TT	TT	TT	TT	TT	TT	TT	TT	TT	TT	TT	TT	TT	TT	TT	TT	TT	TT	TT	TT	AA	TT	TT	AA	TT	TT	TT	TT	TT	TT	AA	TT	TT	TT	AA	TT	TT
3382760|F|0-37:T>A-37:T>A	A/C	2	26616193	+	NA	NA	NA	NA	NA	NA	AC	CC	AC	AC	CC	AC	CC	AC	AC	AC	AC	CC	AC	AC	AC	AC	CC	AC	AC	AC	AC	AC	AA	AC	AC	AA	CC	CC	AC	CC	CC	AC	AA	AC	CC	AC	AA	AC	CC
3366310|F|0-36:C>A-36:C>A	C/A	2	26616259	+	NA	NA	NA	NA	NA	NA	AC	AC	AC	AC	AC	AC	CC	AC	AC	CC	CC	AC	AC	AC	AC	AC	CC	AC	AC	AC	AC	AC	CC	CC	AC	AC	AC	AC	AC	CC	AC	AC	AC	AC	CC	AC	CC	AC	AC
100079142|F|0-22:C>T-22:C>T	C/T	2	26636955	+	NA	NA	NA	NA	NA	NA	CC	TT	CC	CC	TT	CC	TT	CC	CC	CC	CC	TT	CC	CC	CC	CC	TT	CC	CC	CC	CC	CC	CC	CC	CC	TT	TT	TT	CC	TT	TT	CC	TT	CC	TT	CC	CC	CC	TT
3384588|F|0-42:A>T-42:A>T	A/T	2	26679133	+	NA	NA	NA	NA	NA	NA	TA	TA	TA	TA	TA	TA	TA	TA	TA	TA	TA	TA	TA	TA	TA	TA	TA	TA	TA	TA	TA	TA	AA	TA	TA	AA	TA	TA	TA	TA	TA	TA	AA	TA	TA	TA	AA	TA	TA
8196489|F|0-60:A>G-60:A>G	G/A	2	26718183	+	NA	NA	NA	NA	NA	NA	GG	GG	GG	GG	GG	GG	GG	GG	GG	GG	GG	GG	GG	GG	GG	GG	GG	GG	GG	GG	GG	GG	GA	GG	GG	AA	GG	GG	GG	GG	GG	GG	AA	GG	GG	GG	AA	GG	GG
8215071|F|0-42:G>C-42:G>C	G/C	2	26735383	+	NA	NA	NA	NA	NA	NA	GG	GG	GG	GG	GG	GG	GG	GG	GG	GG	GG	GG	GG	GG	GG	GG	GG	GG	GG	GG	GG	GG	GG	GG	GG	GG	GG	GG	GG	GG	GG	GG	GG	GG	GG	GG	GG	GG	GG
3369547|F|0-21:G>A-21:G>A	G/A	2	26735449	+	NA	NA	NA	NA	NA	NA	GG	GG	GG	GG	GG	GG	GG	GG	GG	GG	GG	GG	GG	GG	GG	GG	GG	GG	GG	GG	GG	GG	GG	GG	GG	GG	GG	GG	GG	GG	GG	GG	GG	GG	GG	GG	GG	GG	GG
3384023|F|0-15:T>C-15:T>C	T/C	2	26758706	+	NA	NA	NA	NA	NA	NA	TT	TT	TT	TT	TT	TT	TT	TT	TT	TT	TT	TT	TT	TT	TT	TT	TT	TT	TT	TT	TT	TT	TT	TT	TT	TT	TT	TT	TT	TT	TT	TT	TT	TT	TT	TT	TT	TT	TT
3382773|F|0-20:A>G-20:A>G	G/A	2	26802077	+	NA	NA	NA	NA	NA	NA	AA	GG	AA	AA	GG	AA	GG	AA	AA	AA	AA	GG	AA	AA	AA	AA	GG	GA	AA	AA	AA	AA	GG	AA	AA	GG	GG	GG	AA	GG	GG	AA	GG	AA	GG	AA	GG	AA	GG
3382918|F|0-24:T>G-24:T>G	T/G	2	26802588	+	NA	NA	NA	NA	NA	NA	TT	TT	TT	TT	TT	TT	TT	TT	TT	TT	TT	TT	TT	TT	TT	TT	TT	TT	TT	TT	TT	TT	GT	TT	TT	GG	TT	TT	TT	TT	TT	TT	GG	TT	TT	TT	GG	TT	TT
3382569|F|0-56:G>T-56:G>T	G/T	2	26802632	+	NA	NA	NA	NA	NA	NA	GG	GG	GG	GG	GG	GG	GG	GG	GG	GG	GG	GG	GG	GG	GG	GG	GG	GG	GG	GG	GG	GG	TT	GG	GG	TT	GG	GG	GG	GG	GG	GG	TT	GG	GG	GG	TT	GG	GG
100082680|F|0-36:G>A-36:G>A	G/A	2	26836438	+	NA	NA	NA	NA	NA	NA	GG	GG	GG	GG	GG	GG	GG	GG	GG	GG	GG	GG	GG	GG	GG	GG	GG	GG	GG	GG	GG	GG	GG	GG	GG	GG	GG	GG	GG	GG	GG	GG	GG	GG	GG	GG	AA	GG	GG
3370423|F|0-46:T>A-46:T>A	A/T	2	26842568	+	NA	NA	NA	NA	NA	NA	AA	AA	AA	AA	AA	AA	AA	AA	AA	AA	AA	AA	AA	AA	AA	AA	AA	AA	AA	AA	AA	AA	AA	AA	AA	AA	AA	AA	AA	AA	AA	AA	AA	AA	AA	AA	AA	AA	AA
3381506|F|0-50:C>T-50:C>T	C/T	2	26897903	+	NA	NA	NA	NA	NA	NA	CC	CC	CC	CC	CC	CC	CC	CC	CC	CC	CC	CC	CC	CC	CC	CC	CC	CC	CC	CC	CC	CC	TC	CC	CC	TT	TC	CC	CC	CC	CC	CC	TT	CC	CC	CC	TT	CC	CC
3378485|F|0-47:T>G-47:T>G	T/G	2	26920345	+	NA	NA	NA	NA	NA	NA	TT	TT	TT	TT	TT	TT	TT	TT	TT	TT	TT	TT	TT	TT	TT	TT	TT	TT	TT	TT	TT	TT	GG	TT	TT	GG	TT	TT	TT	TT	TT	TT	GG	TT	TT	TT	GG	TT	TT
3366329|F|0-15:T>C-15:T>C	T/C	2	26920411	+	NA	NA	NA	NA	NA	NA	TT	TT	TT	TT	TT	TT	TT	TT	TT	TT	TT	TT	TT	TT	TT	TT	TT	TT	TT	TT	TT	TT	TT	TT	TT	TT	TT	TT	TT	TT	TT	TT	TT	TT	TT	TT	TT	TT	TT
8199982|F|0-67:C>T-67:C>T	T/C	2	26922080	+	NA	NA	NA	NA	NA	NA	TT	TT	TT	TT	TT	TT	TT	TT	TT	TT	TT	TT	TT	TT	TT	TT	TT	TT	TT	TT	TT	TT	TC	TT	TT	CC	TT	TT	TT	TT	TT	TT	CC	TT	TT	TT	CC	TT	TT
3378214|F|0-50:A>G-50:A>G	A/G	2	26922146	+	NA	NA	NA	NA	NA	NA	AA	AA	AA	AA	AA	AA	AA	AA	AA	AA	AA	AA	AA	AA	AA	AA	AA	AA	AA	AA	AA	AA	GA	AA	AA	GG	AA	AA	AA	AA	AA	AA	GG	AA	AA	AA	GG	AA	AA
3383202|F|0-11:T>C-11:T>C	T/C	2	27012909	+	NA	NA	NA	NA	NA	NA	TT	TT	TT	TT	TT	TT	CC	CT	TT	TT	TT	TT	TT	TT	CT	TT	CC	TT	TT	TT	TT	TT	TT	TT	TT	TT	TT	CC	TT	CC	CC	TT	TT	TT	CT	TT	CC	TT	TT
8208542|F|0-56:A>G-56:A>G	A/G	2	27051730	+	NA	NA	NA	NA	NA	NA	AA	AA	AA	AA	AA	AA	AA	AA	AA	AA	AA	AA	AA	AA	AA	AA	AA	AA	AA	AA	AA	AA	GG	AA	AA	GG	AA	AA	AA	AA	AA	AA	GG	AA	AA	AA	GG	AA	AA
3380761|F|0-67:G>A-67:G>A	G/A	2	27052514	+	NA	NA	NA	NA	NA	NA	GG	GG	GG	GG	GG	GG	GG	GG	GG	GG	GG	GG	GG	GG	GG	GG	GG	GG	GG	GG	GG	GG	AA	GG	GG	AA	GG	GG	GG	GG	GG	GG	AA	GG	GG	GG	AG	GG	GG
3381503|F|0-5:A>C-5:A>C	A/C	2	27052860	+	NA	NA	NA	NA	NA	NA	AA	AA	AA	AA	AA	AA	AA	AA	AA	AA	AA	AA	AA	AA	AA	AA	AA	AA	AA	AA	AA	AA	CC	AA	AA	CC	AA	AA	AA	AA	AA	AA	CC	AA	AA	AA	CC	AA	AA
8197867|F|0-18:C>A-18:C>A	C/A	2	27053320	+	NA	NA	NA	NA	NA	NA	CC	CC	CC	CC	CC	CC	CC	CC	CC	CC	CC	CC	CC	CC	CC	CC	CC	CC	CC	CC	CC	CC	AA	CC	CC	AA	CC	CC	CC	CC	CC	CC	AA	CC	CC	CC	AA	CC	CC
3377167|F|0-61:G>C-61:G>C	G/C	2	27059450	+	NA	NA	NA	NA	NA	NA	GG	GG	GG	GG	GG	GG	GG	GG	GG	GG	GG	GG	GG	GG	GG	GG	GG	GG	GG	GG	GG	GG	CG	GG	GG	CC	GG	GG	GG	GG	GG	GG	CC	GG	GG	GG	CC	GG	GG
3377432|F|0-46:C>A-46:C>A	C/A	2	27099268	+	NA	NA	NA	NA	NA	NA	CC	CC	CC	CC	CC	CC	CC	CC	CC	CC	CC	CC	CC	CC	CC	CC	CC	CC	CC	CC	CC	CC	AA	CC	CC	AA	CC	CC	CC	CC	CC	CC	AA	CC	CC	CC	AA	CC	CC
3380884|F|0-52:G>A-52:G>A	G/A	2	27099334	+	NA	NA	NA	NA	NA	NA	GG	GG	GG	GG	GG	GG	GG	GG	GG	GG	GG	GG	GG	GG	GG	GG	GG	GG	GG	GG	GG	GG	AG	GG	GG	AA	GG	GG	GG	GG	GG	GG	AA	GG	GG	GG	AA	GG	GG
3377951|F|0-43:A>T-43:A>T	A/T	2	27149977	+	NA	NA	NA	NA	NA	NA	AA	AA	AA	AA	AA	AA	AA	AA	AA	AA	AA	AA	AA	AA	AA	AA	AA	AA	AA	AA	AA	AA	AA	AA	AA	AA	AA	AA	AA	AA	AA	AA	AA	AA	AA	AA	AA	AA	AA
3381220|F|0-28:C>A-28:C>A	C/A	2	27222010	+	NA	NA	NA	NA	NA	NA	CC	CC	CC	CC	AA	CC	AA	CC	CC	CC	CC	AA	CC	CC	CC	CC	AA	CC	CC	CC	CC	CC	CC	CC	CC	CC	CC	AA	CC	AA	AA	CC	CC	CC	AA	CC	CC	CC	CC
3379216|F|0-56:C>T-56:C>T	C/T	2	27228222	+	NA	NA	NA	NA	NA	NA	TC	CC	TT	TT	CC	CC	CC	CC	TT	TT	CC	CC	TT	CC	TT	CC	CC	CC	CC	TT	TT	TT	CC	TT	TT	CC	CC	CC	CC	CC	CC	TT	CC	TT	CC	TT	CC	CC	CC
3379789|F|0-45:G>C-45:G>C	G/C	2	27244812	+	NA	NA	NA	NA	NA	NA	GG	GG	GG	GG	CC	GG	CC	GG	GG	GG	GG	CC	GG	GG	GG	GG	CC	GG	GG	GG	GG	GG	GG	GG	GG	GG	GG	CC	GG	CC	CC	GG	GG	GG	CC	GG	GG	GG	GG
100076907|F|0-9:T>C-9:T>C	C/T	2	27274535	+	NA	NA	NA	NA	NA	NA	CC	CC	CC	CC	CC	CC	CC	CC	CC	CC	CC	CC	CC	CC	CC	CC	CC	CC	CC	CC	CC	CC	CC	CC	CC	CC	CC	CC	CC	CC	CC	CC	CC	CC	CC	CC	CT	CC	CC
100088716|F|0-17:G>A-17:G>A	G/A	2	27288649	+	NA	NA	NA	NA	NA	NA	GG	GG	GG	GG	GG	AG	AA	AG	GG	AG	AG	AG	GG	AG	GG	AG	AA	AG	GG	GG	GG	GG	AG	GG	GG	GG	AG	GG	AG	GG	GG	GG	AA	GG	AA	GG	AG	AG	AG
8200011|F|0-48:T>C-48:T>C	C/T	2	27423394	+	NA	NA	NA	NA	NA	NA	CC	CC	CC	CC	CC	CC	TT	CC	CC	CC	CC	CC	CC	CC	CC	CC	TT	CC	CC	CC	CC	CC	CT	CC	CC	TT	CC	TT	CC	TT	TT	CC	TT	CC	CT	CC	TT	CC	CC
3377764|F|0-7:A>G-7:A>G	A/G	2	27476587	+	NA	NA	NA	NA	NA	NA	AA	AA	AA	AA	AA	AA	AA	AA	AA	AA	AA	AA	AA	AA	AA	AA	AA	AA	AA	AA	AA	AA	AA	AA	AA	AA	AA	AA	AA	AA	AA	AA	AA	AA	AA	AA	AA	AA	GA
8208422|F|0-41:C>A-41:C>A	A/C	2	27491507	+	NA	NA	NA	NA	NA	NA	AA	AA	AA	AA	AA	AA	AA	AA	AA	AA	AA	AA	AA	AA	AA	AA	AA	AA	AA	AA	AA	AA	AA	AA	AA	AA	AA	AA	AA	AA	AA	AA	AA	AA	AA	AA	AA	AA	AA
3376959|F|0-45:C>G-45:C>G	C/G	2	27493927	+	NA	NA	NA	NA	NA	NA	CC	CC	CC	CC	CC	CC	CC	CC	CC	CC	CC	CC	CC	CC	CC	CC	CC	CC	CC	CC	CC	CC	CC	CC	CC	CC	CC	CC	CC	CC	CC	CC	CC	CC	CC	CC	CC	CC	CC
100057638|F|0-18:C>T-18:C>T	C/T	2	27559236	+	NA	NA	NA	NA	NA	NA	CC	CC	CC	CC	CC	CC	CC	CC	CC	CC	CC	CC	CC	CC	CC	CC	CC	CC	CC	CC	CC	CC	CC	CC	CC	CC	CC	CC	CC	CC	CC	CC	CC	CC	CC	CC	CC	CC	CC
8201554|F|0-49:G>C-49:G>C	G/C	2	27576307	+	NA	NA	NA	NA	NA	NA	GG	GG	GG	GG	GG	GG	GG	GG	GG	GG	GG	GG	GG	GG	GG	GG	GG	GG	GG	GG	GG	GG	GG	GG	GG	GG	GG	GG	GG	GG	GG	GG	GG	GG	GG	GG	GG	GG	GG
8200234|F|0-38:T>A-38:T>A	A/T	2	27641266	+	NA	NA	NA	NA	NA	NA	AA	AA	AA	AA	TT	AA	TT	AA	AA	AA	AA	TT	AA	AA	AA	AA	TT	AA	AA	AA	AA	AA	AA	AA	AA	AA	AA	TT	AA	TT	TT	AA	AA	AA	TT	AA	AA	AA	AA
3384393|F|0-32:A>G-32:A>G	G/A	2	27700966	+	NA	NA	NA	NA	NA	NA	GG	GG	GG	GG	GG	GG	GG	GG	GG	GG	GG	GG	GG	GG	GG	GA	GG	GG	GG	GG	GG	GG	GG	GG	GG	GG	GG	GG	GG	GG	GG	GG	GG	GG	GG	GG	GG	GG	GG
3377570|F|0-52:A>G-52:A>G	A/G	2	27813230	+	NA	NA	NA	NA	NA	NA	AA	AA	AA	AA	AA	AA	AA	AA	AA	AA	AA	AA	AA	AA	AA	AA	AA	AA	AA	AA	AA	AA	AA	AA	AA	AA	AA	AA	AA	AA	AA	AA	AA	AA	AA	AA	AA	AA	AA
3381240|F|0-10:T>C-10:T>C	T/C	2	27817861	+	NA	NA	NA	NA	NA	NA	CC	TT	CC	CC	TT	CC	TT	CC	CC	CC	CC	TT	CC	CC	CC	CC	TT	CC	CC	CC	CC	CC	TT	CC	CC	TT	TT	TT	CC	TT	TT	CC	TT	CC	TT	CC	TT	CC	TT
3378904|F|0-16:T>C-16:T>C	T/C	2	27927953	+	NA	NA	NA	NA	NA	NA	TT	CC	TT	TT	CC	TT	CC	TT	TT	TT	TT	CC	TT	TT	TT	TT	CC	TT	TT	TT	TT	TT	CT	TT	TT	CC	CC	CC	TT	CC	CC	TT	CC	TT	CC	TT	CC	TT	CC
8212005|F|0-30:C>A-30:C>A	C/A	2	27933946	+	NA	NA	NA	NA	NA	NA	CC	CC	CC	CC	CC	CC	CC	CC	CC	CC	CC	CC	CC	CC	CC	CC	CC	CC	CC	CC	CC	CC	CC	CC	CC	CC	CC	CC	CC	CC	CC	CC	CC	CC	CC	CC	CC	CC	CC
3382993|F|0-36:A>T-36:A>T	A/T	2	27935331	+	NA	NA	NA	NA	NA	NA	TT	AA	TT	TT	AA	TT	AA	TT	TT	TT	TT	AA	TT	TT	TT	TT	AA	TT	TT	TT	TT	TT	AA	TT	TT	AA	AA	AA	TT	AA	AA	TT	AA	TT	AA	TT	AA	TT	AA
3382652|F|0-6:G>C-6:G>C	G/C	2	27946398	+	NA	NA	NA	NA	NA	NA	CC	GG	CC	CC	GG	CC	GG	CC	CC	CC	CC	GG	CC	CC	CC	CC	GG	CC	CC	CC	CC	CC	CG	CC	CC	GG	GG	GG	CC	GG	GG	CC	GG	CC	GG	CC	GG	CC	GG
8199939|F|0-9:G>T-9:G>T	G/T	2	27967351	+	NA	NA	NA	NA	NA	NA	GG	GG	GG	GG	GG	GG	GG	GG	GG	GG	GG	GG	GG	GG	GG	GG	GG	GG	GG	GG	GG	GG	GG	GG	GG	GG	GG	GG	GG	GG	GG	GG	GG	GG	GG	GG	GG	GG	GG
8197394|F|0-64:C>G-64:C>G	G/C	2	27967417	+	NA	NA	NA	NA	NA	NA	GG	GG	GG	GG	GC	GG	GG	GG	GG	GG	GG	CC	GG	GG	GG	GG	GG	GG	GG	GG	GG	GG	CC	GG	GG	CC	GG	GG	GG	GG	GG	GG	CC	GG	GG	GG	CC	GG	GG
3383283|F|0-28:T>C-28:T>C	C/T	2	27980475	+	NA	NA	NA	NA	NA	NA	CT	CC	TT	TT	CC	TT	CC	TT	TT	TT	TT	CC	TT	TT	TT	TT	CC	TT	TT	TT	TT	TT	CC	TT	TT	CC	CC	CC	TT	CC	CC	TT	CC	TT	CT	TT	CC	TT	CC
3374174|F|0-37:A>C-37:A>C	A/C	2	28072309	+	NA	NA	NA	NA	NA	NA	AA	CC	AA	AA	CA	AA	AA	AA	AA	AA	AA	CC	AA	AA	AA	AA	AA	AA	AA	AA	AA	AA	CA	AA	AA	CC	CC	CC	AA	CC	CC	AA	CC	AA	CA	AA	CC	AA	CC
3379587|F|0-65:T>A-65:T>A	T/A	2	28072769	+	NA	NA	NA	NA	NA	NA	TT	TT	TT	TT	AT	TT	AA	TT	TT	TT	TT	TT	TT	TT	TT	TT	AA	TT	TT	TT	TT	TT	TT	TT	TT	TT	TT	TT	TT	TT	TT	TT	TT	TT	AT	TT	TT	TT	TT
8210499|F|0-20:A>G-20:A>G	A/G	2	28104839	+	NA	NA	NA	NA	NA	NA	AA	AA	AA	AA	GA	AA	GG	AA	AA	AA	AA	AA	AA	AA	AA	AA	GG	AA	AA	AA	AA	AA	AA	AA	AA	AA	AA	AA	AA	AA	AA	AA	AA	AA	GA	AA	AA	AA	AA
3380167|F|0-67:A>G-67:A>G	A/G	2	28110993	+	NA	NA	NA	NA	NA	NA	AA	GG	AA	AA	GA	AA	AA	AA	AA	AA	AA	GG	AA	AA	AA	AA	AA	AA	AA	AA	AA	AA	GG	AA	AA	GG	GG	GG	AA	GG	GG	AA	GG	AA	GA	AA	GG	AA	GG
8204654|F|0-18:C>T-18:C>T	C/T	2	28122353	+	NA	NA	NA	NA	NA	NA	CC	CC	CC	CC	TC	CC	TT	CC	CC	CC	CC	CC	CC	CC	CC	CC	TT	CC	CC	CC	CC	CC	CC	CC	CC	CC	CC	CC	CC	CC	CC	CC	CC	CC	TT	CC	CC	CC	CC
8200935|F|0-38:A>G-38:A>G	A/G	2	28122399	+	NA	NA	NA	NA	NA	NA	GG	AA	GG	GG	AA	GG	AA	GG	GG	GG	GG	AA	GG	GG	GG	GG	AA	GG	GG	GG	GG	GG	AA	GG	GG	AA	AA	AA	GG	AA	AA	GG	AA	GG	AA	GG	AA	GG	AA
3378375|F|0-42:A>G-42:A>G	G/A	2	28164037	+	NA	NA	NA	NA	NA	NA	AA	GG	AA	AA	GG	AA	GG	AA	AA	AA	AA	GG	AA	AA	AA	AA	GG	AA	AA	AA	AA	AA	GA	AA	AA	GG	GG	GG	AA	GG	GG	AA	GG	AA	GG	AA	GG	AA	GG
3378085|F|0-41:A>G-41:A>G	A/G	2	28165386	+	NA	NA	NA	NA	NA	NA	GG	AA	GG	GG	AA	GG	AA	GG	GG	GG	GG	AA	GG	GG	GG	GG	AA	GG	GG	GG	GG	GG	AA	GG	GG	AA	AA	AA	GG	AA	AA	GG	AA	GG	AA	GG	AA	GG	AA
3383883|F|0-28:T>A-28:T>A	T/A	2	28165429	+	NA	NA	NA	NA	NA	NA	AA	TT	AA	AA	TT	AA	TT	AA	AA	AA	AA	TT	AA	AA	AA	AA	TT	AA	AA	AA	AA	AA	TT	AA	AA	TT	TT	TT	AA	TT	TT	AA	TT	AA	TT	AA	TT	AA	TT
8201739|F|0-53:C>A-53:C>A	C/A	2	28167428	+	NA	NA	NA	NA	NA	NA	AA	CC	AA	AA	CC	AA	CC	AA	AA	AA	AA	CC	AA	AA	AA	AA	CC	AA	AA	AA	AA	AA	CC	AA	AA	CC	CC	CC	AA	CC	CC	AA	CC	AA	CC	AA	CC	AA	CC
16649532|F|0-27:T>C-27:T>C	T/C	2	28274604	+	NA	NA	NA	NA	NA	NA	TT	CC	TT	TT	CT	TT	CT	TT	TT	TT	TT	CT	TT	TT	TT	TT	CT	TT	TT	TT	TT	TT	CT	TT	TT	CT	CT	CT	TT	CT	CT	TT	CT	TT	CT	TT	CT	TT	CT
3383532|F|0-38:A>G-38:A>G	C/T	2	28338749	+	NA	NA	NA	NA	NA	NA	CT	CC	CT	CT	CC	CT	CC	CT	CT	CT	CT	CC	CT	CT	CT	CT	CC	CT	CT	CT	CT	TT	CC	CT	CC	CC	CC	CC	CT	CC	CC	CT	CC	TT	CC	CT	CC	CT	CC
3383532|F|0-60:T>C-60:T>C	G/A	2	28338749	+	NA	NA	NA	NA	NA	NA	AA	GG	AA	AA	GG	AA	GG	AA	AA	AA	AA	GG	AA	AA	AA	AA	GG	AA	AA	AA	AA	AA	GG	AA	AA	GG	GG	GG	AA	GG	GG	AA	GG	AA	GG	AA	GG	AA	GG
8196795|F|0-36:G>A-36:G>A	A/G	2	28352706	+	NA	NA	NA	NA	NA	NA	AA	AA	AA	AA	AA	AA	AA	AA	AA	AA	AA	AA	AA	AA	AA	AA	AA	AA	AA	AA	AA	AA	AA	AA	AA	AA	AA	AA	AA	AA	AA	AA	AA	AA	AA	AA	AA	AA	AA
3384186|F|0-42:C>T-42:C>T	C/T	2	28364446	+	NA	NA	NA	NA	NA	NA	TT	CC	TT	TT	CC	TT	CC	TT	TT	TT	TT	CC	TT	TT	TT	TT	CC	TT	TT	TT	TT	TT	CC	TT	TC	CC	CC	CC	TT	CC	CC	TT	CC	TT	CC	TT	CC	TT	CC
3380853|F|0-6:A>G-6:A>G	G/A	2	28397769	+	NA	NA	NA	NA	NA	NA	AA	GG	AA	AA	GG	AA	GG	AA	AA	AA	AA	GG	AA	AA	AA	AA	GG	AA	AA	AA	AA	AA	GA	AA	AA	GG	GG	GG	AA	GG	GG	AA	GG	AA	GG	AA	GG	AA	GG
3379844|F|0-30:A>T-30:A>T	A/T	2	28417734	+	NA	NA	NA	NA	NA	NA	AA	TT	AA	AA	TT	AA	TT	AA	AA	AA	AA	TT	AA	AA	AA	AA	TT	AA	AA	AA	AA	AA	TA	AA	AA	TT	TT	TT	AA	TT	TT	AA	TT	AA	TT	AA	TT	AA	TT
3383239|F|0-21:G>A-21:G>A	G/A	2	28471696	+	NA	NA	NA	NA	NA	NA	GG	GG	GG	GG	GG	GG	GG	GG	GG	GG	GG	GG	GG	GG	GG	GG	GG	GG	GG	GG	GG	GG	GG	GG	GG	GG	GG	GG	GG	GG	GG	GG	GG	GG	GG	GG	GG	GG	GG
3377910|F|0-20:G>T-20:G>T	G/T	2	28472467	+	NA	NA	NA	NA	NA	NA	GG	GG	GG	GG	GG	GG	GG	GG	GG	GG	GG	GG	GG	GG	GG	GG	GG	GG	GG	GG	GG	GG	GG	GG	GG	GG	GG	GG	GG	GG	GG	GG	GG	GG	GG	GG	GG	GG	GG
3378223|F|0-19:C>T-19:C>T	C/T	2	28479366	+	NA	NA	NA	NA	NA	NA	CC	CC	CC	CC	TT	CC	TT	CC	CC	CC	CC	TT	CC	CC	CC	CC	TT	CC	CC	CC	CC	CC	TC	CC	CC	TT	CC	CC	CC	CC	CC	CC	CC	CC	TT	CC	TT	CC	CC
3382518|F|0-54:C>T-54:C>T	C/T	2	28496892	+	NA	NA	NA	NA	NA	NA	CC	CC	CC	CC	CC	CC	CC	CC	CC	CC	CC	CC	CC	CC	CC	CC	CC	CC	CC	CC	CC	CC	CC	CC	CC	CC	CC	CC	CC	CC	CC	CC	CC	CC	CC	CC	CC	CC	CC
3379085|F|0-13:G>A-13:G>A	G/A	2	28543248	+	NA	NA	NA	NA	NA	NA	GG	GG	GG	GG	GG	GG	GG	GG	GG	GG	GG	GG	GG	GG	GG	GG	GG	GG	GG	GG	GG	GG	GG	GG	GG	GG	GG	GG	GG	GG	GG	GG	GG	GG	GG	GG	GG	GG	GG
3382520|F|0-57:A>G-57:A>G	G/A	2	28575593	+	NA	NA	NA	NA	NA	NA	GG	GG	GG	GG	GG	GG	GG	GG	GG	GG	GG	GG	GG	GG	GG	GG	GG	GG	GG	GG	GG	GG	GG	GG	GG	GG	GG	GG	GG	GG	GG	GG	GG	GG	GG	GG	GG	GG	GG
3382843|F|0-28:C>T-28:C>T	C/T	2	28630765	+	NA	NA	NA	NA	NA	NA	CC	TT	CC	CC	CC	CC	CC	CC	CC	CC	CC	CC	CC	CC	CC	CC	CC	CC	CC	CC	CC	CC	TT	CC	CC	TT	TT	TT	CC	TT	TT	CC	TT	CC	CC	CC	TT	CC	TT
3380912|F|0-43:A>G-43:A>G	A/G	2	28632103	+	NA	NA	NA	NA	NA	NA	AA	AA	AA	AA	AA	AA	AA	AA	AA	AA	AA	AA	AA	AA	AA	AA	AA	AA	AA	AA	AA	AA	AA	AA	AA	AA	AA	AA	AA	AA	AA	AA	AA	AA	AA	AA	AA	AA	AA
100072900|F|0-34:A>T-34:A>T	T/A	2	28765931	+	NA	NA	NA	NA	NA	NA	TT	TT	TT	TT	TT	TT	TT	TT	TT	TT	TT	TT	TT	TT	TT	TT	TT	TT	TT	TT	TT	TT	TT	TT	TT	TT	TT	TT	TT	TT	TT	TT	TT	TT	TT	TT	TT	TT	TT
100065420|F|0-14:C>T-14:C>T	T/C	2	28765997	+	NA	NA	NA	NA	NA	NA	TT	TT	TT	TT	TT	TT	TT	TT	TT	TT	TT	TT	TT	TT	TT	TT	TT	TT	TT	TT	TT	TT	TT	TT	TT	TT	TT	TT	TT	TT	TT	TT	TT	TT	TT	TT	TT	TT	TT
100033056|F|0-46:T>C-46:T>C	T/C	2	28767654	+	NA	NA	NA	NA	NA	NA	CC	TT	CC	CC	TT	CC	TT	CC	CC	CC	CC	TT	CC	CC	CC	CC	TT	TT	TT	CC	CC	CC	CC	CC	CC	TT	TT	TT	CC	TT	TT	CC	TT	CC	TT	CC	TT	TT	TT
3384555|F|0-19:C>G-19:C>G	C/G	2	28808487	+	NA	NA	NA	NA	NA	NA	CC	CC	CC	CC	CC	CC	CC	CC	CC	CC	CC	CC	CC	CC	CC	CC	CC	CC	CC	CC	CC	CC	CC	CC	CC	CC	CC	CC	CC	CC	CC	CC	CC	CC	CC	CC	CC	CC	CC
3375899|F|0-25:T>G-25:T>G	G/T	2	28853126	+	NA	NA	NA	NA	NA	NA	TT	GG	TT	TT	GG	TT	GG	TT	TT	TT	TT	GG	TT	TT	TT	TT	GG	TT	TT	TT	TT	TT	GT	TT	TT	GG	GG	GG	TT	GG	GG	TT	GG	TT	GG	TT	GG	TT	GG
3366321|F|0-45:T>C-45:T>C	C/T	2	28853192	+	NA	NA	NA	NA	NA	NA	TT	CC	TT	TT	CC	TT	CC	TT	TT	TT	TT	CC	TT	TT	TT	TT	CC	TT	TT	TT	TT	TT	CT	TT	TT	CC	CC	CC	TT	CC	CC	TT	CC	TT	CC	TT	CC	TT	CC
8195826|F|0-47:G>T-47:G>T	T/G	2	28872286	+	NA	NA	NA	NA	NA	NA	TT	TT	TT	TT	TT	TG	TT	TT	TT	TT	TT	TT	TT	TT	TT	TT	TT	TT	TT	TT	TT	TT	TT	TT	TT	TT	TT	TT	TT	TT	TT	TT	TT	TT	TT	TT	TT	TT	TT
3383989|F|0-47:A>T-47:A>T	A/T	2	28900672	+	NA	NA	NA	NA	NA	NA	AA	AA	AA	AA	AA	TA	AA	AA	AA	AA	AA	AA	AA	AA	AA	AA	AA	AA	AA	AA	AA	AA	AA	AA	AA	AA	AA	AA	AA	AA	AA	AA	AA	AA	AA	AA	AA	AA	AA
3369720|F|0-53:A>T-53:A>T	T/A	2	28921608	+	NA	NA	NA	NA	NA	NA	AA	TT	AA	AA	TT	AA	TT	AA	AA	AA	AA	TT	AA	AA	AA	AA	TT	AA	AA	AA	AA	AA	TT	AA	AA	TT	TT	TT	AA	TT	TT	AA	TT	AA	TT	AA	TT	AA	TT
3382543|F|0-37:G>T-37:G>T	G/T	2	28921674	+	NA	NA	NA	NA	NA	NA	TT	GG	TT	TT	GG	TT	GG	TT	TT	TT	TT	GG	TT	TT	TT	TT	GG	TT	TT	TT	TT	TT	GG	TT	TT	GG	GG	GG	TT	GG	GG	TT	GG	TT	GG	TT	GG	TT	GG
3381450|F|0-55:G>A-55:G>A	G/A	2	28966130	+	NA	NA	NA	NA	NA	NA	GG	AA	GG	GG	AA	GG	AA	GG	GG	GG	AG	AA	GG	GG	GG	GG	AA	GG	GG	GG	GG	GG	AG	GG	GG	AA	AA	AA	GG	AA	AA	GG	AA	GG	AA	GG	AA	GG	AA
3382460|F|0-49:A>G-49:A>G	A/G	2	28966196	+	NA	NA	NA	NA	NA	NA	AA	GG	AA	AA	GA	AA	GG	AA	AA	AA	AA	GG	AA	AA	AA	AA	GG	AA	AA	AA	AA	AA	GG	AA	AA	GG	GG	GG	AA	GG	GG	AA	GG	AA	GG	AA	GG	AA	GG
3379295|F|0-26:A>T-26:A>T	A/T	2	28986687	+	NA	NA	NA	NA	NA	NA	AA	TT	AA	AA	TT	AA	TT	AA	AA	AA	AA	TT	AA	AA	AA	AA	TT	AA	AA	AA	AA	AA	TA	AA	AA	TT	TT	TT	AA	TT	TT	AA	TT	AA	TT	AA	AA	AA	TT
8200704|F|0-38:C>T-38:C>T	C/T	2	29049327	+	NA	NA	NA	NA	NA	NA	CC	CC	CC	CC	CC	CC	CC	CC	CC	CC	CC	CC	CC	CC	CC	CC	CC	CC	CC	CC	CC	CC	CC	CC	CC	CC	CC	CC	CC	CC	CC	CC	CC	CC	CC	CC	CC	CC	CC
3370335|F|0-25:A>C-25:A>C	A/C	2	29055425	+	NA	NA	NA	NA	NA	NA	AA	AA	AA	AA	AA	AA	AA	AA	AA	AA	AA	AA	AA	AA	AA	AA	AA	AA	AA	AA	AA	AA	AA	AA	AA	AA	AA	AA	AA	AA	AA	AA	AA	AA	AA	AA	AA	AA	AA
3377204|F|0-48:T>C-48:T>C	T/C	2	29055491	+	NA	NA	NA	NA	NA	NA	TT	TT	TT	TT	TT	TT	TT	TT	TT	TT	TT	TT	TT	TT	TT	TT	TT	TT	TT	TT	TT	TT	TT	TT	TT	TT	TT	TT	TT	TT	TT	TT	TT	TT	TT	TT	TT	TT	TT
3377182|F|0-57:A>G-57:A>G	A/G	2	29105901	+	NA	NA	NA	NA	NA	NA	AA	AA	AA	AA	AA	AA	AA	AA	AA	AA	AA	AA	AA	AA	AA	AA	AA	AA	AA	AA	AA	AA	AA	AA	AA	AA	AA	AA	AA	AA	AA	AA	AA	AA	AA	AA	AA	AA	AA
3382855|F|0-38:C>T-38:C>T	C/T	2	29105967	+	NA	NA	NA	NA	NA	NA	CC	CC	CC	CC	CC	CC	CC	CC	CC	CC	CC	CC	CC	CC	CC	CC	CC	CC	CC	CC	CC	CC	CC	CC	CC	CC	CC	CC	CC	CC	CC	CC	CC	CC	CC	CC	CC	CC	CC
3377871|F|0-28:G>C-28:G>C	G/C	2	29149948	+	NA	NA	NA	NA	NA	NA	GG	CC	GG	GG	CC	CC	CC	CG	GG	GG	CC	CC	GG	GG	GG	GG	CC	GG	GG	GG	GG	GG	CG	GG	GG	CC	CC	CC	CC	CC	CC	GG	CC	GG	CC	GG	GG	GG	CC
8175575|F|0-37:T>C-37:T>C	C/T	2	29160981	+	NA	NA	NA	NA	NA	NA	CC	TT	CC	CC	TT	TT	TT	CT	CT	CC	TT	TT	CC	CC	CC	CC	TT	CC	CC	CC	CC	CT	CT	CC	CC	TT	TT	TT	TT	TT	TT	CC	TT	CC	TT	CC	CC	CC	TT
8211864|F|0-12:C>A-12:C>A	C/A	2	29251855	+	NA	NA	NA	NA	NA	NA	CC	AA	CC	CC	AA	AA	AA	AC	CC	CC	AA	AA	CC	CC	CC	CC	AA	CC	CC	CC	CC	AC	AA	CC	CC	AA	AA	AA	AA	AA	AA	CC	AA	CC	AA	CC	CC	CC	AA
3383384|F|0-57:T>C-57:T>C	T/C	2	29259943	+	NA	NA	NA	NA	NA	NA	TT	CC	TT	TT	CC	CC	CC	TT	TT	TT	CC	CC	TT	TT	TT	TT	CC	TT	TT	TT	TT	TT	CC	TT	TT	CC	CC	CC	CC	CC	CC	TT	CC	TT	CC	TT	TT	TT	CC
3380574|F|0-53:C>T-53:C>T	C/T	2	29260009	+	NA	NA	NA	NA	NA	NA	CC	CC	CC	CC	CC	TT	CC	TC	CC	CC	TT	CC	CC	CC	CC	CC	CC	CC	CC	CC	CC	CC	CC	CC	CC	CC	CC	CC	TT	CC	CC	CC	CC	CC	CC	CC	CC	CC	CC
3379474|F|0-7:T>A-7:T>A	T/A	2	29269246	+	NA	NA	NA	NA	NA	NA	TT	TT	TT	TT	TT	TT	TT	TT	TT	TT	TT	TT	TT	TT	TT	TT	TT	TT	TT	TT	TT	TT	TT	TT	TT	TT	TT	TT	TT	TT	TT	TT	TT	TT	TT	TT	TT	TT	TT
8205226|F|0-35:A>G-35:A>G	G/A	2	29269312	+	NA	NA	NA	NA	NA	NA	GG	GG	GG	GG	GG	GG	GG	GG	GG	GG	GG	GG	GG	GG	GG	GG	GG	GG	GG	GG	GG	GG	GG	GG	GG	GG	GG	GG	GG	GG	GG	GG	GG	GG	GG	GG	GG	GG	GG
3377717|F|0-15:C>G-15:C>G	C/G	2	29316493	+	NA	NA	NA	NA	NA	NA	CC	CC	CC	CC	CC	CC	CC	CC	CC	CC	CC	CC	CC	CC	CC	CC	CC	CC	CC	CC	CC	CC	CC	CC	CC	CC	CC	CC	CC	CC	CC	CC	CC	CC	CC	CC	CC	CC	CC
3377999|F|0-51:C>T-51:C>T	C/T	2	29316537	+	NA	NA	NA	NA	NA	NA	CC	CC	CC	CC	CC	CC	CC	CC	CC	CC	CC	CC	CC	CC	CC	CC	CC	CC	CC	CC	CC	CC	CC	CC	CC	CC	CC	CC	CC	CC	CC	CC	CC	CC	CC	CC	CC	CC	CC
3384141|F|0-55:A>G-55:A>G	A/G	2	29316893	+	NA	NA	NA	NA	NA	NA	AA	AA	AA	AA	AA	AA	AA	AA	AA	AA	AA	AA	AA	AA	AA	AA	AA	AA	AA	AA	AA	AA	AA	AA	AA	AA	AA	AA	AA	AA	AA	AA	AA	AA	AA	AA	AA	AA	AA
3380029|F|0-8:G>T-8:G>T	T/G	2	29341297	+	NA	NA	NA	NA	NA	NA	TT	TT	TT	TT	TT	TT	TT	TG	TT	TT	TT	TT	TT	GG	TT	GG	TT	GG	TG	TT	TT	TT	TG	TT	TT	TT	TT	TT	TT	TT	TT	TT	TT	TT	TT	TT	GG	GG	TT
3382995|F|0-6:C>T-6:C>T	C/T	2	29346979	+	NA	NA	NA	NA	NA	NA	CC	CC	CC	CC	CC	CC	CC	TC	CC	CC	CC	CC	CC	TT	CC	TT	CC	TT	TT	CC	CC	CC	CC	CC	CC	CC	CC	CC	CC	CC	CC	CC	CC	CC	CC	CC	TT	TT	CC
3381706|F|0-19:A>G-19:A>G	A/G	2	29422411	+	NA	NA	NA	NA	NA	NA	AA	AA	AA	AA	AA	AA	AA	AA	AA	AA	AA	AA	AA	AA	AA	AA	AA	AA	AA	AA	AA	AA	AA	AA	AA	AA	AA	AA	AA	AA	AA	AA	AA	AA	AA	AA	GG	AA	AA
3378010|F|0-15:A>C-15:A>C	A/C	2	29431659	+	NA	NA	NA	NA	NA	NA	AA	AA	AA	AA	AA	AA	AA	AA	AA	AA	AA	AA	AA	AA	AA	AA	AA	AA	AA	AA	AA	AA	AA	AA	AA	AA	AA	AA	AA	AA	AA	AA	AA	AA	AA	AA	CC	AA	AA
3382951|F|0-35:C>T-35:C>T	C/T	2	29436977	+	NA	NA	NA	NA	NA	NA	TT	CC	TT	TT	CC	CC	CC	TC	TT	TT	CC	CC	TT	TT	TT	TT	CC	TT	TT	TT	TT	CC	CC	TT	TT	CC	CC	CC	CC	CC	CC	TT	CC	TT	CC	TT	CC	TT	CC
3380636|F|0-33:C>A-33:C>A	C/A	2	29504584	+	NA	NA	NA	NA	NA	NA	CC	CC	CC	CC	CC	CC	CC	CC	CC	CC	CC	CC	CC	CC	CC	CC	CC	CC	CC	CC	CC	CC	CC	CC	CC	CC	CC	CC	CC	CC	CC	CC	CC	CC	CC	CC	CC	CC	CC
3377509|F|0-27:T>G-27:T>G	T/G	2	29517630	+	NA	NA	NA	NA	NA	NA	TT	GG	TT	TT	GG	GG	GG	GT	TT	TT	GG	GG	TT	TT	TT	TT	GG	TT	TT	TT	TT	GT	GT	TT	TT	GG	GG	GG	GG	GG	GG	TT	GG	TT	GG	TT	TT	TT	GG
3378515|F|0-60:C>T-60:C>T	C/T	2	29572171	+	NA	NA	NA	NA	NA	NA	TT	CC	TT	TT	CC	CC	CC	TC	TT	TT	CC	CC	TT	TT	TT	TT	CC	TT	TT	TT	TT	TT	TC	TT	TT	CC	CC	CC	CC	CC	CC	TT	CC	TT	CC	TT	CC	TT	CC
3366388|F|0-39:A>G-39:A>G	A/G	2	29575648	+	NA	NA	NA	NA	NA	NA	AA	AA	AA	AA	AA	AA	AA	AA	AA	AA	AA	AA	AA	AA	AA	AA	AA	AA	AA	AA	AA	AA	AA	AA	AA	AA	AA	AA	AA	AA	AA	AA	AA	AA	AA	AA	GG	AA	AA
8212671|F|0-6:G>A-6:G>A	A/G	2	29596711	+	NA	NA	NA	NA	NA	NA	AA	GG	AA	AA	GG	GG	GG	AG	AA	AA	GG	GG	AA	AA	AA	AA	GG	AA	AA	AA	AA	AA	AG	AA	AA	GG	GG	GG	GG	GG	GG	AA	GG	AA	GG	AA	AA	AA	GG
3380376|F|0-41:G>A-41:G>A	G/A	2	29596777	+	NA	NA	NA	NA	NA	NA	GG	AA	GG	GG	AA	AA	AA	AG	GG	GG	AA	AA	GG	GG	GG	GG	AA	GG	GG	GG	GG	AG	AG	GG	GG	AA	AA	AA	AA	AA	AA	GG	AA	GG	AA	GG	GG	GG	AA
3377422|F|0-58:T>A-58:T>A	T/A	2	29600578	+	NA	NA	NA	NA	NA	NA	AA	TT	AA	AA	TT	TT	TT	AT	AA	AA	TT	TT	AA	AA	AA	AA	TT	AA	AA	AA	AA	AT	AT	AA	AA	TT	TT	TT	TT	TT	TT	AA	TT	AA	TT	AA	TT	AA	TT
3377921|F|0-39:C>G-39:C>G	C/G	2	29600982	+	NA	NA	NA	NA	NA	NA	CC	CC	CC	CC	CC	CC	CC	CC	CC	CC	CC	CC	CC	CC	CC	CC	CC	CC	CC	CC	CC	CC	CC	CC	CC	CC	CC	CC	CC	CC	CC	CC	CC	CC	CC	CC	GG	CC	CC
3381998|F|0-24:C>G-24:C>G	C/G	2	29727873	+	NA	NA	NA	NA	NA	NA	CC	CC	CC	CC	CC	CC	CC	CC	CC	CC	CC	CC	CC	CC	CC	CC	CC	CC	CC	CC	CC	CC	CC	CC	CC	CC	CC	CC	CC	CC	CC	CC	CC	CC	CC	CC	GG	CC	CC
3383823|F|0-65:C>T-65:C>T	C/T	2	29732130	+	NA	NA	NA	NA	NA	NA	CC	CC	CC	CC	CC	CC	CC	CC	CC	CC	CC	CC	CC	CC	CC	CC	CC	CC	CC	CC	CC	CC	CC	CC	CC	CC	CC	CC	CC	CC	CC	CC	CC	CC	CC	CC	TT	CC	CC
3370413|F|0-61:T>A-61:T>A	T/A	2	29923122	+	NA	NA	NA	NA	NA	NA	AA	TT	AA	AA	TT	AA	AA	AA	AA	AA	AA	TT	AA	AA	AA	AA	AA	TT	AA	AA	AA	AA	TT	AA	AA	TT	TT	TT	AA	TT	TT	AA	TT	AA	AT	AA	TT	AT	TT
3378083|F|0-60:C>T-60:C>T	C/T	2	29925129	+	NA	NA	NA	NA	NA	NA	TT	CC	TT	TT	CC	TT	TT	TT	TT	TT	TT	CC	TT	TT	TT	TT	TT	CC	TT	TT	TT	TT	CC	TT	TT	CC	CC	CC	TT	CC	CC	TT	CC	TT	TC	TT	CC	TC	CC
3377370|F|0-15:C>T-15:C>T	C/T	2	29925195	+	NA	NA	NA	NA	NA	NA	TT	CC	TT	TT	CC	TT	TT	TT	TT	TT	TT	CC	TT	TT	TT	TT	TT	CC	TT	TT	TT	TT	CC	TT	TT	CC	CC	CC	TT	CC	CC	TT	TC	TT	TC	TT	CC	TC	CC
3384055|F|0-33:A>G-33:A>G	A/G	2	29982607	+	NA	NA	NA	NA	NA	NA	AA	GG	AA	AA	GG	AA	AA	AA	AA	AA	AA	GG	AA	AA	AA	AA	AA	GG	AA	AA	AA	AA	GG	AA	AA	GG	GG	GG	AA	GG	GG	AA	GG	AA	GA	AA	AA	GA	GG
3368551|F|0-7:C>T-7:C>T	C/T	2	30044461	+	NA	NA	NA	NA	NA	NA	CC	CC	CC	CC	CC	CC	CC	CC	CC	CC	CC	CC	CC	CC	CC	CC	CC	CC	CC	CC	CC	CC	TT	CC	CC	TT	CC	TT	CC	TT	TT	CC	CC	CC	CC	CC	CC	CC	CC
3378821|F|0-23:C>A-23:C>A	C/A	2	30072182	+	NA	NA	NA	NA	NA	NA	CC	CC	CC	CC	CC	CC	CC	CC	CC	CC	CC	CC	CC	CC	CC	CC	CC	CC	CC	CC	CC	CC	AA	CC	CC	AA	CC	AA	CC	AA	AA	CC	CC	CC	CC	CC	CC	CC	CC
3377962|F|0-33:C>T-33:C>T	C/T	2	30156296	+	NA	NA	NA	NA	NA	NA	CC	CC	CC	CC	CC	CC	CC	CC	CC	CC	CC	CC	CC	CC	CC	CC	CC	CC	CC	CC	CC	CC	CC	CC	CC	CC	CC	CC	CC	CC	CC	CC	CC	CC	CC	CC	TT	CC	CC
3377651|F|0-41:T>A-41:T>A	T/A	2	30218974	+	NA	NA	NA	NA	NA	NA	TT	TT	TT	TT	TT	TT	TT	TT	TT	TT	TT	TT	TT	TT	TT	TT	TT	TT	TT	TT	TT	TT	TT	TT	TT	TT	TT	TT	TT	TT	TT	TT	TT	TT	TT	TT	AA	TT	TT
3380999|F|0-51:A>G-51:A>G	A/G	2	30264466	+	NA	NA	NA	NA	NA	NA	AA	AA	AA	AA	AA	AA	AA	AA	AA	AA	AA	AA	AA	AA	AA	AA	AA	AA	AA	AA	AA	AA	AA	AA	AA	AA	AA	AA	AA	AA	AA	AA	AA	AA	AA	AA	GG	AA	AA
3379028|F|0-10:A>C-10:A>C	A/C	2	30299860	+	NA	NA	NA	NA	NA	NA	AA	AA	AA	AA	AA	AA	AA	AA	AA	AA	AA	AA	AA	AA	AA	AA	AA	AA	AA	AA	AA	AA	AA	AA	AA	AA	AA	AA	AA	AA	AA	AA	AA	AA	AA	AA	CC	AA	AA
8212173|F|0-5:C>T-5:C>T	T/C	2	30364338	+	NA	NA	NA	NA	NA	NA	CC	CC	CC	CC	TT	CC	TT	CC	CC	CC	TT	TT	CC	CC	CC	CC	TT	CC	CC	CC	CC	CC	CC	CC	CC	CC	CC	TT	CC	TT	TT	CC	CC	CC	TT	CC	TT	CC	CC
3383673|F|0-12:G>C-12:G>C	C/G	2	30365692	+	NA	NA	NA	NA	NA	NA	GG	GG	GG	GG	CC	GG	CC	GG	GG	GG	CC	CC	GG	GG	GG	GG	CC	GG	GG	GG	GG	GG	GG	GG	GG	GG	GG	CC	GG	CC	CC	GG	GG	GG	CC	GG	CC	GG	GG
3382377|F|0-15:T>A-15:T>A	A/T	2	30365758	+	NA	NA	NA	NA	NA	NA	TT	TT	TT	TT	AA	TT	AA	TT	TT	TT	AA	AA	TT	TT	TT	TT	AA	TT	TT	TT	TT	TT	TT	TT	TT	TT	TT	AA	TT	AA	AA	TT	TT	TT	AA	TT	AA	TT	TT
3380877|F|0-40:C>G-40:C>G	G/C	2	30376188	+	NA	NA	NA	NA	NA	NA	CC	CC	CC	CC	GG	CC	GG	CC	CC	CC	GG	GG	CC	CC	CC	CC	GG	CC	CC	CC	CC	CC	CC	CC	CC	CC	CC	GG	CC	GG	GG	CC	CC	CC	GG	CC	GG	CC	CC
3378357|F|0-36:T>C-36:T>C	T/C	2	30403024	+	NA	NA	NA	NA	NA	NA	TT	TT	TT	TT	TT	TT	TT	TT	TT	TT	TT	TT	TT	TT	TT	TT	TT	TT	TT	TT	TT	TT	TT	TT	TT	TT	TT	TT	TT	TT	TT	TT	TT	TT	TT	TT	CC	TT	TT
3377557|F|0-16:T>A-16:T>A	T/A	2	30571441	+	NA	NA	NA	NA	NA	NA	TT	TT	TT	TT	TT	TT	TT	TT	TT	TT	TT	TT	TT	TT	TT	TT	TT	TT	TT	TT	TT	TT	TT	TT	TT	TT	TT	TT	TT	TT	TT	TT	TT	TT	TT	TT	AA	TT	TT
3381663|F|0-32:A>G-32:A>G	A/G	2	30620449	+	NA	NA	NA	NA	NA	NA	AA	AA	AA	AA	AA	AA	AA	AA	AA	AA	AA	AA	AA	AA	AA	AA	AA	AA	AA	AA	AA	AA	AA	AA	AA	AA	AA	AA	AA	AA	AA	AA	AA	AA	AA	AA	GG	AA	AA
3378662|F|0-20:C>T-20:C>T	C/T	2	30684559	+	NA	NA	NA	NA	NA	NA	TT	CC	TT	TT	CC	CC	CC	CC	TT	TT	CC	CC	TT	CC	TT	CC	CC	CC	CC	TT	TT	TT	CC	TT	TT	CC	CC	CC	CC	CC	CC	TT	CC	TT	CC	TT	CC	CC	CC
3379292|F|0-12:G>A-12:G>A	G/A	2	30687546	+	NA	NA	NA	NA	NA	NA	GG	GG	GG	GG	GG	GG	GG	GG	GG	GG	GG	GG	GG	GG	GG	GG	GG	GG	GG	GG	GG	GG	GG	GG	GG	GG	GG	GG	GG	GG	GG	GG	GG	GG	GG	GG	GG	GG	GG
3383549|F|0-49:A>G-49:A>G	A/G	2	30727726	+	NA	NA	NA	NA	NA	NA	AA	AA	AA	AA	AA	AA	AA	AA	AA	AA	AA	AA	AA	AA	AA	AA	AA	AA	AA	AA	AA	AA	AA	AA	AA	AA	AA	AA	AA	AA	AA	AA	AA	AA	AA	AA	AA	AA	AA
100076928|F|0-7:G>A-7:G>A	A/G	2	30750423	+	NA	NA	NA	NA	NA	NA	AA	AA	AA	AA	AG	AA	AG	AG	AA	AA	AA	AG	AA	AG	AA	AA	AG	AA	AA	AA	AA	AA	AA	AA	AA	AA	AA	AG	AA	AG	AG	AA	AA	AA	AG	AA	AA	AA	AA
8212460|F|0-9:T>G-9:T>G	G/T	2	30773757	+	NA	NA	NA	NA	NA	NA	GG	GG	GG	GG	GG	GG	GG	GG	GG	GG	GG	GG	GG	GG	GG	GG	GG	GG	GG	GG	GG	GG	GG	GG	GG	GG	GG	GG	GG	GG	GG	GG	GG	GG	GG	GG	TT	GG	GG
8215062|F|0-54:G>A-54:G>A	G/A	2	30860944	+	NA	NA	NA	NA	NA	NA	GG	GG	GG	GG	GG	GG	GG	GG	GG	GG	GG	GG	GG	GG	GG	GG	GG	GG	GG	GG	GG	GG	GG	GG	GG	GG	GG	GG	GG	GG	GG	GG	GG	GG	GG	GG	AA	GG	GG
3383633|F|0-36:C>T-36:C>T	C/T	2	30939681	+	NA	NA	NA	NA	NA	NA	CC	CC	CC	CC	CC	CC	CC	CC	CC	CC	CC	CC	CC	CC	CC	CC	CC	CC	CC	CC	CC	CC	CC	CC	CC	CC	CC	CC	CC	CC	CC	CC	CC	CC	CC	CC	TT	CC	CC
3370318|F|0-16:C>T-16:C>T	C/T	2	30953310	+	NA	NA	NA	NA	NA	NA	CC	CC	CC	CC	CC	CC	CC	CC	CC	CC	CC	CC	CC	CC	CC	CC	CC	CC	CC	CC	CC	CC	CC	CC	CC	CC	CC	CC	CC	CC	CC	CC	CC	CC	CC	CC	TT	CC	CC
8208047|F|0-26:T>C-26:T>C	C/T	2	31033260	+	NA	NA	NA	NA	NA	NA	CC	CC	CC	CC	CC	CC	CC	CC	CC	CC	CC	CC	CC	CC	CC	CC	CC	CC	CC	CC	CC	CC	CC	CC	CC	CC	CC	CC	CC	CC	CC	CC	CC	CC	CC	CC	TT	CC	CC
8209436|F|0-65:T>C-65:T>C	C/T	2	31043801	+	NA	NA	NA	NA	NA	NA	CC	CC	CC	CC	CC	CC	CC	CC	CC	CC	CC	CC	CC	CC	CC	CC	CC	CC	CC	CC	CC	CC	CC	CC	CC	CC	CC	CC	CC	CC	CC	CC	CT	CC	CC	CC	TT	CC	CC
8206604|F|0-56:G>A-56:G>A	A/G	2	31102801	+	NA	NA	NA	NA	NA	NA	AA	AA	AA	AA	AA	AA	AA	AA	AA	AA	AA	AA	AA	AA	AA	AA	AA	AA	AA	AA	AA	AA	AA	AA	AA	AA	AA	AA	AA	AA	AA	AA	AA	AA	AA	AA	GG	AA	AA
3380678|F|0-25:T>A-25:T>A	T/A	2	31147761	+	NA	NA	NA	NA	NA	NA	TT	TT	TT	TT	TT	TT	TT	TT	TT	TT	TT	TT	TT	TT	TT	TT	TT	TT	TT	TT	TT	TT	TT	TT	TT	TT	TT	TT	TT	TT	TT	TT	TT	TT	TT	TT	AA	TT	TT
3383353|F|0-67:A>C-67:A>C	A/C	2	31195861	+	NA	NA	NA	NA	NA	NA	AA	AA	AA	AA	AA	AA	AA	AA	AA	AA	AA	AA	AA	AA	AA	AA	AA	AA	AA	AA	AA	AA	AA	AA	AA	AA	AA	AA	AA	AA	AA	AA	AA	AA	AA	AA	CC	AA	AA
3382213|F|0-35:C>T-35:C>T	C/T	2	31245814	+	NA	NA	NA	NA	NA	NA	CC	CC	CC	CC	CC	CC	CC	CC	CC	CC	CC	CC	CC	CC	CC	CC	CC	CC	CC	CC	CC	CC	CC	CC	CC	CC	CC	CC	CC	CC	CC	CC	CC	CC	CC	CC	TT	CC	CC
3383189|F|0-26:T>A-26:T>A	A/T	2	31246869	+	NA	NA	NA	NA	NA	NA	AA	AA	AA	AA	AA	AA	AA	AA	AA	AA	AA	AA	AA	AA	AA	AA	AA	AA	AA	AA	AA	AA	AA	AA	AA	AA	AA	AA	AA	AA	AA	AA	AA	AA	AA	AA	TT	AA	AA
3384009|F|0-13:G>A-13:G>A	A/G	2	31247589	+	NA	NA	NA	NA	NA	NA	AA	GG	AA	AA	GG	GG	GG	GG	AA	AA	GG	GG	AA	GG	AA	AA	GG	GG	GG	AA	AA	AA	AG	AA	AA	AA	GG	GG	GG	GG	GG	AA	AA	AA	GG	AA	AA	AA	GG
3383215|F|0-65:C>T-65:C>T	C/T	2	31247655	+	NA	NA	NA	NA	NA	NA	CC	CC	CC	CC	CC	CC	CC	CC	CC	CC	CC	CC	CC	CC	CC	CC	CC	CC	CC	CC	CC	CC	CC	CC	CC	CC	CC	CC	CC	CC	TT	CC	CC	CC	CC	CC	TT	CC	CC
3383215|F|0-31:C>A-31:C>A	C/A	2	31247655	+	NA	NA	NA	NA	NA	NA	AC	CC	AC	CC	CC	CC	CC	CC	AC	AC	CC	CC	AC	CC	AC	AC	CC	CC	AC	AC	AC	AC	AC	AC	AA	AC	CC	CC	CC	CC	CC	AA	AC	AC	CC	AC	AA	AC	CC
100068238|F|0-41:T>C-41:T>C	C/T	2	31267102	+	NA	NA	NA	NA	NA	NA	CC	CC	CC	CC	CC	CC	CC	CC	CC	CC	CC	CC	CC	CC	CC	CC	CC	CC	CC	CC	CC	CC	CC	CC	CC	CC	CC	CC	CC	CC	CC	CC	CC	CC	CC	CC	TT	CC	CC
3378512|F|0-16:A>T-16:A>T	A/T	2	31287495	+	NA	NA	NA	NA	NA	NA	AA	AA	AA	AA	AA	AA	AA	AA	AA	AA	AA	AA	AA	AA	AA	AA	AA	AA	AA	AA	AA	AA	AA	AA	AA	AA	AA	AA	AA	AA	AA	AA	AA	AA	AA	AA	TT	AA	AA
3383005|F|0-58:A>G-58:A>G	A/G	2	31294072	+	NA	NA	NA	NA	NA	NA	AA	AA	AA	AA	AA	AA	AA	AA	AA	AA	AA	AA	AA	AA	AA	AA	AA	AA	AA	AA	AA	AA	AA	AA	AA	AA	AA	AA	AA	AA	AA	AA	AA	AA	AA	AA	GG	AA	AA
3383421|F|0-32:C>G-32:C>G	C/G	2	31294480	+	NA	NA	NA	NA	NA	NA	CC	CC	CC	CC	CC	CC	CC	CC	CC	CC	CC	CC	CC	CC	CC	CC	CC	CC	CC	CC	CC	CC	CC	CC	CC	CC	CC	CC	CC	CC	CC	CC	CC	CC	CC	CC	GG	CC	CC
3379835|F|0-35:C>T-35:C>T	C/T	2	31307394	+	NA	NA	NA	NA	NA	NA	CC	CC	CC	CC	CC	CC	CC	CC	CC	CC	CC	CC	CC	CC	CC	CC	CC	CC	CC	CC	CC	CC	CC	CC	CC	CC	CC	CC	CC	CC	CC	CC	CC	CC	CC	CC	TT	CC	CC
3383110|F|0-22:T>G-22:T>G	T/G	2	31505693	+	NA	NA	NA	NA	NA	NA	TT	TT	TT	TT	TT	TT	TT	TT	TT	TT	TT	TT	TT	TT	TT	TT	TT	TT	TT	TT	TT	TT	TT	TT	TT	TT	TT	TT	TT	TT	TT	TT	TT	TT	TT	TT	GG	TT	TT
3378416|F|0-62:A>T-62:A>T	A/T	2	31532508	+	NA	NA	NA	NA	NA	NA	AA	AA	AA	AA	AA	AA	AA	AA	AA	AA	AA	AA	AA	AA	AA	AA	AA	AA	AA	AA	AA	AA	AA	AA	AA	AA	AA	AA	AA	AA	AA	AA	AA	AA	AA	AA	TT	AA	AA
3383223|F|0-33:G>T-33:G>T	G/T	2	31567682	+	NA	NA	NA	NA	NA	NA	GG	GG	GG	GG	GG	GG	GG	GG	GG	GG	GG	GG	GG	GG	GG	GG	GG	GG	GG	GG	GG	GG	GG	GG	GG	GG	GG	GG	GG	GG	GG	GG	GG	GG	GG	GG	TT	GG	GG
100032456|F|0-60:G>A-60:G>A	A/G	2	31688606	+	NA	NA	NA	NA	NA	NA	AA	AA	AA	AA	AA	AA	AA	AA	AA	AA	AA	AA	AA	AA	AA	AA	AA	AA	AA	AA	AA	AA	AA	AA	AA	AA	AA	AA	AA	AA	AA	AA	AA	AA	AA	AA	GG	AA	AA
3383405|F|0-54:G>A-54:G>A	G/A	2	31693329	+	NA	NA	NA	NA	NA	NA	GG	GG	GG	GG	GG	GG	GG	AG	GG	GG	GG	GG	GG	GG	GG	GG	GG	GG	GG	GG	GG	GG	GG	GG	GG	GG	GG	GG	GG	GG	GG	GG	GG	GG	GG	GG	AA	GG	GG
100036185|F|0-23:A>G-23:A>G	G/A	2	31732561	+	NA	NA	NA	NA	NA	NA	GG	GG	GG	GG	GG	GG	GG	GG	GG	GG	GG	GG	GG	GG	GG	GG	GG	GG	GG	GG	GG	GG	GG	GG	GG	GG	GG	GG	GG	GG	GG	GG	GG	GG	GG	GG	AA	GG	GG
3381082|F|0-10:G>T-10:G>T	G/T	2	31746104	+	NA	NA	NA	NA	NA	NA	GG	GG	GG	GG	GG	GG	GG	GG	GG	GG	GG	GG	GG	GG	GG	GG	GG	GG	GG	GG	GG	GG	GG	GG	GG	GG	GG	GG	GG	GG	GG	GG	GG	GG	GG	GG	TT	GG	GG
3379012|F|0-43:G>A-43:G>A	G/A	2	31831052	+	NA	NA	NA	NA	NA	NA	GG	GG	GG	GG	GG	GG	GG	GG	GG	GG	GG	GG	GG	GG	GG	GG	GG	GG	GG	GG	GG	GG	GG	GG	GG	GG	GG	GG	GG	GG	GG	GG	GG	GG	GG	GG	AA	GG	GG
3380018|F|0-21:T>A-21:T>A	T/A	2	31846929	+	NA	NA	NA	NA	NA	NA	TT	TT	TT	TT	TT	TT	TT	TT	TT	TT	TT	TT	TT	TT	TT	TT	TT	TT	TT	TT	TT	TT	TT	TT	TT	TT	TT	TT	TT	TT	TT	TT	TT	TT	TT	TT	AA	TT	TT
3382517|F|0-25:C>T-25:C>T	C/T	2	31846986	+	NA	NA	NA	NA	NA	NA	CC	CC	CC	CC	CC	CC	CC	CC	CC	CC	CC	CC	CC	CC	CC	CC	CC	CC	CC	CC	CC	CC	CC	CC	CC	CC	CC	CC	CC	CC	CC	CC	CC	CC	CC	CC	TT	CC	CC
3381635|F|0-16:C>T-16:C>T	C/T	2	31923834	+	NA	NA	NA	NA	NA	NA	CC	CC	CC	CC	CC	CC	CC	CC	CC	CC	TC	CC	CC	CC	CC	CC	CC	CC	CC	CC	CC	CC	CC	CC	CC	CC	CC	CC	CC	CC	CC	CC	CC	CC	CC	CC	TT	CC	CC
13121456|F|0-15:T>C-15:T>C	T/C	2	31981392	+	NA	NA	NA	NA	NA	NA	TT	TT	TT	TT	TT	TT	TT	TT	TT	TT	TT	TT	TT	TT	TT	TT	TT	TT	TT	TT	TT	TT	TT	TT	TT	TT	TT	TT	TT	TT	TT	TT	TT	TT	TT	TT	CC	TT	TT
3381982|F|0-22:A>C-22:A>C	A/C	2	32037784	+	NA	NA	NA	NA	NA	NA	AA	AA	AA	AA	AA	AA	AA	AA	AA	AA	AA	AA	AA	AA	AA	AA	AA	AA	AA	AA	AA	AA	AA	AA	AA	AA	AA	AA	AA	AA	AA	AA	AA	AA	AA	AA	CC	AA	AA
3382362|F|0-45:T>G-45:T>G	T/G	2	32038857	+	NA	NA	NA	NA	NA	NA	TT	TT	TT	TT	TT	TT	TT	TT	TT	TT	TT	TT	TT	TT	TT	TT	TT	TT	TT	TT	TT	TT	TT	TT	TT	TT	TT	TT	TT	TT	TT	TT	TT	TT	TT	TT	GG	TT	TT
3383250|F|0-19:T>C-19:T>C	T/C	2	32087349	+	NA	NA	NA	NA	NA	NA	TT	TT	TT	TT	TT	TT	TT	TT	TT	TT	TT	TT	TT	TT	TT	TT	TT	TT	TT	TT	TT	TT	TT	TT	TT	TT	TT	TT	TT	TT	TT	CT	TT	TT	TT	TT	CC	TT	TT
3381264|F|0-66:C>G-66:C>G	C/G	2	32099168	+	NA	NA	NA	NA	NA	NA	CC	CC	CC	CC	CC	CC	CC	CC	CC	CC	CC	CC	CC	CC	CC	CC	CC	CC	CC	CC	CC	CC	CC	CC	CC	CC	CC	CC	CC	CC	CC	CC	CC	CC	CC	CC	GG	CC	CC
3379195|F|0-55:A>G-55:A>G	A/G	2	32099234	+	NA	NA	NA	NA	NA	NA	AA	AA	AA	AA	AA	AA	AA	AA	AA	AA	AA	AA	AA	AA	AA	AA	AA	AA	AA	AA	AA	AA	AA	AA	AA	AA	AA	AA	AA	AA	AA	AA	AA	AA	AA	AA	GG	AA	AA
3380904|F|0-55:G>A-55:G>A	G/A	2	32132054	+	NA	NA	NA	NA	NA	NA	GG	GG	GG	GG	GG	GG	GG	GG	GG	GG	GG	GG	GG	GG	GG	GG	GG	GG	GG	GG	GG	GG	GG	GG	GG	GG	GG	GG	GG	GG	GG	GG	GG	GG	GG	GG	AA	GG	GG
3365900|F|0-42:G>A-42:G>A	G/A	2	32378820	+	NA	NA	NA	NA	NA	NA	GG	GG	GG	GG	GG	GG	GG	GG	GG	GG	GG	GG	GG	GG	GG	GG	GG	GG	GG	GG	GG	GG	GG	GG	GG	GG	GG	GG	GG	GG	GG	GG	GG	GG	GG	GG	AA	GG	GG
8213296|F|0-10:T>C-10:T>C	C/T	2	32378875	+	NA	NA	NA	NA	NA	NA	CC	CC	CC	CC	CC	CC	CC	CC	CC	CC	CC	CC	CC	CC	CC	CC	CC	CC	CC	CC	CC	CC	CC	CC	CC	CC	CC	CC	CC	CC	CC	CC	CC	CC	CC	CC	TT	CC	CC
3366291|F|0-40:T>C-40:T>C	C/T	2	32381460	+	NA	NA	NA	NA	NA	NA	CC	CC	CC	CC	CC	CC	CC	CC	CC	CC	CC	CC	CC	CC	CC	CC	CC	CC	CC	CC	CC	CC	TT	CC	CC	TT	CC	CC	CC	CC	CC	CC	CC	CC	CC	CC	TT	CC	CC
100068221|F|0-28:G>A-28:G>A	G/A	2	32470027	+	NA	NA	NA	NA	NA	NA	GG	GG	GG	GG	GG	GG	GG	GG	GG	GG	GG	GG	GG	GG	GG	GG	GG	GG	GG	GG	GG	GG	AA	GG	GG	AA	GG	GG	GG	GG	GG	GG	GG	GG	GG	GG	AA	GG	GG
3378577|F|0-33:C>T-33:C>T	C/T	2	32485941	+	NA	NA	NA	NA	NA	NA	CC	CC	CC	CC	CC	CC	CC	CC	CC	CC	CC	CC	CC	CC	CC	CC	CC	CC	CC	CC	CC	CC	CC	CC	CC	CC	CC	CC	CC	CC	CC	CC	CC	CC	CC	CC	TT	CC	CC
3377771|F|0-8:A>C-8:A>C	A/C	2	32495809	+	NA	NA	NA	NA	NA	NA	AA	AA	AA	AA	AA	AA	AA	AA	AA	AA	AA	AA	AA	AA	AA	AA	AA	AA	AA	AA	AA	AA	CA	AA	AA	CC	AA	AA	AA	AA	AA	AA	AA	AA	AA	AA	AA	AA	AA
3382754|F|0-12:C>G-12:C>G	C/G	2	32522483	+	NA	NA	NA	NA	NA	NA	CC	CC	CC	CC	CC	CC	CC	CC	CC	CC	CC	CC	CC	CC	CC	CC	CC	CC	CC	CC	CC	CC	GC	CC	CC	GG	CC	CC	CC	CC	CC	CC	CC	CC	CC	CC	GG	CC	CC
3379998|F|0-33:C>T-33:C>T	C/T	2	32534385	+	NA	NA	NA	NA	NA	NA	CC	CC	CC	CC	CC	CC	CC	CC	CC	CC	CC	CC	CC	CC	CC	CC	CC	CC	CC	CC	CC	CC	TT	CC	CC	TT	CC	CC	CC	CC	CC	CC	CC	CC	CC	CC	CC	CC	CC
3381748|F|0-67:A>G-67:A>G	G/A	2	32573972	+	NA	NA	NA	NA	NA	NA	GG	GG	GG	GG	GG	GG	GG	GG	GG	GG	GG	GG	GG	GG	GG	GG	GA	GG	GG	GG	GG	GG	GG	GG	GG	GG	GG	GG	GG	GG	GG	GG	GG	GG	GG	GG	GA	GG	GG
3379799|F|0-42:G>A-42:G>A	G/A	2	32605784	+	NA	NA	NA	NA	NA	NA	GG	GG	GG	GG	GG	GG	GG	GG	GG	GG	GG	GG	GG	GG	GG	GG	GG	GG	GG	GG	GG	GG	GG	GG	GG	GG	GG	GG	GG	GG	GG	GG	GG	GG	GG	GG	AA	GG	GG
3379251|F|0-24:A>T-24:A>T	A/T	2	32626074	+	NA	NA	NA	NA	NA	NA	AA	AA	AA	AA	AA	AA	AA	AA	AA	AA	AA	AA	AA	AA	AA	AA	AA	AA	AA	AA	AA	AA	TT	AA	AA	TT	AA	AA	AA	AA	AA	AA	AA	AA	AA	AA	TT	AA	AA
13121310|F|0-21:G>T-21:G>T	T/G	2	32725922	+	NA	NA	NA	NA	NA	NA	TT	TT	TT	TT	TT	TT	TT	TT	TT	TT	TT	TT	TT	TT	TT	TT	TT	TT	TT	TT	TT	TT	TT	TT	TT	TT	TT	TT	TT	TT	TT	TT	TT	TT	TT	TT	GG	TT	TT
3377609|F|0-24:C>T-24:C>T	C/T	2	32726638	+	NA	NA	NA	NA	NA	NA	CC	CC	CC	CC	CC	CC	CC	CC	CC	CC	CC	CC	CC	CC	CC	CC	CC	CC	CC	CC	CC	CC	TC	CC	CC	TT	CC	TT	CC	TT	TT	CC	CC	CC	CC	CC	TT	CC	CC
3377320|F|0-38:A>T-38:A>T	A/T	2	32735529	+	NA	NA	NA	NA	NA	NA	AA	AA	AA	AA	AA	AA	AA	AA	AA	AA	AA	AA	AA	AA	AA	AA	AA	AA	AA	AA	AA	AA	TA	AA	AA	TT	AA	TT	AA	TT	TT	AA	AA	AA	AA	AA	AA	AA	AA
3380754|F|0-38:A>G-38:A>G	G/A	2	32808129	+	NA	NA	NA	NA	NA	NA	GG	AA	GG	GG	GG	GG	GG	GG	GG	GG	GG	GG	GG	GG	GG	GG	GG	GG	GG	GG	GG	GG	AA	GG	GG	AA	AA	GG	GG	GG	GG	GG	AA	GG	GG	GG	AA	GG	AA
3379613|F|0-47:C>G-47:C>G	C/G	2	32830531	+	NA	NA	NA	NA	NA	NA	GG	CC	GG	GG	GG	GG	GG	GG	GG	GG	GG	GG	GG	GG	GG	GG	GG	GG	GG	GG	GG	GG	CC	GG	GG	CC	CC	GG	GG	GG	GG	GG	CC	GG	GG	GG	CC	GG	CC
3378775|F|0-30:C>T-30:C>T	C/T	2	32891529	+	NA	NA	NA	NA	NA	NA	CC	TT	CC	CC	TT	TT	TT	CC	CC	CC	TT	TT	CC	CC	CC	TT	TT	CC	TC	CC	CC	CC	CC	CC	CC	CC	TT	CC	CC	CC	CC	CC	TT	CC	TT	CC	CC	CC	TT
3383568|F|0-41:G>A-41:G>A	G/A	2	33017903	+	NA	NA	NA	NA	NA	NA	GG	AA	GG	GG	GG	GG	GG	GG	GG	GG	GG	GG	GG	GG	GG	GG	GG	GG	AA	GG	GG	GG	AA	GG	GG	AA	AA	AA	GG	AA	AA	GG	AA	GG	GG	GG	GG	GG	AA
8213977|F|0-65:C>A-65:C>A	C/A	2	33141336	+	NA	NA	NA	NA	NA	NA	CC	CC	CC	CC	CC	CC	CC	CC	CC	CC	CC	CC	CC	CC	CC	CC	CC	CC	CC	CC	CC	CC	CC	CC	CC	CC	CC	CC	CC	CC	CC	CC	CC	CC	CC	CC	AA	CC	CC
3377071|F|0-31:C>T-31:C>T	C/T	2	33194704	+	NA	NA	NA	NA	NA	NA	CC	CC	CC	CC	CC	CC	CC	CC	CC	CC	CC	CC	CC	CC	CC	CC	CC	CC	CC	CC	CC	CC	CC	CC	CC	CC	CC	CC	CC	CC	CC	CC	CC	CC	CC	CC	TT	CC	CC
3383327|F|0-39:T>G-39:T>G	T/G	2	33218063	+	NA	NA	NA	NA	NA	NA	TT	GG	TT	TT	TT	TT	TT	TT	TT	TT	TT	TT	TT	TT	TT	TT	TT	TT	TT	TT	TT	TT	GG	TT	TT	GG	GG	GG	TT	GG	GG	TT	GG	TT	TT	TT	TT	TT	GG
3382179|F|0-8:A>G-8:A>G	A/G	2	33224437	+	NA	NA	NA	NA	NA	NA	GG	AA	GG	GG	GG	GG	GG	GG	GG	GG	GG	GG	GG	GG	GG	GG	GG	GG	GA	GG	GG	GG	GA	GG	GG	AA	AA	AA	GG	AA	AA	GG	AA	GG	GG	GG	AA	GG	AA
3381054|F|0-33:C>G-33:C>G	C/G	2	33281024	+	NA	NA	NA	NA	NA	NA	GG	CC	GG	GG	GG	GG	GG	GG	GG	GG	GG	GG	GG	GG	GG	GG	GG	GG	GC	GG	GG	GG	CC	GG	GG	CC	CC	CC	GG	CC	CC	GG	CC	GG	GG	GG	CC	GG	CC
3376261|F|0-44:T>C-44:T>C	T/C	2	33327719	+	NA	NA	NA	NA	NA	NA	TT	TT	TT	TT	TT	TT	TT	TT	TT	TT	TT	TT	TT	TT	TT	TT	TT	TT	TT	TT	TT	TT	TT	TT	TT	TT	TT	TT	TT	TT	TT	TT	TT	TT	TT	TT	CC	TT	TT
3384341|F|0-43:T>C-43:T>C	T/C	2	33327719	+	NA	NA	NA	NA	NA	NA	TT	TT	TT	TT	TT	TT	TT	TT	TT	TT	TT	TT	TT	TT	TT	TT	TT	TT	TT	TT	TT	TT	TT	TT	TT	TT	TT	TT	TT	TT	TT	TT	TT	TT	TT	TT	CC	TT	TT
3379934|F|0-35:T>C-35:T>C	T/C	2	33343640	+	NA	NA	NA	NA	NA	NA	TT	CC	TT	TT	TT	TT	TT	TT	TT	TT	TT	TT	TT	TT	TT	TT	TT	TT	CT	TT	TT	TT	CT	TT	TT	CC	CC	CC	TT	CC	CC	TT	CC	TT	TT	TT	TT	TT	CC
3378758|F|0-35:T>A-35:T>A	T/A	2	33343706	+	NA	NA	NA	NA	NA	NA	AA	TT	AA	AA	AA	AA	AA	AA	AA	AA	AA	AA	AA	AA	AA	AA	AA	AA	AT	AA	AA	AA	AT	AA	AA	TT	TT	TT	AA	TT	TT	AA	TT	AA	AA	AA	TT	AA	TT
3383743|F|0-29:G>A-29:G>A	G/A	2	33403833	+	NA	NA	NA	NA	NA	NA	GG	GG	GG	GG	GG	GG	GG	GG	GG	GG	GG	GG	GG	GG	GG	GG	GG	GG	GG	GG	GG	GG	GG	GG	GG	GG	GG	GG	GG	GG	GG	GG	GG	GG	GG	GG	AA	GG	GG
16648982|F|0-18:A>T-18:A>T	A/T	2	33469134	+	NA	NA	NA	NA	NA	NA	AA	AA	AA	AA	AA	AA	AA	AA	AA	AA	AA	AA	AA	AA	AA	AA	AA	AA	AA	AA	AA	AA	AA	AA	AA	AA	AA	AA	AA	AA	AA	AA	AA	AA	AA	AA	TT	AA	AA
3383336|F|0-6:T>C-6:T>C	C/T	2	33513689	+	NA	NA	NA	NA	NA	NA	CC	CC	CC	CC	CC	CC	CC	CC	CC	CC	CC	CC	CC	CC	CC	CC	CC	CC	CC	CC	CC	CC	CC	CC	CC	CC	CC	CC	CC	CC	CC	CC	CC	CC	CC	CC	TT	CC	CC
3368269|F|0-27:C>T-27:C>T	C/T	2	33557222	+	NA	NA	NA	NA	NA	NA	CC	CC	CC	CC	CC	CC	CC	CC	CC	CC	CC	CC	CC	CC	CC	CC	CC	CC	CC	CC	CC	CC	CC	CC	CC	CC	CC	CC	CC	CC	CC	CC	CC	CC	CC	CC	CC	CC	CC
3377070|F|0-42:G>T-42:G>T	G/T	2	33674740	+	NA	NA	NA	NA	NA	NA	GG	GG	GG	GG	TT	TT	TT	GG	GG	GG	TT	TT	GG	GG	GG	GG	TT	GG	GG	GG	GG	GG	GG	GG	GG	GG	GG	GG	GG	GG	GG	GG	GG	GG	TT	GG	GG	GG	GG
3379911|F|0-42:A>T-42:A>T	T/A	2	33735477	+	NA	NA	NA	NA	NA	NA	TT	TT	TT	TT	TT	TT	TT	TT	TT	TT	TT	TT	TT	TT	TT	TT	TT	TT	TT	TT	TT	TT	TT	TT	TT	TT	TT	TT	TT	TT	TT	TT	TT	TT	TT	TT	AA	TT	TT
3378889|F|0-39:G>C-39:G>C	G/C	2	33880635	+	NA	NA	NA	NA	NA	NA	GG	GG	GG	GG	GG	GG	GG	GG	GG	GG	GG	GG	GG	GG	GG	GG	GG	GG	GG	GG	GG	GG	GG	GG	GG	GG	GG	GG	GG	GG	GG	GG	GG	GG	GG	GG	GG	GG	GG
100030368|F|0-9:A>T-9:A>T	T/A	2	33942936	+	NA	NA	NA	NA	NA	NA	TT	TT	TT	TT	TT	TT	TT	TT	TT	TT	TT	TT	TT	TT	TT	TT	TT	TT	TT	TT	TT	TT	TT	TT	TT	TT	TT	TT	TT	TT	TT	TT	TT	TT	TT	TT	AA	TT	TT
3377576|F|0-40:A>G-40:A>G	A/G	2	33984045	+	NA	NA	NA	NA	NA	NA	AA	AA	AA	AA	AA	AA	AA	AA	AA	AA	AA	AA	AA	AA	AA	AA	AA	AA	AA	AA	AA	AA	AA	AA	AA	AA	AA	AA	AA	AA	AA	AA	AA	AA	AA	AA	GG	AA	AA
8207175|F|0-10:G>A-10:G>A	G/A	2	34040621	+	NA	NA	NA	NA	NA	NA	AA	GG	AA	AA	GG	GG	GG	AA	AA	AA	GG	GG	AA	AA	AA	AA	GG	AA	AG	AA	AA	AA	GG	AA	AA	GG	GG	GG	AA	GG	GG	AA	AA	AA	GG	AA	GG	AA	AA
3381812|F|0-39:T>G-39:T>G	T/G	2	34041049	+	NA	NA	NA	NA	NA	NA	TT	GG	TT	TT	GG	GG	GG	TT	TT	TT	GG	GG	TT	TT	TT	TT	GG	TT	GT	TT	TT	TT	GT	TT	TT	GG	GG	GG	TT	GG	GG	TT	TT	TT	GG	TT	TT	TT	TT
3366047|F|0-29:T>C-29:T>C	T/C	2	34088660	+	NA	NA	NA	NA	NA	NA	TT	TT	TT	TT	TT	TT	TT	TT	TT	TT	TT	TT	TT	TT	TT	TT	TT	TT	TT	TT	TT	TT	TT	TT	TT	TT	TT	TT	TT	TT	TT	TT	TT	TT	TT	TT	CC	TT	TT
8215307|F|0-26:G>A-26:G>A	G/A	2	34090385	+	NA	NA	NA	NA	NA	NA	GG	GG	GG	GG	GG	GG	GG	GG	GG	GG	GG	GG	GG	GG	GG	GG	GG	GG	GG	GG	GG	GG	GG	GG	GG	GG	GG	GG	GG	GG	GG	GG	GG	GG	GG	GG	AA	GG	GG
3383588|F|0-53:T>A-53:T>A	T/A	2	34128598	+	NA	NA	NA	NA	NA	NA	AA	TT	AA	AA	TT	TT	TT	AA	AA	AA	TT	TT	AA	AA	AA	AA	TT	AA	TT	AA	AA	AA	AT	AA	AA	TT	TT	TT	AA	TT	TT	AA	AA	AA	TT	AA	TT	AA	AA
8195751|F|0-25:G>A-25:G>A	G/A	2	34166306	+	NA	NA	NA	NA	NA	NA	GG	GG	GG	GG	GG	GG	GG	GG	GG	GG	GG	GG	GG	GG	GG	GG	GG	GG	GG	GG	GG	GG	GG	GG	GG	GG	GG	GG	GG	GG	GG	GG	GG	GG	GG	GG	AA	GG	GG
3383892|F|0-67:T>G-67:T>G	G/T	2	34256523	+	NA	NA	NA	NA	NA	NA	TT	GG	TT	TT	GG	GG	GG	TT	TT	TT	GG	GG	TT	TT	TT	TT	GG	TT	TT	TT	TT	TT	GG	TT	TT	GG	GG	GG	TT	GG	GG	TT	GG	TT	GG	TT	GG	TT	GG
3380796|F|0-8:C>A-8:C>A	C/A	2	34295075	+	NA	NA	NA	NA	NA	NA	CC	CC	CC	CC	CC	CC	CC	CC	CC	CC	CC	CC	CC	CC	CC	CC	CC	CC	CC	CC	CC	CC	CC	CC	CC	CC	CC	CC	CC	CC	CC	CC	CC	CC	CC	CC	AA	CC	CC
8213100|F|0-23:C>A-23:C>A	C/A	2	34313532	+	NA	NA	NA	NA	NA	NA	AA	CC	AA	AA	CC	CC	CC	AA	AA	AA	CC	CC	AA	AA	AA	AA	CC	AA	AC	AA	AA	AA	CC	AA	AA	CC	CC	CC	AA	CC	CC	AA	CC	AA	CC	AA	CC	AA	CC
3378354|F|0-34:G>A-34:G>A	G/A	2	34389873	+	NA	NA	NA	NA	NA	NA	GG	GG	GG	GG	GG	GG	GG	GG	GG	GG	GG	GG	GG	GG	GG	GG	GG	GG	GG	GG	GG	GG	GG	GG	GG	GG	GG	GG	GG	GG	GG	GG	GG	GG	GG	GG	AA	GG	GG
100085486|F|0-40:G>T-40:G>T	G/T	2	34429031	+	NA	NA	NA	NA	NA	NA	TG	GG	GG	TG	GG	GG	GG	TG	TG	TG	GG	GG	TG	TG	TG	TG	GG	TG	GG	TG	TG	TT	GG	TT	TG	GG	GG	TG	TG	TG	GG	TG	TG	GG	GG	GG	GG	TG	TG
3382986|F|0-17:G>C-17:G>C	G/C	2	34548453	+	NA	NA	NA	NA	NA	NA	GG	CC	GG	GG	CC	CC	CC	GG	GG	GG	CC	CC	GG	GG	GG	GG	CC	GG	GG	GG	GG	GG	CC	GG	GG	CC	CC	GG	GG	GG	GG	GG	CC	GG	CC	GG	GG	GG	CC
3379678|F|0-9:T>A-9:T>A	T/A	2	34637578	+	NA	NA	NA	NA	NA	NA	TT	TT	TT	TT	TT	TT	TT	TT	TT	TT	TT	TT	TT	TT	TT	TT	TT	TT	TT	TT	TT	TT	TT	TT	TT	TT	TT	TT	TT	TT	TT	TT	TT	TT	TT	TT	AA	TT	TT
3384177|F|0-21:T>C-21:T>C	T/C	2	34643239	+	NA	NA	NA	NA	NA	NA	CC	TT	CC	CC	TT	TT	TT	CC	CC	CC	TT	TT	CC	CC	CC	CC	TT	CC	CT	CC	CC	CC	TT	CC	CC	TT	TT	CC	CC	CC	CC	CC	TT	CC	TT	CC	TT	CC	TT
3377420|F|0-30:A>C-30:A>C	A/C	2	34678507	+	NA	NA	NA	NA	NA	NA	AA	AA	AA	AA	AA	AA	AA	AA	AA	AA	AA	AA	AA	AA	AA	AA	AA	AA	AA	AA	AA	AA	AA	AA	AA	AA	AA	AA	AA	AA	AA	AA	AA	AA	AA	AA	CC	AA	AA
8195577|F|0-61:C>G-61:C>G	C/G	2	34678542	+	NA	NA	NA	NA	NA	NA	CC	GG	CC	CC	GG	GG	GG	CC	CC	CC	GG	GG	CC	CC	CC	CC	GG	CC	GC	CC	CC	CC	GG	CC	CC	GG	GG	CC	CC	CC	CC	CC	CC	CC	GG	CC	CC	CC	GG
3381396|F|0-66:A>G-66:A>G	G/A	2	34692333	+	NA	NA	NA	NA	NA	NA	GG	GG	GG	GG	GG	GG	GG	GG	GG	GG	GG	GG	GG	GG	GG	GG	GG	GG	GG	GG	GG	GG	GG	GG	GG	GG	GG	GG	GG	GG	GG	GG	GG	GG	GG	GG	AA	GG	GG
3381721|F|0-58:G>A-58:G>A	G/A	2	34709998	+	NA	NA	NA	NA	NA	NA	AA	GG	AA	AA	GG	GG	GG	AA	AA	AA	GG	GG	AA	AA	AA	AA	GG	AA	AA	AA	AA	AA	AG	AA	AA	GG	GG	AA	AA	AA	AA	AA	GG	AA	GG	AA	GG	AA	GG
3379739|F|0-25:G>A-25:G>A	G/A	2	34718315	+	NA	NA	NA	NA	NA	NA	AA	GG	AA	AA	GG	GG	GG	AA	AA	AA	GG	GG	AA	AA	AA	AA	GG	AA	AA	AA	AA	AA	GG	AA	AA	GG	GG	AA	AA	AA	AA	AA	GG	AA	GG	AA	GG	AA	GG
3382399|F|0-44:G>A-44:G>A	G/A	2	34750273	+	NA	NA	NA	NA	NA	NA	GG	GG	GG	GG	GG	GG	GG	GG	GG	GG	GG	GG	GG	GG	GG	GG	GG	GG	GG	GG	GG	GG	GG	GG	GG	GG	GG	GG	GG	GG	GG	GG	GG	GG	GG	GG	AA	GG	GG
3382633|F|0-18:A>G-18:A>G	A/G	2	34957168	+	NA	NA	NA	NA	NA	NA	GG	AA	GG	GG	AA	AA	AA	GG	GG	GG	AA	AA	GG	GG	GG	GG	AA	AA	GG	GG	GG	GG	AA	GG	GG	AA	AA	GG	GG	GG	GG	GG	AA	GG	AA	GG	AA	GA	AA
3379131|F|0-59:A>G-59:A>G	G/A	2	35026357	+	NA	NA	NA	NA	NA	NA	AA	GG	AA	AA	GG	GG	GG	GA	AA	AA	GG	GG	AA	AA	AA	AA	GG	GG	GA	AA	AA	GA	GA	AA	AA	GG	GG	GG	GG	GG	GG	AA	GG	AA	GG	AA	GG	GA	GG
3378284|F|0-24:A>C-24:A>C	A/C	2	35039775	+	NA	NA	NA	NA	NA	NA	CC	AA	CC	CC	AA	CC	CC	CA	CC	CC	CC	AA	CC	CC	CC	CC	CC	CC	CC	CC	CC	CA	AA	CC	CC	AA	AA	AA	AA	AA	AA	CC	AA	CC	CA	CC	AA	CC	AA
8208235|F|0-37:G>A-37:G>A	G/A	2	35061543	+	NA	NA	NA	NA	NA	NA	AA	GG	AA	AA	GG	AA	AA	AG	AA	AA	AA	GG	AA	AA	AA	AA	AA	AA	AA	AA	AA	GG	GG	AA	AA	GG	GG	GG	GG	GG	GG	AA	GG	AA	AG	AA	GG	AA	GG
3381251|F|0-48:A>G-48:A>G	A/G	2	35104610	+	NA	NA	NA	NA	NA	NA	AA	AA	AA	AA	AA	AA	AA	AA	AA	AA	AA	AA	AA	AA	AA	AA	AA	AA	AA	AA	AA	AA	AA	AA	AA	AA	AA	AA	AA	AA	AA	AA	AA	AA	AA	AA	AA	AA	AA
3380440|F|0-39:G>A-39:G>A	A/G	2	35135236	+	NA	NA	NA	NA	NA	NA	GG	AA	GG	GG	GG	GG	GG	GG	GG	GG	GG	GG	GG	GG	GG	GG	GG	GG	AG	GG	GG	GG	AA	GG	GG	AA	AA	AA	GG	AA	AA	GG	GG	GG	GG	GG	AA	GG	GG
3379697|F|0-40:C>T-40:C>T	T/C	2	35135302	+	NA	NA	NA	NA	NA	NA	CC	TT	CC	CC	CC	CC	CC	CC	CC	CC	CC	CC	CC	CC	CC	CC	CC	CC	TC	CC	CC	CC	TC	CC	CC	TT	TT	TT	CC	TT	TT	CC	CC	CC	CC	CC	TT	CC	CC
8197631|F|0-20:C>A-20:C>A	A/C	2	35185669	+	NA	NA	NA	NA	NA	NA	AA	AA	AA	AA	AA	AA	AA	AA	AA	AA	AA	AA	AA	AA	AA	AA	AA	AA	AA	AA	AA	AA	AA	AA	AA	AA	AA	AA	AA	AA	AA	AA	AA	AA	AA	AA	CC	AA	AA
3368800|F|0-34:T>C-34:T>C	T/C	2	35185735	+	NA	NA	NA	NA	NA	NA	TT	TT	TT	TT	TT	TT	TT	TT	TT	TT	TT	TT	TT	TT	TT	TT	TT	TT	TT	TT	TT	TT	TT	TT	TT	TT	TT	TT	TT	TT	TT	TT	TT	TT	TT	TT	CC	TT	TT
3381005|F|0-51:C>T-51:C>T	C/T	2	35366187	+	NA	NA	NA	NA	NA	NA	CC	CC	CC	CC	CC	CC	CC	CC	CC	CC	CC	CC	CC	CC	CC	CC	CC	CC	CC	CC	CC	CC	CC	CC	CC	CC	CC	CC	CC	CC	CC	CC	CC	CC	CC	CC	TT	CC	CC
3377943|F|0-42:G>A-42:G>A	G/A	2	35367055	+	NA	NA	NA	NA	NA	NA	GG	GG	GG	GG	GG	GG	GG	GG	GG	GG	GG	GG	GG	GG	GG	GG	GG	GG	GG	GG	GG	GG	GG	GG	GG	GG	GG	GG	GG	GG	GG	GG	GG	GG	GG	GG	AA	GG	GG
3379004|F|0-33:A>C-33:A>C	A/C	2	35464896	+	NA	NA	NA	NA	NA	NA	AA	AA	AA	AA	AA	AA	AA	AA	AA	AA	CC	AA	AA	AA	AA	AA	AA	AA	AA	AA	AA	AA	AA	AA	AA	AA	AA	AA	AA	AA	AA	AA	AA	AA	AA	AA	CC	AA	AA
3367388|F|0-12:G>T-12:G>T	C/T	2	35467956	+	NA	NA	NA	NA	NA	NA	CC	CC	CC	CC	CC	CC	CC	CC	CC	CC	TT	CC	CC	CC	CC	CC	CC	CC	CC	CC	CC	CC	CC	CC	CC	CC	CC	CC	CC	CC	CC	CC	CC	CC	CC	CC	TT	CC	CC
3367388|F|0-55:C>T-55:C>T	G/T	2	35467956	+	NA	NA	NA	NA	NA	NA	GG	GG	GG	GG	GG	GG	GG	GG	GG	GG	TT	GG	GG	GG	GG	GG	GG	GG	GG	GG	GG	GG	GG	GG	GG	GG	GG	GG	GG	GG	GG	GG	GG	GG	GG	GG	TT	GG	GG
3377336|F|0-22:C>A-22:C>A	C/A	2	35471396	+	NA	NA	NA	NA	NA	NA	CC	CC	CC	CC	CC	CC	CC	CC	CC	CC	AA	CC	CC	CC	CC	CC	CC	CC	CC	CC	CC	CC	CC	CC	CC	CC	CC	CC	CC	CC	CC	CC	CC	CC	CC	CC	AA	CC	CC
3377324|F|0-58:A>G-58:A>G	A/G	2	35578990	+	NA	NA	NA	NA	NA	NA	AA	AA	AA	AA	AA	AA	AA	AA	AA	AA	AA	AA	AA	AA	AA	AA	AA	AA	AA	AA	AA	AA	AA	AA	AA	AA	AA	AA	AA	AA	AA	AA	AA	AA	AA	AA	GG	AA	AA
3378224|F|0-48:C>T-48:C>T	C/T	2	35582083	+	NA	NA	NA	NA	NA	NA	CC	CC	CC	CC	CC	CC	CC	CC	CC	CC	CC	CC	CC	CC	CC	CC	CC	CC	CC	CC	CC	CC	CC	CC	CC	CC	CC	CC	CC	CC	CC	CC	CC	CC	CC	CC	TT	CC	CC
8206549|F|0-40:A>G-40:A>G	A/G	2	35620768	+	NA	NA	NA	NA	NA	NA	AA	AA	AA	AA	AA	AA	AA	AA	AA	AA	AA	AA	AA	AA	AA	AA	AA	AA	AA	AA	AA	AA	AA	AA	AA	AA	AA	AA	AA	AA	AA	AA	AA	AA	AA	AA	GG	AA	AA
3381147|F|0-50:T>G-50:T>G	T/G	2	35636714	+	NA	NA	NA	NA	NA	NA	TT	TT	TT	TT	TT	TT	TT	TT	TT	TT	TT	TT	TT	TT	TT	TT	TT	TT	TT	TT	TT	TT	TT	TT	TT	TT	TT	TT	TT	TT	TT	TT	TT	TT	TT	TT	GG	TT	TT
8214849|F|0-6:C>T-6:C>T	C/T	2	35675325	+	NA	NA	NA	NA	NA	NA	CC	CC	CC	CC	CC	CC	CC	CC	CC	CC	CC	CC	CC	CC	CC	CC	CC	CC	CC	CC	CC	CC	CC	CC	CC	CC	CC	CC	CC	CC	CC	CC	CC	CC	CC	CC	TT	CC	CC
3384422|F|0-7:A>G-7:A>G	A/G	2	35681162	+	NA	NA	NA	NA	NA	NA	AA	AA	AA	AA	AA	AA	AA	AA	AA	AA	AA	AA	AA	AA	AA	AA	AA	AA	AA	AA	AA	AA	AA	AA	AA	AA	AA	AA	AA	AA	AA	AA	AA	AA	AA	AA	GG	AA	AA
3381800|F|0-10:T>A-10:T>A	T/A	2	35684523	+	NA	NA	NA	NA	NA	NA	TT	TT	TT	TT	TT	TT	TT	AT	TT	TT	TT	TT	TT	TT	TT	TT	TT	TT	TT	TT	TT	AA	TT	TT	TT	TT	TT	TT	AA	TT	TT	TT	TT	TT	TT	TT	TT	TT	TT
3371059|F|0-19:T>C-19:T>C	C/T	2	35721700	+	NA	NA	NA	NA	NA	NA	CC	CC	CC	CC	CC	CC	CC	CC	CC	CC	CC	CC	CC	CC	CC	CC	CC	CC	CC	CC	CC	CC	CC	CC	CC	CC	CC	CC	CC	CC	CC	CC	CC	CC	CC	CC	TT	CC	CC
3379596|F|0-46:C>T-46:C>T	T/C	2	35721766	+	NA	NA	NA	NA	NA	NA	TT	TT	TT	TT	TT	TT	TT	TT	TT	TT	TT	TT	TT	TT	TT	TT	TT	TT	TT	TT	TT	TT	TT	TT	TT	TT	TT	TT	TT	TT	TT	TT	TT	TT	TT	TT	CC	TT	TT
3384472|F|0-29:A>G-29:A>G	G/A	2	35918358	+	NA	NA	NA	NA	NA	NA	GG	GG	GG	GG	GG	GG	GG	GG	GG	GG	GG	GG	GG	GG	GG	GG	GG	GG	GG	GG	GG	GG	GG	GG	GG	GG	GG	GG	GG	GG	GG	GG	GG	GG	GG	GG	AA	GG	GG
3380573|F|0-45:T>C-45:T>C	A/G	2	35927779	+	NA	NA	NA	NA	NA	NA	AA	AA	AA	AA	AA	AA	AA	AA	AA	AA	AA	AA	AA	AA	AA	AA	AA	AA	AA	AA	AA	AA	AA	AA	GG	AA	AA	AA	AA	AA	AA	AA	AA	AA	AA	AA	GG	AA	AA
3380573|F|0-53:A>G-53:A>G	T/C	2	35927779	+	NA	NA	NA	NA	NA	NA	TT	TT	TT	TT	TT	TT	TT	TT	TT	TT	TT	TT	TT	TT	TT	TT	TT	TT	TT	TT	TT	TT	TT	TT	CT	TT	TT	TT	TT	TT	TT	TT	TT	TT	TT	TT	CT	TT	TT
100087222|F|0-54:A>G-54:A>G	A/G	2	35955995	+	NA	NA	NA	NA	NA	NA	AA	AA	AA	AA	AA	AA	AA	AA	AA	AA	AA	AA	AA	AA	AA	AA	AA	AA	AA	AA	AA	AA	AA	AA	AA	AA	AA	AA	AA	AA	AA	AA	AA	AA	AA	AA	AA	AA	AA
8215533|F|0-8:T>G-8:T>G	A/G	2	35955995	+	NA	NA	NA	NA	NA	NA	AA	AA	AA	AA	AA	AA	AA	AA	AA	AA	AA	AA	AA	AA	AA	AA	AA	AA	AA	AA	AA	AA	AA	AA	AA	AA	AA	AA	AA	AA	AA	AA	AA	AA	AA	AA	GG	AA	AA
3381959|F|0-51:A>G-51:A>G	T/G	2	35955995	+	NA	NA	NA	NA	NA	NA	TT	TT	TT	TT	TT	TT	TT	TT	TT	TT	TT	TT	TT	TT	TT	TT	TT	TT	TT	TT	TT	TT	TT	TT	TT	TT	TT	TT	TT	TT	TT	TT	TT	TT	TT	TT	GG	TT	TT
16649073|F|0-30:A>G-30:A>G	G/A	2	35958407	+	NA	NA	NA	NA	NA	NA	GG	GG	GG	GG	GG	GG	GG	GG	GG	GG	GG	GG	GG	GG	GG	GG	GG	GG	GG	GG	GG	GG	GG	GG	GG	GG	GG	GG	GG	GG	GG	GG	GG	GG	GG	GG	AA	GG	GG
3382411|F|0-33:C>T-33:C>T	T/C	2	35958473	+	NA	NA	NA	NA	NA	NA	TT	TT	TT	TT	TT	TT	TT	TT	TT	TT	TT	TT	TT	TT	TT	TT	TT	TT	TT	TT	TT	TT	TT	TT	TT	TT	TT	TT	TT	TT	TT	TT	TT	TT	TT	TT	TC	TT	TT
100034567|F|0-54:A>G-54:A>G	A/G	2	36048387	+	NA	NA	NA	NA	NA	NA	AA	AA	AA	AA	AA	AA	AA	AA	AA	AA	AA	AA	AA	AA	AA	AA	AA	AA	AA	AA	AA	AA	AA	AA	AA	AA	AA	AA	AA	AA	AA	AA	AA	AA	AA	AA	GG	AA	AA
100037152|F|0-40:T>C-40:T>C	C/T	2	36185527	+	NA	NA	NA	NA	NA	NA	CC	CC	CC	CC	CC	CC	CC	CC	CC	CC	CC	CC	CC	CC	CC	CC	CC	CC	CC	CC	CC	CC	CC	CC	CC	CC	CC	CC	CC	CC	CC	CC	CC	CC	CC	CC	TT	CC	CC
8203703|F|0-14:A>G-14:A>G	A/G	2	36238910	+	NA	NA	NA	NA	NA	NA	GG	AA	GG	GG	GG	GG	AA	GG	GG	GG	GG	GG	GG	GG	GG	GG	AA	GG	GG	GG	GG	GG	GG	GG	GG	AA	AA	GG	GG	GG	GG	GG	GG	GG	GG	GG	AA	GG	GG
100037122|F|0-34:T>C-34:T>C	C/T	2	36345257	+	NA	NA	NA	NA	NA	NA	TT	CC	TT	CT	TT	TT	CC	TT	TT	TT	TT	TT	TT	TT	TT	TT	CC	TT	TT	TT	TT	TT	TT	TT	TT	CC	CC	CC	TT	CC	CC	TT	TT	TT	CC	TT	CC	TT	TT
3377801|F|0-57:A>T-57:A>T	A/T	2	36391006	+	NA	NA	NA	NA	NA	NA	AA	TT	AA	AA	AA	AA	TT	AA	AA	AA	AA	AA	AA	AA	AA	AA	TT	AA	TA	AA	AA	AA	TT	AA	AA	TT	TT	TT	AA	TT	TT	AA	AA	AA	TA	AA	AA	AA	AA
3378938|F|0-18:T>A-18:T>A	T/A	2	36603121	+	NA	NA	NA	NA	NA	NA	TT	TT	TT	TT	TT	TT	AA	TT	TT	TT	TT	TT	TT	TT	TT	TT	AA	TT	TT	TT	TT	TT	TT	TT	TT	TT	TT	TT	TT	TT	TT	TT	TT	TT	AT	TT	AA	TT	TT
3382868|F|0-12:T>C-12:T>C	C/T	2	36604225	+	NA	NA	NA	NA	NA	NA	CC	CC	CC	CC	CC	CC	TT	CC	CC	CC	CC	CC	CC	CC	CC	CC	TT	CC	CC	CC	CC	CC	CC	CC	CC	CC	CC	CC	CC	CC	CC	CC	CC	CC	TT	CC	TT	CC	CC
8212817|F|0-62:G>A-62:G>A	A/G	2	36605392	+	NA	NA	NA	NA	NA	NA	AA	AA	AA	AA	AA	AA	GG	AA	AA	AA	AA	AA	AA	AA	AA	AA	GG	AA	AA	AA	AA	AA	AA	AA	AA	AA	AA	AA	AA	AA	AA	AA	AA	AA	AG	AA	GG	AA	AA
8208234|F|0-8:G>T-8:G>T	T/G	2	36605458	+	NA	NA	NA	NA	NA	NA	TT	TT	TT	TT	TT	TT	GG	TT	TT	TT	TT	TT	TT	TT	TT	TT	GG	TT	TT	TT	TT	TT	TT	TT	TT	TT	TT	TT	TT	TT	TT	TT	TT	TT	TG	TT	GG	TT	TT
3382351|F|0-19:A>C-19:A>C	A/C	2	36823539	+	NA	NA	NA	NA	NA	NA	AA	AA	AA	AA	AA	AA	CC	AA	AA	AA	AA	AA	AA	AA	AA	AA	CC	AA	AA	AA	AA	AA	AA	AA	AA	AA	AA	CC	AA	CC	CC	AA	AA	AA	CC	AA	AA	AA	AA
3381437|F|0-30:C>A-30:C>A	A/C	2	36843423	+	NA	NA	NA	NA	NA	NA	AA	AA	AA	AA	AA	AA	CC	AA	AA	AA	AA	AA	AA	AA	AA	AA	CC	AA	AA	AA	AA	AA	AA	AA	AA	AA	AA	CC	AA	CC	CC	AA	AA	AA	AC	AA	CC	AA	AA
3381628|F|0-65:T>C-65:T>C	T/C	2	36843956	+	NA	NA	NA	NA	NA	NA	TT	TT	TT	TT	TT	TT	CC	TT	TT	TT	TT	TT	TT	TT	TT	TT	CC	TT	TT	TT	TT	TT	TT	TT	TT	CT	TT	CC	TT	CC	CC	TT	TT	TT	CT	TT	CC	TT	TT
3377350|F|0-48:G>A-48:G>A	G/A	2	36879316	+	NA	NA	NA	NA	NA	NA	GG	GG	GG	GG	GG	GG	AA	GG	GG	GG	GG	GG	GG	GG	GG	GG	AA	GG	GG	GG	GG	GG	GG	GG	GG	GG	GG	AA	GG	AA	AA	GG	GG	GG	AG	GG	GG	GG	GG
3377057|F|0-41:C>A-41:C>A	C/A	2	36887619	+	NA	NA	NA	NA	NA	NA	CC	CC	CC	CC	CC	CC	AA	CC	CC	CC	CC	CC	CC	CC	CC	CC	AA	CC	CC	CC	CC	CC	CC	CC	CC	CC	CC	AA	CC	AA	AA	CC	CC	CC	AC	CC	CC	CC	CC
3381451|F|0-32:G>A-32:G>A	G/A	2	36946102	+	NA	NA	NA	NA	NA	NA	GG	GG	GG	GG	GG	GG	GG	GG	GG	GG	GG	GG	GG	GG	GG	GG	GG	GG	GG	GG	GG	GG	GG	GG	GG	GG	GG	GG	GG	GG	GG	GG	GG	GG	GG	GG	GG	GG	GG
3378811|F|0-57:C>T-57:C>T	C/T	2	36946168	+	NA	NA	NA	NA	NA	NA	TC	CC	TC	TC	CC	CC	TC	TC	TC	TC	CC	CC	TC	CC	TC	CC	TC	CC	CC	TC	TC	TC	CC	TC	TC	CC	CC	TT	TC	TT	TT	TC	CC	TC	TC	TC	TC	CC	CC
3378055|F|0-9:C>G-9:C>G	C/G	2	36956400	+	NA	NA	NA	NA	NA	NA	CC	GG	CC	CC	GG	GG	CC	CC	CC	CC	GG	GG	CC	CC	CC	GG	CC	CC	GC	CC	CC	CC	GG	CC	CC	GG	GG	CC	CC	CC	CC	CC	GG	CC	GC	CC	CC	CC	GG
3379540|F|0-21:T>C-21:T>C	C/T	2	36992603	+	NA	NA	NA	NA	NA	NA	CC	CC	CC	CC	CC	CC	CC	CC	CC	CC	CC	CC	CC	CC	CC	CC	CC	CC	CC	CC	CC	CC	CC	CC	CC	CC	CC	CC	CC	CC	CC	CC	CC	CC	CC	CC	TT	CC	CC
3384346|F|0-68:C>T-68:C>T	C/T	2	37003033	+	NA	NA	NA	NA	NA	NA	CC	CC	CC	CC	CC	CC	CC	CC	CC	CC	CC	CC	CC	CC	CC	CC	CC	CC	CC	CC	CC	CC	CC	CC	CC	CC	CC	CC	CC	CC	CC	CC	CC	CC	CC	CC	TT	CC	CC
3384276|F|0-35:C>G-35:C>G	C/G	2	37047969	+	NA	NA	NA	NA	NA	NA	CC	CC	CC	CC	CC	CC	CC	CC	CC	CC	CC	CC	CC	CC	CC	CC	CC	CC	CC	CC	CC	CC	CC	CC	CC	CC	CC	CC	CC	CC	CC	CC	CC	CC	CC	CC	GG	CC	CC
3382597|F|0-38:T>A-38:T>A	T/A	2	37072100	+	NA	NA	NA	NA	NA	NA	TT	AA	TT	TT	AA	AA	TT	TT	TT	TT	AA	AA	TT	TT	TT	TT	TT	TT	TT	TT	TT	TT	AA	TT	TT	AA	AA	AA	TT	AA	AA	TT	AA	TT	TT	TT	TT	TT	AA
3380057|F|0-7:C>T-7:C>T	C/T	2	37072166	+	NA	NA	NA	NA	NA	NA	CC	TT	CC	CC	TT	TT	CC	CC	CC	CC	TT	TT	CC	CC	CC	CC	CC	CC	TC	CC	CC	CC	TT	CC	CC	TT	TT	TT	CC	TT	TT	CC	TT	CC	TC	CC	CC	CC	TT
3379996|F|0-43:A>T-43:A>T	A/T	2	37155572	+	NA	NA	NA	NA	NA	NA	TT	AA	TT	TT	AA	AA	TT	TT	TT	TT	AA	AA	TT	TT	TT	TT	TT	TT	TA	TT	TT	TT	AA	TT	TT	AA	AA	TT	TT	TT	TT	TT	AA	TT	TA	TT	AA	TT	AA
3378471|F|0-17:T>C-17:T>C	T/C	2	37164780	+	NA	NA	NA	NA	NA	NA	TT	TT	TT	TT	TT	TT	TT	TT	TT	TT	TT	TT	TT	TT	TT	TT	TT	TT	TT	TT	TT	TT	TT	TT	TT	TT	TT	TT	TT	TT	TT	TT	TT	TT	TT	TT	CC	TT	TT
3384257|F|0-24:A>C-24:A>C	A/C	2	37192627	+	NA	NA	NA	NA	NA	NA	AA	CC	AA	AA	CC	CC	AA	AA	AA	AA	CC	CC	AA	AA	AA	AA	AA	AA	AA	AA	AA	AA	CC	AA	AA	CC	CC	AA	AA	AA	AA	AA	CC	AA	CA	AA	AA	AA	CC
3381976|F|0-51:G>C-51:G>C	C/G	2	37209226	+	NA	NA	NA	NA	NA	NA	CC	GG	CC	CC	GG	GG	CC	CC	CC	CC	GG	GG	CC	CC	CC	GG	CC	GG	CG	CC	CC	CC	GG	CC	CC	GG	GG	CC	CC	CC	CC	CC	GG	CC	CG	CC	CC	CG	GG
3378578|F|0-14:C>T-14:C>T	C/T	2	37220527	+	NA	NA	NA	NA	NA	NA	CC	CC	CC	CC	CC	CC	CC	CC	CC	CC	CC	CC	CC	CC	CC	CC	CC	CC	CC	CC	CC	CC	CC	CC	CC	CC	CC	CC	CC	CC	CC	CC	CC	CC	CC	CC	TT	CC	CC
3377945|F|0-30:T>A-30:T>A	T/A	2	37452932	+	NA	NA	NA	NA	NA	NA	AA	TT	AA	AA	TT	TT	TT	TT	AA	AA	TT	TT	AA	TT	AA	TT	TT	TT	TT	AA	AA	AT	TT	AA	AA	TT	TT	AA	TT	AA	AA	AA	TT	AA	TT	AA	AA	TT	TT
3378830|F|0-26:C>T-26:C>T	C/T	2	37453745	+	NA	NA	NA	NA	NA	NA	TT	CC	TT	TT	CC	CC	CC	CC	TT	TT	CC	CC	TT	CC	TT	CC	CC	CC	CC	TT	TT	TC	CC	TT	TT	CC	CC	TT	CC	TT	TT	TT	CC	TT	CC	TT	CC	CC	CC
3381208|F|0-65:C>G-65:C>G	C/G	2	37463704	+	NA	NA	NA	NA	NA	NA	GG	CC	GG	GG	CC	CC	CC	CC	GG	GG	CC	CC	GG	CC	GG	CC	CC	CC	CC	GG	GG	GC	CC	GG	GG	CC	CC	GG	CC	GG	GG	GG	CC	GG	CC	GG	GG	CC	CC
8215074|F|0-28:C>G-28:C>G	G/C	2	37481438	+	NA	NA	NA	NA	NA	NA	GG	GG	GG	GG	GG	GG	GG	GG	GG	GG	GG	GG	GG	GG	GG	GG	GG	GG	GG	GG	GG	GG	GG	GG	GG	GG	GG	GG	GG	GG	GG	GG	GG	GG	GG	GG	CC	GG	GG
3379545|F|0-60:G>A-60:G>A	G/A	2	37549963	+	NA	NA	NA	NA	NA	NA	GG	GG	GG	GG	GG	GG	GG	GG	GG	GG	GG	GG	GG	GG	GG	GG	GG	GG	GG	GG	GG	GG	GG	GG	GG	GG	GG	GG	GG	GG	GG	GG	GG	GG	GG	GG	AA	GG	GG
8206705|F|0-19:C>T-19:C>T	C/T	2	37562526	+	NA	NA	NA	NA	NA	NA	CC	CC	CC	CC	CC	TT	CC	CC	CC	CC	TT	CC	CC	CC	CC	TT	CC	TT	CC	CC	CC	CC	TC	CC	CC	CC	CC	TT	CC	TT	TT	CC	TT	CC	CC	CC	CC	TC	CC
100080123|F|0-48:A>C-48:A>C	C/A	2	37563633	+	NA	NA	NA	NA	NA	NA	CA	CC	CA	CA	CC	CA	CA	CC	CA	CA	CA	CC	CA	CC	CA	CA	CA	CA	CC	CA	CA	CA	CA	AA	CA	CA	CC	CC	CC	CC	CC	CA	CC	AA	CA	CA	CC	CA	CC
8196917|F|0-64:T>G-64:T>G	T/G	2	37572701	+	NA	NA	NA	NA	NA	NA	TT	TT	TT	TT	GG	TT	TT	TT	TT	TT	TT	GG	TT	TT	TT	TT	TT	TT	TT	TT	TT	TT	TT	TT	TT	TT	TT	TT	TT	TT	TT	TT	TT	TT	GT	TT	TT	TT	TT
3377374|F|0-30:T>C-30:T>C	C/T	2	37574650	+	NA	NA	NA	NA	NA	NA	CC	CC	CC	CC	CC	TT	CC	CC	CC	CC	TT	CC	CC	CC	CC	TT	CC	TT	CC	CC	CC	CC	CT	CC	CC	CC	CC	TT	CC	TT	TT	CC	TT	CC	CC	CC	TT	CT	CC
3381754|F|0-12:A>T-12:A>T	A/T	2	37574716	+	NA	NA	NA	NA	NA	NA	AA	AA	AA	AA	AA	AA	AA	AA	AA	AA	AA	AA	AA	AA	AA	AA	AA	AA	AA	AA	AA	AA	AA	AA	AA	AA	AA	AA	AA	AA	AA	AA	AA	AA	AA	AA	TT	AA	AA
3384319|F|0-59:A>G-59:A>G	A/G	2	37594745	+	NA	NA	NA	NA	NA	NA	AA	AA	AA	AA	AA	AA	AA	AA	AA	AA	AA	AA	AA	AA	AA	AA	AA	AA	AA	AA	AA	AA	AA	AA	AA	AA	AA	AA	AA	AA	AA	AA	AA	AA	AA	AA	GG	AA	AA
8199173|F|0-25:A>T-25:A>T	A/T	2	37645278	+	NA	NA	NA	NA	NA	NA	AA	AA	AA	AA	AA	AA	AA	AA	AA	AA	AA	AA	AA	AA	AA	AA	AA	AA	AA	AA	AA	AA	AA	AA	AA	AA	AA	AA	AA	AA	AA	AA	AA	AA	AA	AA	TT	AA	AA
3380830|F|0-43:G>T-43:G>T	T/G	2	37683327	+	NA	NA	NA	NA	NA	NA	TT	TT	TT	TT	TT	GG	TT	TT	TT	TT	GG	TT	TT	TT	TT	GG	TT	GG	TT	TT	TT	TT	TG	TT	TT	TT	TT	GG	TT	GG	GG	TT	GG	TT	TT	TT	GG	TG	TT
3372942|F|0-26:C>A-26:C>A	C/A	2	37710195	+	NA	NA	NA	NA	NA	NA	CC	CC	CC	CC	CC	AA	CC	CC	CC	CC	AA	CC	CC	CC	CC	AA	CC	AA	CC	CC	CC	CC	CC	CC	CC	CC	CC	AA	CC	AA	AA	CC	AA	CC	CC	CC	CC	AC	CC
3377866|F|0-36:G>T-36:G>T	T/G	2	37758412	+	NA	NA	NA	NA	NA	NA	TT	TT	TT	TT	TT	GG	TT	TT	TT	TT	GG	TT	TT	TT	TT	GG	TT	GG	TG	TT	TT	TT	TG	TT	TT	TT	TT	GG	TT	GG	GG	TT	GG	TT	TT	TT	TT	TG	TT
8206698|F|0-59:C>T-59:C>T	T/C	2	37804065	+	NA	NA	NA	NA	NA	NA	TT	TT	TT	TT	TT	CC	TT	TT	TT	TT	CC	TT	TT	TT	TT	CC	TT	CC	TC	TT	TT	TT	TC	TT	TT	TT	TT	CC	TT	CC	CC	TT	CC	TT	TT	TT	CC	CC	TT
3381357|F|0-68:A>G-68:A>G	A/G	2	37847315	+	NA	NA	NA	NA	NA	NA	AA	AA	AA	AA	GA	GG	AA	AA	AA	AA	GG	AA	AA	AA	AA	GG	AA	GG	AA	AA	AA	AA	AA	AA	AA	AA	AA	GG	GA	GG	GG	AA	GG	AA	AA	AA	AA	GG	AA
3380977|F|0-27:G>A-27:G>A	G/A	2	37866696	+	NA	NA	NA	NA	NA	NA	GG	GG	GG	GG	GG	GG	GG	GG	GG	GG	GG	GG	GG	GG	GG	GG	GG	GG	GG	GG	GG	GG	GG	GG	GG	GG	GG	GG	GG	GG	GG	GG	GG	GG	GG	GG	AA	GG	GG
3379262|F|0-62:C>A-62:C>A	A/C	2	37888254	+	NA	NA	NA	NA	NA	NA	AA	AA	AA	AA	AA	CC	AA	AA	AA	AA	CC	AA	AA	AA	AA	CC	AA	CC	AC	AA	AA	AA	AC	AA	AA	AA	AA	AA	AA	AA	AA	AA	CC	AA	AA	AA	CC	AC	AA
3365683|F|0-28:T>C-28:T>C	T/C	2	37894466	+	NA	NA	NA	NA	NA	NA	TT	TT	TT	TT	TT	TT	TT	TT	TT	TT	TT	TT	TT	TT	TT	TT	TT	TT	TT	TT	TT	TT	TT	TT	TT	TT	TT	TT	TT	TT	TT	TT	TT	TT	TT	TT	CC	TT	TT
3379707|F|0-9:G>C-9:G>C	G/C	2	37905497	+	NA	NA	NA	NA	NA	NA	GG	GG	GG	GG	GG	GG	GG	GG	GG	GG	GG	GG	GG	GG	GG	GG	GG	GG	GG	GG	GG	GG	GG	GG	GG	GG	GG	GG	GG	GG	GG	GG	GG	GG	GG	GG	CC	GG	GG
3379504|F|0-15:C>A-15:C>A	A/C	2	37908801	+	NA	NA	NA	NA	NA	NA	AA	AA	AA	AA	AA	CC	AA	AA	AA	AA	CC	AA	AA	AA	AA	CC	AA	CC	AA	AA	AA	AA	AC	AA	AA	AA	AA	AA	AA	AA	AA	AA	CC	AA	AA	AA	CC	AC	AA
3383112|F|0-6:T>A-6:T>A	A/T	2	37908867	+	NA	NA	NA	NA	NA	NA	AA	AA	AA	AA	AA	TT	AA	AA	AA	AA	TT	AA	AA	AA	AA	TT	AA	TT	AA	AA	AA	AA	AT	AA	AA	AA	AA	AA	AA	AA	AA	AA	TT	AA	AA	AA	TT	AT	AA
3384206|F|0-36:T>C-36:T>C	T/C	2	37939501	+	NA	NA	NA	NA	NA	NA	TT	TT	TT	TT	TT	TT	TT	TT	TT	TT	TT	TT	TT	TT	TT	TT	TT	TT	TT	TT	TT	TT	TT	TT	TT	TT	TT	TT	TT	TT	TT	TT	TT	TT	TT	TT	CC	TT	TT
3380610|F|0-11:C>T-11:C>T	T/C	2	37972637	+	NA	NA	NA	NA	NA	NA	TT	TT	TT	TT	TT	CC	TT	TT	TT	TT	CC	TT	TT	TT	TT	TT	TT	CC	TT	TT	TT	TT	TT	TT	TT	TT	TT	TT	TT	TT	TT	TT	CC	TT	TT	TT	CC	TC	TT
3381818|F|0-27:A>G-27:A>G	G/A	2	37981310	+	NA	NA	NA	NA	NA	NA	GG	GG	GG	GG	GG	AA	GG	GG	GG	GG	AA	GG	GG	GG	GG	GG	GG	AA	GG	GG	GG	GG	GG	GG	GG	GG	GG	GG	GG	GG	GG	GG	AA	GG	GG	GG	AA	GA	GG
3371974|F|0-17:T>G-17:T>G	G/T	2	38006084	+	NA	NA	NA	NA	NA	NA	GG	GG	GG	GG	GG	GG	GG	GG	GG	GG	GG	GG	GG	GG	GG	GG	GG	GG	GG	GG	GG	GG	GG	GG	GG	GG	GG	GG	GG	GG	GG	GG	GG	GG	GG	GG	TT	GG	GG
100093655|F|0-32:C>T-32:C>T	T/C	2	38028837	+	NA	NA	NA	NA	NA	NA	TT	TT	TT	TT	TT	TT	TT	TT	TT	TT	TT	TT	TT	TT	TT	TT	TT	TT	TT	TT	TT	TT	TT	TT	TT	TT	TT	TT	TT	TT	TT	TT	TT	TT	TT	TT	TC	TT	TT
100091005|F|0-40:T>C-40:T>C	C/T	2	38029110	+	NA	NA	NA	NA	NA	NA	CC	CC	CC	CC	CC	CC	CC	CC	CC	CC	CC	CC	CC	CC	CC	CC	CC	CC	CC	CC	CC	CC	CC	CC	CC	CC	CC	CC	CC	CC	CC	CC	CC	CC	CC	CC	CT	CC	CC
3378573|F|0-12:T>C-12:T>C	T/C	2	38029965	+	NA	NA	NA	NA	NA	NA	TT	TT	TT	TT	TT	TT	TT	TT	TT	TT	TT	TT	TT	TT	TT	TT	TT	TT	TT	TT	TT	TT	TT	TT	TT	TT	TT	TT	TT	TT	TT	TT	TT	TT	TT	TT	CC	TT	TT
3372586|F|0-56:T>C-56:T>C	T/C	2	38033931	+	NA	NA	NA	NA	NA	NA	TT	TT	TT	TT	TT	TT	TT	TT	TT	TT	TT	TT	TT	TT	TT	TT	TT	TT	TT	TT	TT	TT	TT	TT	TT	TT	TT	TT	TT	TT	TT	TT	TT	TT	TT	TT	CC	TT	TT
8206999|F|0-12:A>C-12:A>C	C/A	2	38043579	+	NA	NA	NA	NA	NA	NA	CC	CC	CC	CC	CC	CC	CC	CC	CC	CC	CC	CC	CC	CC	CC	CC	CC	CC	CC	CC	CC	CC	CC	CC	CC	CC	CC	CC	CC	CC	CC	CC	CC	CC	CC	CC	CA	CC	CC
3378386|F|0-19:T>C-19:T>C	T/C	2	38049874	+	NA	NA	NA	NA	NA	NA	TT	TT	TT	TT	TT	TT	TT	TT	TT	TT	TT	TT	TT	TT	TT	CC	TT	TT	TT	TT	TT	TT	TT	TT	TT	TT	TT	TT	TT	TT	TT	TT	TT	TT	TT	TT	CC	TT	TT
3379040|F|0-20:C>T-20:C>T	C/T	2	38083141	+	NA	NA	NA	NA	NA	NA	CC	CC	CC	CC	CC	CC	CC	CC	CC	CC	CC	CC	CC	CC	CC	CC	CC	CC	CC	CC	CC	CC	CC	CC	CC	CC	CC	CC	CC	CC	CC	CC	CC	CC	CC	CC	TT	CC	CC
8195697|F|0-15:G>A-15:G>A	G/A	2	38447221	+	NA	NA	NA	NA	NA	NA	GG	GG	GG	GG	GG	GG	GG	GG	GG	GG	GG	GG	GG	GG	GG	AA	GG	AA	GG	GG	GG	GG	GG	GG	GG	GG	GG	GG	GG	GG	GG	GG	GG	GG	GG	GG	AA	AA	GG
3375608|F|0-6:C>T-6:C>T	T/C	2	38583256	+	NA	NA	NA	NA	NA	NA	TT	TT	TT	TT	TT	TT	TT	TT	TT	TT	TT	TT	TT	TT	TT	TT	TT	TT	TT	TT	TT	TT	TT	TT	TT	TT	TT	TT	TT	TT	TT	TT	TT	TT	TT	TT	CC	TT	TT
16649014|F|0-46:C>T-46:C>T	C/T	2	38670755	+	NA	NA	NA	NA	NA	NA	CC	CC	CC	CC	CC	CC	TT	CC	CC	CC	CC	CC	CC	CC	CC	CC	TT	CC	CC	CC	CC	CC	CC	CC	CC	CC	CC	CC	CC	CC	CC	CC	CC	CC	TC	CC	CC	CC	CC
3384164|F|0-45:G>A-45:G>A	G/A	2	38684453	+	NA	NA	NA	NA	NA	NA	GG	GG	GG	GG	GG	GG	GG	GG	GG	GG	GG	GG	GG	GG	GG	GG	GG	GG	GG	GG	GG	GG	GG	GG	GG	GG	GG	GG	GG	GG	GG	GG	GG	GG	GG	GG	AA	GG	GG
16651160|F|0-16:T>C-16:T>C	C/T	2	38724874	+	NA	NA	NA	NA	NA	NA	CC	CC	CC	CC	CC	CC	CC	CC	CC	CC	CC	CC	CC	CC	CC	CC	CC	CC	CC	CC	CC	CC	CC	CC	CC	CC	CC	CC	CC	CC	CC	CC	CC	CC	CC	CC	TT	CC	CC
3380344|F|0-30:C>A-30:C>A	C/A	2	38811381	+	NA	NA	NA	NA	NA	NA	CC	CC	CC	CC	CC	CC	AC	CC	CC	CC	CC	CC	CC	CC	CC	CC	AC	CC	CC	CC	CC	CC	CC	CC	CC	CC	CC	CC	CC	CC	CC	CC	CC	CC	AC	CC	CC	CC	AC
3373335|F|0-30:C>G-30:C>G	C/G	2	38895369	+	NA	NA	NA	NA	NA	NA	CC	CC	CC	CC	CC	CC	CC	CC	CC	CC	CC	CC	CC	CC	CC	CC	CC	CC	CC	CC	CC	CC	CC	CC	CC	CC	CC	CC	CC	CC	CC	CC	CC	CC	CC	CC	GG	CC	CC
3380937|F|0-36:T>C-36:T>C	T/C	2	38895435	+	NA	NA	NA	NA	NA	NA	TT	TT	TT	TT	TT	TT	TT	TT	TT	TT	TT	TT	TT	TT	TT	TT	TT	TT	TT	TT	TT	TT	TT	TT	TT	TT	TT	TT	TT	TT	TT	TT	TT	TT	TT	TT	CC	TT	TT
3383414|F|0-21:C>T-21:C>T	C/T	2	38905966	+	NA	NA	NA	NA	NA	NA	CC	CC	CC	CC	CC	CC	CC	CC	CC	CC	CC	CC	CC	CC	CC	CC	CC	CC	CC	CC	CC	CC	CC	CC	CC	CC	CC	CC	CC	CC	CC	CC	CC	CC	CC	CC	TT	CC	CC
3378219|F|0-57:C>A-57:C>A	C/A	2	38914631	+	NA	NA	NA	NA	NA	NA	CC	CC	CC	CC	CC	CC	CC	CC	CC	CC	CC	CC	CC	CC	CC	CC	CC	CC	CC	CC	CC	CC	CC	CC	CC	CC	CC	CC	CC	CC	CC	CC	CC	CC	CC	CC	AA	CC	CC
8207977|F|0-21:A>G-21:A>G	A/G	2	38960666	+	NA	NA	NA	NA	NA	NA	AA	AA	AA	AA	AA	AA	AA	AA	AA	AA	AA	AA	AA	AA	AA	AA	AA	AA	AA	AA	AA	AA	AA	AA	AA	AA	AA	AA	AA	AA	AA	AA	AA	AA	AA	AA	GG	AA	AA
3381674|F|0-47:T>C-47:T>C	T/C	2	39007520	+	NA	NA	NA	NA	NA	NA	CC	TT	CC	CC	CT	TT	TT	CC	CC	TT	TT	CC	CC	CC	CC	CC	TT	CC	TT	CC	CC	CC	CC	CC	CC	TT	TT	CC	CC	CC	CC	CC	TT	CC	CT	CC	TT	CC	TT
3383324|F|0-25:T>C-25:T>C	C/T	2	39023578	+	NA	NA	NA	NA	NA	NA	TT	CC	TT	TT	CT	CC	CC	TT	TT	CC	CC	TT	TT	TT	TT	TT	CC	TT	TT	TT	TT	TT	TT	TT	TT	TT	CC	TT	TT	TT	TT	TT	TT	TT	CT	TT	CC	TT	CC
100028402|F|0-20:G>A-20:G>A	G/A	2	39023644	+	NA	NA	NA	NA	NA	NA	AA	GG	AA	AA	AG	GG	GG	AA	AA	GG	GG	AA	AA	AA	AA	AA	GG	AA	AA	AA	AA	AA	AA	AA	AA	AA	GG	AA	AA	AA	AA	AA	AA	AA	GG	AA	GG	AA	GG
3380254|F|0-31:A>G-31:A>G	G/A	2	39117726	+	NA	NA	NA	NA	NA	NA	GG	GG	GG	GG	GG	GG	AA	GG	GG	GG	GG	GG	GG	GG	GG	GG	AA	GG	GG	GG	GG	GG	GG	GG	GG	GG	GG	GG	GG	GG	GG	GG	GG	GG	GA	GG	AA	GG	AA
3382822|F|0-54:G>T-54:G>T	G/T	2	39129085	+	NA	NA	NA	NA	NA	NA	GG	GG	GG	GG	GG	GG	GG	GG	GG	GG	GG	GG	GG	GG	GG	GG	GG	GG	GG	GG	GG	GG	GG	GG	GG	GG	GG	GG	GG	GG	GG	GG	GG	GG	GG	GG	TT	GG	GG
3380052|F|0-66:C>G-66:C>G	C/G	2	39179689	+	NA	NA	NA	NA	NA	NA	CC	CC	CC	CC	CC	CC	GG	CC	CC	CC	CC	CC	CC	CC	CC	CC	GG	CC	CC	CC	CC	CC	CC	CC	CC	CC	CC	CC	CC	CC	CC	CC	CC	CC	GC	CC	CC	CC	GG
3380735|F|0-28:C>T-28:C>T	C/T	2	39181445	+	NA	NA	NA	NA	NA	NA	CC	CC	CC	CC	CC	CC	CC	CC	CC	CC	CC	CC	CC	CC	CC	CC	CC	CC	CC	CC	CC	CC	CC	CC	CC	CC	CC	CC	CC	CC	CC	CC	CC	CC	CC	CC	TT	CC	CC
3370943|F|0-13:T>C-13:T>C	T/C	2	39211646	+	NA	NA	NA	NA	NA	NA	TT	TT	TT	TT	TT	TT	TT	TT	TT	TT	TT	TT	TT	TT	TT	TT	TT	TT	TT	TT	TT	TT	TT	TT	TT	TT	TT	TT	TT	TT	TT	TT	TT	TT	TT	TT	CC	TT	TT
3373912|F|0-49:A>G-49:A>G	A/G	2	39211712	+	NA	NA	NA	NA	NA	NA	AA	AA	AA	AA	AA	AA	AA	AA	AA	AA	AA	AA	AA	AA	AA	AA	AA	AA	AA	AA	AA	AA	AA	AA	AA	AA	AA	AA	AA	AA	AA	AA	AA	AA	AA	AA	GG	AA	AA
3382085|F|0-47:C>G-47:C>G	C/G	2	39249914	+	NA	NA	NA	NA	NA	NA	CC	CC	CC	CC	CC	CC	CC	CC	CC	CC	CC	CC	CC	CC	CC	CC	CC	CC	CC	CC	CC	CC	CC	CC	CC	CC	CC	CC	CC	CC	CC	CC	CC	CC	CC	CC	CC	CC	CC
3378983|F|0-19:T>C-19:T>C	C/T	2	39266128	+	NA	NA	NA	NA	NA	NA	CC	CC	CC	CC	CC	CC	TT	CC	CC	CC	CC	CC	CC	CC	CC	CC	TT	CC	CC	CC	CC	CC	CC	CC	CC	CC	CC	CC	CC	CC	CC	CC	CC	CC	CT	CC	TT	CC	TT
8212178|F|0-11:G>A-11:G>A	G/A	2	39288420	+	NA	NA	NA	NA	NA	NA	GG	GG	GG	GG	GG	GG	GG	GG	GG	GG	GG	GG	GG	GG	GG	GG	GG	GG	GG	GG	GG	GG	GG	GG	GG	GG	GG	GG	GG	GG	GG	GG	GG	GG	GG	GG	GG	GG	GG
8212471|F|0-56:G>A-56:G>A	A/G	2	39297587	+	NA	NA	NA	NA	NA	NA	AA	AA	AA	AA	AA	AA	GG	AA	AA	AA	AA	AA	AA	AA	AA	AA	GG	AA	AA	AA	AA	AA	AA	AA	AA	AA	AA	AA	AA	AA	AA	AA	AA	AA	GG	AA	GG	AA	GG
3372651|F|0-49:A>T-49:A>T	A/T	2	39338307	+	NA	NA	NA	NA	NA	NA	AA	AA	AA	AA	AA	AA	AA	AA	AA	AA	AA	AA	AA	AA	AA	AA	AA	AA	AA	AA	AA	AA	AA	AA	AA	AA	AA	AA	AA	AA	AA	AA	AA	AA	AA	AA	TT	AA	AA
3384005|F|0-58:T>C-58:T>C	T/C	2	39435498	+	NA	NA	NA	NA	NA	NA	TT	TT	TT	TT	TT	TT	CC	TT	TT	TT	TT	TT	TT	TT	TT	TT	CC	TT	TT	TT	TT	CT	TT	TT	TT	TT	TT	TT	TT	TT	TT	TT	TT	TT	CT	TT	TT	TT	CC
8208973|F|0-27:A>G-27:A>G	G/A	2	39663553	+	NA	NA	NA	NA	NA	NA	GG	GG	GG	GG	GG	GG	GG	GG	GG	GG	GG	GG	GG	GG	GG	GG	GG	GG	GG	GG	GG	GG	GG	GG	GG	GG	GG	GG	GG	GG	GG	GG	GG	GG	GG	GG	AA	GG	GG
3383925|F|0-17:C>T-17:C>T	C/T	2	39667604	+	NA	NA	NA	NA	NA	NA	CC	CC	CC	CC	CC	CC	CC	CC	CC	CC	CC	CC	CC	CC	CC	CC	CC	CC	CC	CC	CC	CC	CC	CC	CC	CC	CC	CC	CC	CC	CC	CC	CC	CC	CC	CC	TT	CC	CC
3382120|F|0-65:A>G-65:A>G	A/G	2	39781623	+	NA	NA	NA	NA	NA	NA	AA	AA	AA	AA	AA	AA	AA	AA	AA	AA	AA	AA	AA	AA	AA	AA	AA	GA	AA	AA	AA	AA	AA	AA	AA	AA	AA	AA	AA	AA	AA	AA	AA	AA	AA	AA	GG	AA	AA
3381132|F|0-35:A>C-35:A>C	A/C	2	39851146	+	NA	NA	NA	NA	NA	NA	CC	AA	CC	CC	AA	AA	AA	AA	CC	CC	AA	AA	CC	AA	CC	AA	AA	AA	AA	CC	CC	CA	AA	CC	CC	AA	AA	AA	AA	AA	AA	CC	AA	CC	AA	CC	AA	AA	AA
3381419|F|0-10:C>T-10:C>T	C/T	2	39882414	+	NA	NA	NA	NA	NA	NA	CC	CC	CC	CC	CC	CC	CC	CC	CC	CC	CC	CC	CC	CC	CC	CC	CC	CC	CC	CC	CC	CC	CC	CC	CC	CC	CC	CC	CC	CC	CC	CC	CC	CC	CC	CC	CC	CC	CC
3382350|F|0-40:A>G-40:A>G	A/G	2	39900248	+	NA	NA	NA	NA	NA	NA	AA	AA	AA	AA	AA	AA	AA	AA	GA	AA	AA	AA	AA	AA	AA	AA	AA	AA	AA	AA	AA	AA	AA	AA	AA	AA	GA	AA	AA	AA	AA	AA	AA	AA	AA	AA	AA	AA	AA
3381089|F|0-31:A>T-31:A>T	A/T	2	39906071	+	NA	NA	NA	NA	NA	NA	AA	AA	AA	AA	AA	AA	AA	AA	AA	AA	AA	AA	AA	AA	AA	AA	AA	AA	AA	AA	AA	AA	AA	AA	AA	AA	AA	AA	AA	AA	AA	AA	AA	AA	AA	AA	AA	AA	AA
3372490|F|0-5:C>T-5:C>T	T/C	2	39943497	+	NA	NA	NA	NA	NA	NA	TT	TT	TT	TT	TT	TT	TT	TT	TT	TT	TT	TT	TT	TT	TT	TT	TT	TT	TT	TT	TT	TT	TT	TT	TT	TT	TT	TT	TT	TT	TT	TT	TT	TT	TT	TT	TT	TT	TT
8214234|F|0-64:T>A-64:T>A	T/A	2	40077651	+	NA	NA	NA	NA	NA	NA	TT	TT	TT	TT	TT	TT	TT	TT	TT	TT	TT	TT	TT	TT	TT	TT	TT	TT	TT	TT	TT	TT	TT	TT	TT	TT	TT	TT	TT	TT	TT	TT	TT	TT	TT	TT	AA	TT	TT
3380475|F|0-45:A>G-45:A>G	A/G	2	40085984	+	NA	NA	NA	NA	NA	NA	AA	AA	AA	AA	AA	AA	AA	AA	AA	AA	AA	AA	AA	AA	AA	AA	AA	AA	AA	AA	AA	AA	AA	AA	AA	AA	AA	AA	AA	AA	AA	AA	AA	AA	AA	AA	GG	AA	AA
3380978|F|0-34:A>T-34:A>T	A/T	2	40189827	+	NA	NA	NA	NA	NA	NA	AA	AA	AA	AA	AA	AA	AA	AA	AA	AA	AA	AA	AA	AA	AA	AA	AA	AA	AA	AA	AA	AA	AA	AA	AA	AA	AA	AA	AA	AA	AA	AA	AA	AA	AA	AA	TT	AA	AA
3379018|F|0-28:G>T-28:G>T	G/T	2	40191968	+	NA	NA	NA	NA	NA	NA	GG	GG	GG	GG	GG	GG	GG	GG	GG	GG	GG	GG	GG	GG	GG	GG	GG	GG	GG	GG	GG	GG	GG	GG	GG	GG	GG	GG	GG	GG	GG	GG	GG	GG	GG	GG	TT	GG	GG
8670115|F|0-5:C>T-5:C>T	C/T	2	40212497	+	NA	NA	NA	NA	NA	NA	CC	CC	CC	CC	CC	CC	CC	CC	CC	CC	CC	CC	CC	CC	CC	CC	CC	CC	CC	CC	CC	CC	CC	CC	CC	CC	CC	CC	CC	CC	CC	CC	CC	CC	CC	CC	TC	CC	CC
3377637|F|0-56:G>A-56:G>A	G/A	2	40220402	+	NA	NA	NA	NA	NA	NA	GG	GG	GG	GG	GG	GG	GG	GG	GG	GG	GG	GG	GG	GG	GG	GG	GG	GG	GG	GG	GG	GG	GG	GG	GG	GG	GG	GG	GG	GG	GG	GG	GG	GG	GG	GG	AA	GG	GG
3384205|F|0-34:A>T-34:A>T	A/T	2	40249640	+	NA	NA	NA	NA	NA	NA	AA	AA	AA	AA	AA	AA	AA	AA	AA	AA	AA	AA	AA	AA	AA	AA	AA	AA	AA	AA	AA	AA	AA	AA	AA	AA	AA	AA	AA	AA	AA	AA	AA	AA	AA	AA	TT	AA	AA
3380766|F|0-25:T>A-25:T>A	T/A	2	40274962	+	NA	NA	NA	NA	NA	NA	TT	TT	TT	TT	TT	TT	TT	TT	TT	TT	TT	TT	AT	TT	TT	TT	TT	TT	TT	TT	TT	TT	TT	TT	TT	TT	TT	TT	TT	TT	TT	TT	TT	TT	TT	TT	AA	TT	TT
8209247|F|0-18:T>C-18:T>C	T/C	2	40309347	+	NA	NA	NA	NA	NA	NA	TT	TT	TT	TT	TT	TT	TT	TT	TT	TT	TT	TT	TT	TT	TT	TT	TT	CC	TT	TT	TT	TT	TT	TT	TT	TT	TT	CC	TT	CC	CC	TT	TT	TT	TT	TT	TT	CT	TT
3380469|F|0-11:G>T-11:G>T	G/T	2	40406669	+	NA	NA	NA	NA	NA	NA	GG	GG	GG	GG	GG	GG	GG	GG	GG	GG	GG	GG	GG	GG	GG	GG	GG	GG	GG	GG	GG	GG	GG	GG	GG	GG	GG	GG	GG	GG	GG	GG	GG	GG	GG	GG	TT	GG	GG
3379920|F|0-11:T>C-11:T>C	C/T	2	40458357	+	NA	NA	NA	NA	NA	NA	TT	CC	TT	TT	CC	TT	CC	TT	TT	TT	TT	CC	TT	TT	TT	TT	CC	TT	TT	TT	TT	TT	CT	TT	TT	CC	CC	TT	TT	TT	TT	TT	TT	TT	CC	TT	CC	TT	TT
3378673|F|0-25:C>T-25:C>T	C/T	2	40471067	+	NA	NA	NA	NA	NA	NA	CC	CC	CC	CC	CC	CC	CC	CC	CC	CC	CC	CC	CC	CC	CC	CC	CC	CC	CC	CC	CC	CC	CC	CC	CC	CC	CC	CC	CC	CC	CC	CC	CC	CC	CC	CC	TT	CC	CC
3378622|F|0-35:C>G-35:C>G	C/G	2	40530001	+	NA	NA	NA	NA	NA	NA	CC	CC	CC	CC	CC	GG	CC	CC	CC	CC	GG	CC	CC	CC	CC	CC	CC	CC	CC	CC	CC	CC	CC	CC	CC	CC	CC	CC	CC	CC	CC	CC	CC	CC	CC	CC	CC	CC	GG
8206855|F|0-33:G>C-33:G>C	G/C	2	40548704	+	NA	NA	NA	NA	NA	NA	GG	CC	GG	GG	CC	CC	CC	GG	GG	GG	CC	CC	GG	GG	GG	GG	CC	CC	GG	GG	GG	GG	CC	GG	GG	CC	CC	GG	GG	GG	GG	GG	GG	GG	CC	GG	GG	CG	CC
3378764|F|0-29:T>G-29:T>G	T/G	2	40596059	+	NA	NA	NA	NA	NA	NA	TT	TT	TT	TT	TT	TT	TT	GG	TT	TT	TT	TT	TT	GG	TT	TT	TT	TT	GT	TT	TT	TT	TT	TT	TT	TT	TT	TT	GG	TT	TT	TT	TT	TT	TT	TT	TT	GT	GG
3377114|F|0-68:T>A-68:T>A	T/A	2	40612491	+	NA	NA	NA	NA	NA	NA	TT	TT	TT	TT	TT	TT	TT	AA	TT	TT	TT	TT	TT	AA	TT	TT	TT	TT	AT	TT	TT	TT	TT	TT	TT	TT	TT	TT	AA	TT	TT	TT	TT	TT	TT	TT	TT	AT	AA
3380810|F|0-37:C>G-37:C>G	C/G	2	40649089	+	NA	NA	NA	NA	NA	NA	CC	CC	CC	CC	CC	CC	GG	CC	CC	CC	CC	CC	CC	CC	CC	CC	GG	CC	CC	CC	CC	CC	CC	CC	CC	CC	CC	CC	CC	CC	CC	CC	CC	CC	GC	CC	GG	CC	CC
3370209|F|0-13:G>A-13:G>A	G/A	2	40685167	+	NA	NA	NA	NA	NA	NA	GG	GG	GG	GG	GG	AA	GG	AA	GG	GG	AA	GG	GG	AA	GG	GG	GG	GG	GG	GG	GG	GG	GG	GG	GG	GG	GG	AA	AA	AA	AA	GG	GG	GG	GG	GG	AA	GG	GG
8209801|F|0-10:G>A-10:G>A	A/G	2	40721516	+	NA	NA	NA	NA	NA	NA	AA	AA	AA	AA	AA	AA	AA	AA	AA	AA	AA	AA	AA	AA	AA	AA	AA	AA	AA	AA	AA	AA	AA	AA	AA	AA	AA	AA	AA	AA	AA	AA	AA	AA	AA	AA	GG	AA	AA
8210144|F|0-38:T>G-38:T>G	G/T	2	40738730	+	NA	NA	NA	NA	NA	NA	GG	GG	GG	GG	GG	TT	GG	TT	GG	GG	TT	GG	GG	TT	GG	GG	GG	GG	GT	GG	GG	GG	GG	GG	GG	GG	GG	TT	TT	TT	TT	GG	GG	GG	GG	GG	TT	GT	GG
3378327|F|0-27:A>T-27:A>T	A/T	2	40751797	+	NA	NA	NA	NA	NA	NA	AA	AA	AA	AA	AA	AA	AA	TT	AA	AA	AA	AA	AA	TT	AA	AA	AA	AA	TT	AA	AA	AA	AA	AA	AA	AA	AA	AA	TT	AA	AA	AA	AA	AA	AA	AA	AA	TA	AA
3381573|F|0-39:A>T-39:A>T	A/T	2	40829357	+	NA	NA	NA	NA	NA	NA	AA	AA	AA	AA	AA	AA	AA	AA	AA	AA	AA	AA	AA	AA	AA	AA	AA	AA	AA	AA	AA	AA	AA	AA	AA	AA	AA	AA	AA	AA	AA	AA	AA	AA	AA	AA	TT	AA	AA
3380617|F|0-7:C>G-7:C>G	C/G	2	40829423	+	NA	NA	NA	NA	NA	NA	CC	CC	CC	CC	CC	CC	CC	CC	CC	CC	CC	CC	CC	CC	CC	CC	CC	CC	CC	CC	CC	CC	CC	CC	CC	CC	CC	CC	CC	CC	CC	CC	CC	CC	CC	CC	GG	CC	CC
3378144|F|0-53:T>C-53:T>C	T/C	2	40838182	+	NA	NA	NA	NA	NA	NA	TT	TT	TT	TT	TT	TT	TT	TT	TT	TT	TT	TT	TT	TT	TT	TT	TT	TT	TT	TT	TT	TT	TT	TT	TT	TT	TT	TT	TT	TT	TT	TT	TT	TT	TT	TT	CC	TT	TT
3379289|F|0-13:T>A-13:T>A	T/A	2	40842387	+	NA	NA	NA	NA	NA	NA	TT	TT	TT	TT	TT	TT	TT	TT	TT	TT	TT	TT	TT	TT	TT	TT	TT	TT	TT	TT	TT	TT	TT	TT	TT	TT	TT	TT	TT	TT	TT	TT	TT	TT	TT	TT	AA	TT	TT
3369359|F|0-45:T>C-45:T>C	T/C	2	40842429	+	NA	NA	NA	NA	NA	NA	TT	TT	TT	TT	TT	TT	TT	TT	TT	TT	TT	TT	TT	TT	TT	TT	TT	TT	TT	TT	TT	TT	TT	TT	TT	TT	TT	TT	TT	TT	TT	TT	TT	TT	TT	TT	CC	TT	TT
100030813|F|0-15:G>C-15:G>C	G/C	2	40847748	+	NA	NA	NA	NA	NA	NA	GG	GG	GG	GG	GG	GG	GG	GG	GG	GG	GG	GG	GG	GG	GG	GG	GG	GG	GG	GG	GG	GG	GG	GG	GG	GG	GG	GG	GG	GG	GG	GG	GG	GG	GG	GG	CG	GG	GG
3382480|F|0-6:C>T-6:C>T	C/T	2	40886146	+	NA	NA	NA	NA	NA	NA	CC	CC	CC	CC	CC	CC	CC	CC	CC	CC	CC	CC	CC	CC	CC	CC	CC	CC	CC	CC	CC	CC	CC	CC	CC	CC	CC	CC	CC	CC	CC	CC	CC	CC	CC	CC	TT	CC	CC
3377776|F|0-36:T>C-36:T>C	T/C	2	40892461	+	NA	NA	NA	NA	NA	NA	CT	TT	TT	TT	TT	TT	TT	TT	TT	TT	TT	TT	TT	TT	TT	TT	TT	TT	TT	TT	TT	TT	TT	TT	TT	TT	TT	TT	TT	TT	TT	TT	TT	TT	TT	TT	CC	TT	TT
3384468|F|0-52:G>A-52:G>A	G/A	2	40955096	+	NA	NA	NA	NA	NA	NA	GG	GG	GG	GG	GG	GG	GG	GG	GG	GG	GG	GG	GG	GG	GG	GG	GG	GG	GG	GG	GG	GG	GG	GG	GG	GG	GG	GG	GG	GG	GG	GG	GG	GG	GG	GG	AA	GG	GG
13121331|F|0-38:G>A-38:G>A	G/A	2	40961604	+	NA	NA	NA	NA	NA	NA	GG	GG	GG	GG	GG	GG	GG	GG	GG	GG	GG	GG	GG	GG	GG	GG	GG	GG	GG	GG	GG	GG	GG	GG	GG	GG	GG	GG	GG	GG	GG	GG	GG	GG	GG	GG	AA	GG	GG
3379603|F|0-29:T>C-29:T>C	T/C	2	40965022	+	NA	NA	NA	NA	NA	NA	TT	TT	TT	TT	TT	TT	TT	TT	TT	TT	TT	TT	TT	TT	TT	TT	TT	TT	TT	TT	TT	TT	TT	TT	TT	TT	TT	TT	TT	TT	TT	TT	TT	TT	TT	TT	CC	TT	TT
3369663|F|0-27:A>G-27:A>G	A/G	2	40969480	+	NA	NA	NA	NA	NA	NA	AA	AA	AA	AA	AA	AA	AA	AA	AA	AA	AA	AA	AA	AA	AA	AA	AA	AA	AA	AA	AA	AA	AA	AA	AA	AA	AA	AA	AA	AA	AA	AA	AA	AA	AA	AA	GG	AA	AA
3377414|F|0-25:G>T-25:G>T	G/T	2	40978356	+	NA	NA	NA	NA	NA	NA	GG	GG	GG	GG	GG	GG	GG	GG	GG	GG	GG	GG	GG	GG	GG	GG	GG	GG	GG	GG	GG	GG	GG	GG	GG	GG	GG	GG	GG	GG	GG	GG	GG	GG	GG	GG	TT	GG	GG
8207247|F|0-10:T>A-10:T>A	T/A	2	40979454	+	NA	NA	NA	NA	NA	NA	TT	TT	TT	TT	TT	TT	TT	TT	TT	TT	TT	TT	TT	TT	TT	TT	TT	TT	TT	TT	TT	TT	TT	TT	TT	TT	TT	TT	TT	TT	TT	TT	TT	TT	TT	TT	AA	TT	TT
3377496|F|0-63:G>T-63:G>T	G/T	2	41023507	+	NA	NA	NA	NA	NA	NA	TT	GG	TT	TT	GG	GG	GG	TT	TT	TT	GG	GG	TT	TT	TT	GG	GG	GG	TG	TT	TT	TT	GG	TT	TT	GG	GG	GG	TT	GG	GG	TT	GG	TT	GG	TT	GG	TG	GG
100085213|F|0-29:A>G-29:A>G	A/G	2	41067164	+	NA	NA	NA	NA	NA	NA	GG	AA	GG	GG	AA	AA	AA	GG	GG	GG	AA	AA	GG	GG	GG	AA	AA	AA	GG	GG	GG	GG	AA	GG	GG	AA	AA	AA	GG	AA	AA	GG	AA	GG	AA	GG	AA	GA	AA
16650300|F|0-5:C>A-5:C>A	C/A	2	41067230	+	NA	NA	NA	NA	NA	NA	AA	AA	AA	AA	AC	CC	CC	AA	AA	AA	CC	CC	AA	AA	AA	CC	CC	AC	AC	AA	AA	AA	CC	AA	AA	CC	AC	AA	AA	CC	AC	AA	CC	AA	CC	AA	CC	AC	CC
8212021|F|0-49:C>T-49:C>T	T/C	2	41135609	+	NA	NA	NA	NA	NA	NA	TT	CC	TT	TT	CC	CC	CC	TT	TT	TT	CC	CC	TT	TT	TT	CC	CC	CC	TC	TT	TT	TC	CC	TT	TT	CC	CC	CC	TT	CC	CC	TT	CC	TT	CC	TT	TT	TC	CC
3383115|F|0-48:C>G-48:C>G	C/G	2	41191995	+	NA	NA	NA	NA	NA	NA	CC	CC	CC	CC	CC	CC	CC	CC	CC	CC	CC	CC	CC	CC	CC	CC	CC	CC	CC	CC	CC	CC	CC	CC	CC	CC	CC	CC	CC	CC	CC	CC	CC	CC	CC	CC	GG	CC	CC
3377209|F|0-33:C>T-33:C>T	C/T	2	41192061	+	NA	NA	NA	NA	NA	NA	CC	CC	CC	CC	CC	CC	CC	CC	CC	CC	CC	CC	CC	CC	CC	CC	CC	CC	CC	CC	CC	CC	CC	CC	CC	CC	CC	CC	CC	CC	CC	CC	CC	CC	CC	CC	TT	CC	CC
3378076|F|0-19:C>T-19:C>T	T/C	2	41221261	+	NA	NA	NA	NA	NA	NA	TT	CC	TT	TT	CC	CC	CC	TT	TT	TT	CC	CC	TT	TT	TT	CC	CC	CC	TC	TT	TT	TC	CC	TT	TT	CC	CC	CC	TT	CC	CC	TT	CC	TT	CC	TT	TT	TC	CC
8196720|F|0-58:C>T-58:C>T	T/C	2	41235279	+	NA	NA	NA	NA	NA	NA	CC	TT	CC	CC	TT	TT	TT	CC	CC	CC	TT	TT	CC	CC	CC	TT	TT	TT	TT	CC	CC	CC	TT	CC	CC	TT	TT	CC	CC	TT	TT	CC	CC	CC	TT	CC	TT	TC	TT
3379490|F|0-52:G>C-52:G>C	G/C	2	41253086	+	NA	NA	NA	NA	NA	NA	CC	GG	CC	CC	GG	CC	CC	CC	CC	CC	CC	GG	CC	CC	CC	CC	CC	CC	CC	CC	CC	CC	GG	CC	CC	GG	GG	GG	CC	GG	GG	CC	GG	CC	CG	CC	GG	CC	CC
8212577|F|0-9:C>A-9:C>A	A/C	2	41268199	+	NA	NA	NA	NA	NA	NA	AA	CC	AA	AA	CC	AA	AA	AA	AA	AA	AA	CC	AA	AA	AA	AA	AA	AA	AA	AA	AA	AA	AC	AA	AA	CC	CC	CC	AA	CC	CC	AA	CC	AA	AC	AA	AA	AA	AA
3378126|F|0-24:C>A-24:C>A	C/A	2	41279464	+	NA	NA	NA	NA	NA	NA	CC	AA	CC	CC	AA	CC	CC	CC	CC	CC	CC	AA	CC	CC	CC	CC	CC	CC	CC	CC	CC	CC	AA	CC	CC	AA	AA	AA	CC	AA	AA	CC	AA	CC	AC	CC	CC	CC	CC
16646962|F|0-59:G>A-59:G>A	A/G	2	41283277	+	NA	NA	NA	NA	NA	NA	GG	AA	GG	GG	AA	GG	GG	GG	GG	GG	GG	AA	GG	GG	GG	GG	GG	GG	GG	GG	GG	GG	AA	GG	GG	AA	AA	AA	GG	AA	AA	GG	AA	GG	GG	GG	AA	GG	GG
3380897|F|0-52:T>C-52:T>C	T/C	2	41328949	+	NA	NA	NA	NA	NA	NA	TT	CC	TT	TT	CC	TT	TT	TT	TT	TT	TT	CC	TT	TT	TT	TT	TT	TT	TT	TT	TT	TT	CC	TT	TT	CC	CC	TT	TT	TT	TT	TT	TT	TT	CT	TT	CC	TT	TT
3383166|F|0-39:G>T-39:G>T	G/T	2	41348319	+	NA	NA	NA	NA	NA	NA	GG	GG	GG	GG	GG	GG	GG	GG	GG	GG	GG	GG	GG	GG	GG	GG	GG	GG	GG	GG	GG	GG	GG	GG	GG	GG	GG	GG	GG	GG	GG	GG	GG	GG	GG	GG	TT	GG	GG
3381236|F|0-6:G>A-6:G>A	G/A	2	41450333	+	NA	NA	NA	NA	NA	NA	GG	AA	GG	GG	GG	GG	GG	GG	GG	GG	GG	GG	GG	GG	GG	GG	GG	GG	GG	GG	GG	GG	AA	GG	GG	AA	AA	GG	GG	GG	GG	GG	GG	GG	GG	GG	AA	GG	GG
3381385|F|0-35:G>T-35:G>T	G/T	2	41505217	+	NA	NA	NA	NA	NA	NA	GG	GG	GG	GG	GG	GG	GG	GG	GG	GG	GG	GG	GG	GG	GG	GG	GG	GG	GG	GG	GG	GG	GG	GG	GG	GG	GG	GG	GG	GG	GG	GG	GG	GG	GG	GG	TT	GG	GG
3369869|F|0-19:A>G-19:A>G	A/G	2	41537884	+	NA	NA	NA	NA	NA	NA	AA	GG	AA	AA	AA	AA	AA	AA	AA	AA	AA	AA	AA	AA	AA	AA	AA	AA	AA	AA	AA	AA	GG	AA	AA	GG	GG	AA	AA	AA	AA	AA	AA	AA	AA	AA	GG	AA	AA
3377426|F|0-49:C>T-49:C>T	C/T	2	41538614	+	NA	NA	NA	NA	NA	NA	CC	CC	CC	CC	CC	CC	CC	CC	CC	CC	CC	CC	CC	CC	CC	CC	CC	CC	TC	CC	CC	CC	CC	CC	CC	CC	CC	CC	CC	CC	CC	CC	CC	CC	CC	CC	TT	CC	CC
[truncated: 9,482 more rows]
[truncated: 250 more columns]
